# Supplementary material for: Genomic characterization of the antiviral arsenal of Actinobacteria
Source: Microbiology (Reading). 2023 Aug 2;169(8):001374. doi: 10.1099/mic.0.001374 (PMC10482375; doi:10.1099/mic.0.001374)
Supplement: Supplementary material 1 [file mic-169-1374-s001.xlsx]

## Sheet: Sheet1
replicon	ID	Assembly	Phylum	Genus	Species	topology	replicon_size	replicon_type
ABAL001.0722.00001.C001	ABAL001.0722.00001	GCF_001989575.1	Firmicutes	Abyssicoccus	albus	circular	1745789	C
ABDE001.0722.00001.C001	ABDE001.0722.00001	GCF_013267415.1	Firmicutes	Abiotrophia	defectiva	circular	2046826	C
ABPH001.0722.00001.C001	ABPH001.0722.00001	GCF_016592595.1	Proteobacteria	Abyssogena	phaseoliformis	circular	1542177	C
ACAC001.0722.00001.C001	ACAC001.0722.00001	GCF_902729405.1	Firmicutes	Acididesulfobacillus	acetoxydans	linear	4520225	C
ACAC002.0722.00001.C001	ACAC002.0722.00001	GCF_001441165.1	Actinobacteria	Acidipropionibacterium	acidipropionici	circular	3651382	C
ACAC002.0722.00002.C001	ACAC002.0722.00002	GCF_001602115.1	Actinobacteria	Acidipropionibacterium	acidipropionici	circular	3704826	C
ACAC002.0722.00002.P002	ACAC002.0722.00002	GCF_001602115.1	Actinobacteria	Acidipropionibacterium	acidipropionici	circular	2365	P
ACAC002.0722.00003.C001	ACAC002.0722.00003	GCF_001855335.1	Actinobacteria	Acidipropionibacterium	acidipropionici	circular	3631890	C
ACAC002.0722.00004.C001	ACAC002.0722.00004	GCF_001975205.1	Actinobacteria	Acidipropionibacterium	acidipropionici	circular	3645455	C
ACAC002.0722.00005.C001	ACAC002.0722.00005	GCF_003956085.1	Actinobacteria	Acidipropionibacterium	acidipropionici	circular	3615145	C
ACAC002.0722.00006.C001	ACAC002.0722.00006	GCF_005890155.1	Actinobacteria	Acidipropionibacterium	acidipropionici	circular	3622795	C
ACAC003.0722.00001.C001	ACAC003.0722.00001	GCF_000193495.2	Proteobacteria	Acetobacter	aceti	circular	3596270	C
ACAC003.0722.00001.P002	ACAC003.0722.00001	GCF_000193495.2	Proteobacteria	Acetobacter	aceti	circular	63279	P
ACAC003.0722.00001.P003	ACAC003.0722.00001	GCF_000193495.2	Proteobacteria	Acetobacter	aceti	circular	25755	P
ACAC003.0722.00001.P004	ACAC003.0722.00001	GCF_000193495.2	Proteobacteria	Acetobacter	aceti	circular	4858	P
ACAC003.0722.00001.P005	ACAC003.0722.00001	GCF_000193495.2	Proteobacteria	Acetobacter	aceti	circular	2964	P
ACAC003.0722.00002.C001	ACAC003.0722.00002	GCF_014218315.1	Proteobacteria	Acetobacter	aceti	circular	3743357	C
ACAC003.0722.00002.P002	ACAC003.0722.00002	GCF_014218315.1	Proteobacteria	Acetobacter	aceti	circular	92082	P
ACAC003.0722.00002.P003	ACAC003.0722.00002	GCF_014218315.1	Proteobacteria	Acetobacter	aceti	circular	84396	P
ACAC003.0722.00002.P004	ACAC003.0722.00002	GCF_014218315.1	Proteobacteria	Acetobacter	aceti	linear	45372	P
ACAC003.0722.00002.P005	ACAC003.0722.00002	GCF_014218315.1	Proteobacteria	Acetobacter	aceti	circular	2685	P
ACAN001.0722.00001.C001	ACAN001.0722.00001	GCF_013363755.1	Proteobacteria	Acidovorax	antarcticus	circular	4206721	C
ACAN001.0722.00001.P002	ACAN001.0722.00001	GCF_013363755.1	Proteobacteria	Acidovorax	antarcticus	circular	642987	P
ACAN001.0722.00001.P003	ACAN001.0722.00001	GCF_013363755.1	Proteobacteria	Acidovorax	antarcticus	circular	175731	P
ACAR001.0722.00001.C001	ACAR001.0722.00001	GCF_000144695.1	Firmicutes	Acetohalobium	arabaticum	circular	2469596	C
ACAS001.0722.00001.C001	ACAS001.0722.00001	GCF_001766235.1	Proteobacteria	Acetobacter	ascendens	circular	2859878	C
ACAS001.0722.00001.P002	ACAS001.0722.00001	GCF_001766235.1	Proteobacteria	Acetobacter	ascendens	circular	49380	P
ACAS001.0722.00001.P003	ACAS001.0722.00001	GCF_001766235.1	Proteobacteria	Acetobacter	ascendens	circular	46811	P
ACAS001.0722.00001.P004	ACAS001.0722.00001	GCF_001766235.1	Proteobacteria	Acetobacter	ascendens	circular	43148	P
ACAS001.0722.00002.C001	ACAS001.0722.00002	GCF_001766255.1	Proteobacteria	Acetobacter	ascendens	circular	2810721	C
ACAS001.0722.00002.P002	ACAS001.0722.00002	GCF_001766255.1	Proteobacteria	Acetobacter	ascendens	circular	259464	P
ACAS001.0722.00002.P003	ACAS001.0722.00002	GCF_001766255.1	Proteobacteria	Acetobacter	ascendens	circular	117661	P
ACAS001.0722.00002.P004	ACAS001.0722.00002	GCF_001766255.1	Proteobacteria	Acetobacter	ascendens	circular	28186	P
ACAS001.0722.00003.C001	ACAS001.0722.00003	GCF_002173775.1	Proteobacteria	Acetobacter	ascendens	circular	2901846	C
ACAS001.0722.00003.P002	ACAS001.0722.00003	GCF_002173775.1	Proteobacteria	Acetobacter	ascendens	linear	336151	P
ACAS001.0722.00003.P003	ACAS001.0722.00003	GCF_002173775.1	Proteobacteria	Acetobacter	ascendens	linear	44181	P
ACAS001.0722.00003.P004	ACAS001.0722.00003	GCF_002173775.1	Proteobacteria	Acetobacter	ascendens	linear	3654	P
ACAV001.0722.00001.C001	ACAV001.0722.00001	GCF_000176855.2	Proteobacteria	Acidovorax	avenae	circular	5482170	C
ACBA001.0722.00001.C001	ACBA001.0722.00001	GCF_000046845.1	Proteobacteria	Acinetobacter	baylyi	circular	3598621	C
ACBA002.0722.00001.C001	ACBA002.0722.00001	GCF_004797155.2	Proteobacteria	Acinetobacter	baumannii	circular	3955017	C
ACBA002.0722.00001.P002	ACBA002.0722.00001	GCF_004797155.2	Proteobacteria	Acinetobacter	baumannii	linear	30876	P
ACBA002.0722.00001.P003	ACBA002.0722.00001	GCF_004797155.2	Proteobacteria	Acinetobacter	baumannii	linear	30410	P
ACBA002.0722.00001.P004	ACBA002.0722.00001	GCF_000069245.1	Proteobacteria	Acinetobacter	baumannii	circular	5644	P
ACBA002.0722.00001.P005	ACBA002.0722.00001	GCF_000069245.1	Proteobacteria	Acinetobacter	baumannii	circular	2726	P
ACBA002.0722.00002.C001	ACBA002.0722.00002	GCF_005519135.2	Proteobacteria	Acinetobacter	baumannii	circular	3919274	C
ACBA002.0722.00002.P002	ACBA002.0722.00002	GCF_005519135.2	Proteobacteria	Acinetobacter	baumannii	circular	70101	P
ACBA002.0722.00002.P003	ACBA002.0722.00002	GCF_005519135.2	Proteobacteria	Acinetobacter	baumannii	circular	24268	P
ACBA002.0722.00003.C001	ACBA002.0722.00003	GCF_000419425.1	Proteobacteria	Acinetobacter	baumannii	circular	3906795	C
ACBA002.0722.00003.P002	ACBA002.0722.00003	GCF_000419425.1	Proteobacteria	Acinetobacter	baumannii	circular	70167	P
ACBA002.0722.00003.P003	ACBA002.0722.00003	GCF_000419425.1	Proteobacteria	Acinetobacter	baumannii	circular	20139	P
ACBA002.0722.00003.P004	ACBA002.0722.00003	GCF_000419425.1	Proteobacteria	Acinetobacter	baumannii	circular	8721	P
ACBA002.0722.00004.C001	ACBA002.0722.00004	GCF_000761175.1	Proteobacteria	Acinetobacter	baumannii	circular	3875775	C
ACBA002.0722.00005.C001	ACBA002.0722.00005	GCF_000814345.1	Proteobacteria	Acinetobacter	baumannii	circular	3902527	C
ACBA002.0722.00005.P002	ACBA002.0722.00005	GCF_000814345.1	Proteobacteria	Acinetobacter	baumannii	circular	114848	P
ACBA002.0722.00005.P003	ACBA002.0722.00005	GCF_000814345.1	Proteobacteria	Acinetobacter	baumannii	circular	47274	P
ACBA002.0722.00005.P004	ACBA002.0722.00005	GCF_000814345.1	Proteobacteria	Acinetobacter	baumannii	circular	9327	P
ACBA002.0722.00006.C001	ACBA002.0722.00006	GCF_000828935.1	Proteobacteria	Acinetobacter	baumannii	circular	4000970	C
ACBA002.0722.00006.P002	ACBA002.0722.00006	GCF_000828935.1	Proteobacteria	Acinetobacter	baumannii	circular	189354	P
ACBA002.0722.00007.C001	ACBA002.0722.00007	GCF_000830055.1	Proteobacteria	Acinetobacter	baumannii	circular	3909008	C
ACBA002.0722.00007.P002	ACBA002.0722.00007	GCF_000830055.1	Proteobacteria	Acinetobacter	baumannii	circular	8731	P
ACBA002.0722.00008.C001	ACBA002.0722.00008	GCF_000939415.2	Proteobacteria	Acinetobacter	baumannii	circular	3971435	C
ACBA002.0722.00008.P002	ACBA002.0722.00008	GCF_000939415.2	Proteobacteria	Acinetobacter	baumannii	circular	110965	P
ACBA002.0722.00008.P003	ACBA002.0722.00008	GCF_000939415.2	Proteobacteria	Acinetobacter	baumannii	circular	24022	P
ACBA002.0722.00008.P004	ACBA002.0722.00008	GCF_000939415.2	Proteobacteria	Acinetobacter	baumannii	circular	15198	P
ACBA002.0722.00009.C001	ACBA002.0722.00009	GCF_000963815.1	Proteobacteria	Acinetobacter	baumannii	circular	3972672	C
ACBA002.0722.00009.P002	ACBA002.0722.00009	GCF_000963815.1	Proteobacteria	Acinetobacter	baumannii	circular	83610	P
ACBA002.0722.00009.P003	ACBA002.0722.00009	GCF_000963815.1	Proteobacteria	Acinetobacter	baumannii	circular	8731	P
ACBA002.0722.00009.P004	ACBA002.0722.00009	GCF_000963815.1	Proteobacteria	Acinetobacter	baumannii	circular	1967	P
ACBA002.0722.00010.C001	ACBA002.0722.00010	GCF_001026965.1	Proteobacteria	Acinetobacter	baumannii	circular	4087343	C
ACBA002.0722.00010.P002	ACBA002.0722.00010	GCF_001026965.1	Proteobacteria	Acinetobacter	baumannii	circular	112157	P
ACBA002.0722.00011.C001	ACBA002.0722.00011	GCF_001077555.2	Proteobacteria	Acinetobacter	baumannii	circular	3947826	C
ACBA002.0722.00012.C001	ACBA002.0722.00012	GCF_001077655.1	Proteobacteria	Acinetobacter	baumannii	circular	3935688	C
ACBA002.0722.00012.P002	ACBA002.0722.00012	GCF_001077655.1	Proteobacteria	Acinetobacter	baumannii	circular	169023	P
ACBA002.0722.00012.P003	ACBA002.0722.00012	GCF_001077655.1	Proteobacteria	Acinetobacter	baumannii	circular	87569	P
ACBA002.0722.00013.C001	ACBA002.0722.00013	GCF_001077675.1	Proteobacteria	Acinetobacter	baumannii	circular	3857743	C
ACBA002.0722.00013.P002	ACBA002.0722.00013	GCF_001077675.1	Proteobacteria	Acinetobacter	baumannii	circular	148955	P
ACBA002.0722.00014.C001	ACBA002.0722.00014	GCF_001077965.2	Proteobacteria	Acinetobacter	baumannii	circular	3824908	C
ACBA002.0722.00014.P002	ACBA002.0722.00014	GCF_001077965.2	Proteobacteria	Acinetobacter	baumannii	circular	25150	P
ACBA002.0722.00015.C001	ACBA002.0722.00015	GCF_001261895.2	Proteobacteria	Acinetobacter	baumannii	circular	3819158	C
ACBA002.0722.00016.C001	ACBA002.0722.00016	GCF_001399655.1	Proteobacteria	Acinetobacter	baumannii	circular	4063596	C
ACBA002.0722.00016.P002	ACBA002.0722.00016	GCF_001399655.1	Proteobacteria	Acinetobacter	baumannii	circular	47457	P
ACBA002.0722.00016.P003	ACBA002.0722.00016	GCF_001399655.1	Proteobacteria	Acinetobacter	baumannii	circular	9276	P
ACBA002.0722.00016.P004	ACBA002.0722.00016	GCF_001399655.1	Proteobacteria	Acinetobacter	baumannii	circular	6078	P
ACBA002.0722.00016.P005	ACBA002.0722.00016	GCF_001399655.1	Proteobacteria	Acinetobacter	baumannii	circular	4754	P
ACBA002.0722.00017.C001	ACBA002.0722.00017	GCF_001457535.1	Proteobacteria	Acinetobacter	baumannii	circular	3928513	C
ACBA002.0722.00017.P002	ACBA002.0722.00017	GCF_001457535.1	Proteobacteria	Acinetobacter	baumannii	circular	7742	P
ACBA002.0722.00018.C001	ACBA002.0722.00018	GCF_001514375.1	Proteobacteria	Acinetobacter	baumannii	circular	4086879	C
ACBA002.0722.00018.P002	ACBA002.0722.00018	GCF_001514375.1	Proteobacteria	Acinetobacter	baumannii	circular	52517	P
ACBA002.0722.00019.C001	ACBA002.0722.00019	GCF_001517645.1	Proteobacteria	Acinetobacter	baumannii	circular	3939746	C
ACBA002.0722.00019.P002	ACBA002.0722.00019	GCF_001517645.1	Proteobacteria	Acinetobacter	baumannii	circular	7742	P
ACBA002.0722.00020.C001	ACBA002.0722.00020	GCF_001543995.1	Proteobacteria	Acinetobacter	baumannii	circular	4075545	C
ACBA002.0722.00020.P002	ACBA002.0722.00020	GCF_001543995.1	Proteobacteria	Acinetobacter	baumannii	circular	74241	P
ACBA002.0722.00020.P003	ACBA002.0722.00020	GCF_001543995.1	Proteobacteria	Acinetobacter	baumannii	circular	5465	P
ACBA002.0722.00021.C001	ACBA002.0722.00021	GCF_001573065.1	Proteobacteria	Acinetobacter	baumannii	circular	3846621	C
ACBA002.0722.00022.C001	ACBA002.0722.00022	GCF_001573085.1	Proteobacteria	Acinetobacter	baumannii	circular	3977071	C
ACBA002.0722.00023.C001	ACBA002.0722.00023	GCF_001573105.1	Proteobacteria	Acinetobacter	baumannii	circular	3879636	C
ACBA002.0722.00024.C001	ACBA002.0722.00024	GCF_001573125.1	Proteobacteria	Acinetobacter	baumannii	circular	3908399	C
ACBA002.0722.00025.C001	ACBA002.0722.00025	GCF_001578145.1	Proteobacteria	Acinetobacter	baumannii	circular	4172609	C
ACBA002.0722.00026.C001	ACBA002.0722.00026	GCF_001593425.2	Proteobacteria	Acinetobacter	baumannii	circular	4004792	C
ACBA002.0722.00027.C001	ACBA002.0722.00027	GCF_001636235.1	Proteobacteria	Acinetobacter	baumannii	circular	3998012	C
ACBA002.0722.00027.P002	ACBA002.0722.00027	GCF_001636235.1	Proteobacteria	Acinetobacter	baumannii	circular	80546	P
ACBA002.0722.00027.P003	ACBA002.0722.00027	GCF_001636235.1	Proteobacteria	Acinetobacter	baumannii	circular	13478	P
ACBA002.0722.00028.C001	ACBA002.0722.00028	GCF_001668465.2	Proteobacteria	Acinetobacter	baumannii	circular	3873900	C
ACBA002.0722.00028.P002	ACBA002.0722.00028	GCF_001668465.2	Proteobacteria	Acinetobacter	baumannii	circular	11810	P
ACBA002.0722.00029.C001	ACBA002.0722.00029	GCF_001669145.2	Proteobacteria	Acinetobacter	baumannii	circular	3915869	C
ACBA002.0722.00029.P002	ACBA002.0722.00029	GCF_001669145.2	Proteobacteria	Acinetobacter	baumannii	circular	106963	P
ACBA002.0722.00029.P003	ACBA002.0722.00029	GCF_001669145.2	Proteobacteria	Acinetobacter	baumannii	circular	74091	P
ACBA002.0722.00029.P004	ACBA002.0722.00029	GCF_001669145.2	Proteobacteria	Acinetobacter	baumannii	circular	10945	P
ACBA002.0722.00030.C001	ACBA002.0722.00030	GCF_001674475.2	Proteobacteria	Acinetobacter	baumannii	circular	3929411	C
ACBA002.0722.00030.P002	ACBA002.0722.00030	GCF_001674475.2	Proteobacteria	Acinetobacter	baumannii	circular	74091	P
ACBA002.0722.00030.P003	ACBA002.0722.00030	GCF_001674475.2	Proteobacteria	Acinetobacter	baumannii	circular	10967	P
ACBA002.0722.00031.C001	ACBA002.0722.00031	GCF_001674505.2	Proteobacteria	Acinetobacter	baumannii	circular	3930797	C
ACBA002.0722.00031.P002	ACBA002.0722.00031	GCF_001674505.2	Proteobacteria	Acinetobacter	baumannii	circular	12952	P
ACBA002.0722.00032.C001	ACBA002.0722.00032	GCF_001721705.1	Proteobacteria	Acinetobacter	baumannii	circular	3719282	C
ACBA002.0722.00033.C001	ACBA002.0722.00033	GCF_001806345.1	Proteobacteria	Acinetobacter	baumannii	circular	3963217	C
ACBA002.0722.00033.P002	ACBA002.0722.00033	GCF_001806345.1	Proteobacteria	Acinetobacter	baumannii	circular	70875	P
ACBA002.0722.00034.C001	ACBA002.0722.00034	GCF_001806365.1	Proteobacteria	Acinetobacter	baumannii	circular	4004978	C
ACBA002.0722.00034.P002	ACBA002.0722.00034	GCF_001806365.1	Proteobacteria	Acinetobacter	baumannii	circular	81227	P
ACBA002.0722.00035.C001	ACBA002.0722.00035	GCF_001806385.1	Proteobacteria	Acinetobacter	baumannii	circular	3983069	C
ACBA002.0722.00035.P002	ACBA002.0722.00035	GCF_001806385.1	Proteobacteria	Acinetobacter	baumannii	circular	73891	P
ACBA002.0722.00036.C001	ACBA002.0722.00036	GCF_001806405.1	Proteobacteria	Acinetobacter	baumannii	circular	4006639	C
ACBA002.0722.00036.P002	ACBA002.0722.00036	GCF_001806405.1	Proteobacteria	Acinetobacter	baumannii	circular	121485	P
ACBA002.0722.00037.C001	ACBA002.0722.00037	GCF_001806425.1	Proteobacteria	Acinetobacter	baumannii	circular	3967717	C
ACBA002.0722.00037.P002	ACBA002.0722.00037	GCF_001806425.1	Proteobacteria	Acinetobacter	baumannii	circular	70884	P
ACBA002.0722.00038.C001	ACBA002.0722.00038	GCF_001806445.1	Proteobacteria	Acinetobacter	baumannii	circular	3967831	C
ACBA002.0722.00038.P002	ACBA002.0722.00038	GCF_001806445.1	Proteobacteria	Acinetobacter	baumannii	circular	70884	P
ACBA002.0722.00039.C001	ACBA002.0722.00039	GCF_001806465.1	Proteobacteria	Acinetobacter	baumannii	circular	3982361	C
ACBA002.0722.00039.P002	ACBA002.0722.00039	GCF_001806465.1	Proteobacteria	Acinetobacter	baumannii	circular	72073	P
ACBA002.0722.00040.C001	ACBA002.0722.00040	GCF_001806485.1	Proteobacteria	Acinetobacter	baumannii	circular	3973763	C
ACBA002.0722.00040.P002	ACBA002.0722.00040	GCF_001806485.1	Proteobacteria	Acinetobacter	baumannii	circular	101406	P
ACBA002.0722.00041.C001	ACBA002.0722.00041	GCF_001887305.1	Proteobacteria	Acinetobacter	baumannii	circular	4021072	C
ACBA002.0722.00041.P002	ACBA002.0722.00041	GCF_001887305.1	Proteobacteria	Acinetobacter	baumannii	circular	77513	P
ACBA002.0722.00042.C001	ACBA002.0722.00042	GCF_001895125.2	Proteobacteria	Acinetobacter	baumannii	circular	3992063	C
ACBA002.0722.00042.P002	ACBA002.0722.00042	GCF_001895125.2	Proteobacteria	Acinetobacter	baumannii	circular	73028	P
ACBA002.0722.00042.P003	ACBA002.0722.00042	GCF_001895125.2	Proteobacteria	Acinetobacter	baumannii	circular	41087	P
ACBA002.0722.00042.P004	ACBA002.0722.00042	GCF_001895125.2	Proteobacteria	Acinetobacter	baumannii	circular	13096	P
ACBA002.0722.00043.C001	ACBA002.0722.00043	GCF_001895985.1	Proteobacteria	Acinetobacter	baumannii	circular	3982140	C
ACBA002.0722.00043.P002	ACBA002.0722.00043	GCF_001895985.1	Proteobacteria	Acinetobacter	baumannii	circular	110964	P
ACBA002.0722.00044.C001	ACBA002.0722.00044	GCF_001896005.1	Proteobacteria	Acinetobacter	baumannii	circular	4250048	C
ACBA002.0722.00044.P002	ACBA002.0722.00044	GCF_001896005.1	Proteobacteria	Acinetobacter	baumannii	circular	17583	P
ACBA002.0722.00045.C001	ACBA002.0722.00045	GCF_001902375.1	Proteobacteria	Acinetobacter	baumannii	circular	4011552	C
ACBA002.0722.00045.P002	ACBA002.0722.00045	GCF_001902375.1	Proteobacteria	Acinetobacter	baumannii	circular	69069	P
ACBA002.0722.00046.C001	ACBA002.0722.00046	GCF_001908295.1	Proteobacteria	Acinetobacter	baumannii	circular	3974606	C
ACBA002.0722.00046.P002	ACBA002.0722.00046	GCF_001908295.1	Proteobacteria	Acinetobacter	baumannii	circular	8006	P
ACBA002.0722.00046.P003	ACBA002.0722.00046	GCF_001908295.1	Proteobacteria	Acinetobacter	baumannii	circular	6078	P
ACBA002.0722.00047.C001	ACBA002.0722.00047	GCF_001922205.1	Proteobacteria	Acinetobacter	baumannii	circular	3970947	C
ACBA002.0722.00047.P002	ACBA002.0722.00047	GCF_001922205.1	Proteobacteria	Acinetobacter	baumannii	circular	110968	P
ACBA002.0722.00047.P003	ACBA002.0722.00047	GCF_001922205.1	Proteobacteria	Acinetobacter	baumannii	circular	74090	P
ACBA002.0722.00048.C001	ACBA002.0722.00048	GCF_001922225.1	Proteobacteria	Acinetobacter	baumannii	circular	3965390	C
ACBA002.0722.00048.P002	ACBA002.0722.00048	GCF_001922225.1	Proteobacteria	Acinetobacter	baumannii	circular	110967	P
ACBA002.0722.00049.C001	ACBA002.0722.00049	GCF_001922245.1	Proteobacteria	Acinetobacter	baumannii	circular	3990003	C
ACBA002.0722.00049.P002	ACBA002.0722.00049	GCF_001922245.1	Proteobacteria	Acinetobacter	baumannii	circular	110967	P
ACBA002.0722.00049.P003	ACBA002.0722.00049	GCF_001922245.1	Proteobacteria	Acinetobacter	baumannii	circular	73188	P
ACBA002.0722.00050.C001	ACBA002.0722.00050	GCF_001941765.1	Proteobacteria	Acinetobacter	baumannii	circular	4004719	C
ACBA002.0722.00051.C001	ACBA002.0722.00051	GCF_002082625.2	Proteobacteria	Acinetobacter	baumannii	circular	3974901	C
ACBA002.0722.00051.P002	ACBA002.0722.00051	GCF_002082625.2	Proteobacteria	Acinetobacter	baumannii	circular	90972	P
ACBA002.0722.00052.C001	ACBA002.0722.00052	GCF_002082645.1	Proteobacteria	Acinetobacter	baumannii	circular	3996455	C
ACBA002.0722.00052.P002	ACBA002.0722.00052	GCF_002082645.1	Proteobacteria	Acinetobacter	baumannii	circular	111999	P
ACBA002.0722.00053.C001	ACBA002.0722.00053	GCF_002082685.1	Proteobacteria	Acinetobacter	baumannii	circular	3866657	C
ACBA002.0722.00053.P002	ACBA002.0722.00053	GCF_002082685.1	Proteobacteria	Acinetobacter	baumannii	circular	72076	P
ACBA002.0722.00054.C001	ACBA002.0722.00054	GCF_002082705.1	Proteobacteria	Acinetobacter	baumannii	circular	3966348	C
ACBA002.0722.00054.P002	ACBA002.0722.00054	GCF_002082705.1	Proteobacteria	Acinetobacter	baumannii	circular	74241	P
ACBA002.0722.00054.P003	ACBA002.0722.00054	GCF_002082705.1	Proteobacteria	Acinetobacter	baumannii	circular	8718	P
ACBA002.0722.00055.C001	ACBA002.0722.00055	GCF_002082725.1	Proteobacteria	Acinetobacter	baumannii	circular	3913358	C
ACBA002.0722.00055.P002	ACBA002.0722.00055	GCF_002082725.1	Proteobacteria	Acinetobacter	baumannii	circular	74241	P
ACBA002.0722.00056.C001	ACBA002.0722.00056	GCF_002082745.1	Proteobacteria	Acinetobacter	baumannii	circular	3884414	C
ACBA002.0722.00057.C001	ACBA002.0722.00057	GCF_002082785.1	Proteobacteria	Acinetobacter	baumannii	circular	4077713	C
ACBA002.0722.00057.P002	ACBA002.0722.00057	GCF_002082785.1	Proteobacteria	Acinetobacter	baumannii	circular	195838	P
ACBA002.0722.00058.C001	ACBA002.0722.00058	GCF_002082805.1	Proteobacteria	Acinetobacter	baumannii	circular	3870945	C
ACBA002.0722.00059.C001	ACBA002.0722.00059	GCF_002082825.1	Proteobacteria	Acinetobacter	baumannii	circular	3930178	C
ACBA002.0722.00059.P002	ACBA002.0722.00059	GCF_002082825.1	Proteobacteria	Acinetobacter	baumannii	circular	98301	P
ACBA002.0722.00060.C001	ACBA002.0722.00060	GCF_002082845.1	Proteobacteria	Acinetobacter	baumannii	circular	3972565	C
ACBA002.0722.00061.C001	ACBA002.0722.00061	GCF_002082865.1	Proteobacteria	Acinetobacter	baumannii	circular	3982722	C
ACBA002.0722.00061.P002	ACBA002.0722.00061	GCF_002082865.1	Proteobacteria	Acinetobacter	baumannii	circular	73264	P
ACBA002.0722.00061.P003	ACBA002.0722.00061	GCF_002082865.1	Proteobacteria	Acinetobacter	baumannii	circular	8730	P
ACBA002.0722.00062.C001	ACBA002.0722.00062	GCF_002082885.1	Proteobacteria	Acinetobacter	baumannii	circular	3932204	C
ACBA002.0722.00062.P002	ACBA002.0722.00062	GCF_002082885.1	Proteobacteria	Acinetobacter	baumannii	circular	90973	P
ACBA002.0722.00063.C001	ACBA002.0722.00063	GCF_002116925.1	Proteobacteria	Acinetobacter	baumannii	circular	3980886	C
ACBA002.0722.00063.P002	ACBA002.0722.00063	GCF_002116925.1	Proteobacteria	Acinetobacter	baumannii	circular	9539	P
ACBA002.0722.00064.C001	ACBA002.0722.00064	GCF_002210065.1	Proteobacteria	Acinetobacter	baumannii	circular	4039997	C
ACBA002.0722.00064.P002	ACBA002.0722.00064	GCF_002210065.1	Proteobacteria	Acinetobacter	baumannii	circular	86334	P
ACBA002.0722.00064.P003	ACBA002.0722.00064	GCF_002210065.1	Proteobacteria	Acinetobacter	baumannii	circular	8731	P
ACBA002.0722.00064.P004	ACBA002.0722.00064	GCF_002210065.1	Proteobacteria	Acinetobacter	baumannii	circular	4484	P
ACBA002.0722.00064.P005	ACBA002.0722.00064	GCF_002210065.1	Proteobacteria	Acinetobacter	baumannii	circular	2726	P
ACBA002.0722.00064.P006	ACBA002.0722.00064	GCF_002210065.1	Proteobacteria	Acinetobacter	baumannii	circular	2343	P
ACBA002.0722.00065.C001	ACBA002.0722.00065	GCF_002504145.1	Proteobacteria	Acinetobacter	baumannii	circular	3686342	C
ACBA002.0722.00065.P002	ACBA002.0722.00065	GCF_002504145.1	Proteobacteria	Acinetobacter	baumannii	circular	112773	P
ACBA002.0722.00065.P003	ACBA002.0722.00065	GCF_002504145.1	Proteobacteria	Acinetobacter	baumannii	circular	11586	P
ACBA002.0722.00066.C001	ACBA002.0722.00066	GCF_002741415.1	Proteobacteria	Acinetobacter	baumannii	circular	3999012	C
ACBA002.0722.00066.P002	ACBA002.0722.00066	GCF_002741415.1	Proteobacteria	Acinetobacter	baumannii	circular	33036	P
ACBA002.0722.00067.C001	ACBA002.0722.00067	GCF_002753915.1	Proteobacteria	Acinetobacter	baumannii	circular	4052889	C
ACBA002.0722.00067.P002	ACBA002.0722.00067	GCF_002753915.1	Proteobacteria	Acinetobacter	baumannii	circular	79335	P
ACBA002.0722.00067.P003	ACBA002.0722.00067	GCF_002753915.1	Proteobacteria	Acinetobacter	baumannii	circular	15113	P
ACBA002.0722.00068.C001	ACBA002.0722.00068	GCF_002761575.1	Proteobacteria	Acinetobacter	baumannii	circular	3991735	C
ACBA002.0722.00068.P002	ACBA002.0722.00068	GCF_002761575.1	Proteobacteria	Acinetobacter	baumannii	circular	110967	P
ACBA002.0722.00069.C001	ACBA002.0722.00069	GCF_002762095.1	Proteobacteria	Acinetobacter	baumannii	circular	3966912	C
ACBA002.0722.00070.C001	ACBA002.0722.00070	GCF_002762115.1	Proteobacteria	Acinetobacter	baumannii	circular	4000452	C
ACBA002.0722.00071.C001	ACBA002.0722.00071	GCF_002762155.1	Proteobacteria	Acinetobacter	baumannii	circular	3913931	C
ACBA002.0722.00072.C001	ACBA002.0722.00072	GCF_002843665.1	Proteobacteria	Acinetobacter	baumannii	circular	3983848	C
ACBA002.0722.00072.P002	ACBA002.0722.00072	GCF_002843665.1	Proteobacteria	Acinetobacter	baumannii	circular	74241	P
ACBA002.0722.00073.C001	ACBA002.0722.00073	GCF_002902885.1	Proteobacteria	Acinetobacter	baumannii	circular	3787376	C
ACBA002.0722.00073.P002	ACBA002.0722.00073	GCF_002902885.1	Proteobacteria	Acinetobacter	baumannii	circular	130044	P
ACBA002.0722.00073.P003	ACBA002.0722.00073	GCF_002902885.1	Proteobacteria	Acinetobacter	baumannii	circular	110754	P
ACBA002.0722.00073.P004	ACBA002.0722.00073	GCF_002902885.1	Proteobacteria	Acinetobacter	baumannii	circular	39359	P
ACBA002.0722.00073.P005	ACBA002.0722.00073	GCF_002902885.1	Proteobacteria	Acinetobacter	baumannii	circular	11305	P
ACBA002.0722.00074.C001	ACBA002.0722.00074	GCF_002947415.1	Proteobacteria	Acinetobacter	baumannii	circular	3993843	C
ACBA002.0722.00074.P002	ACBA002.0722.00074	GCF_002947415.1	Proteobacteria	Acinetobacter	baumannii	circular	113706	P
ACBA002.0722.00074.P003	ACBA002.0722.00074	GCF_002947415.1	Proteobacteria	Acinetobacter	baumannii	circular	72105	P
ACBA002.0722.00074.P004	ACBA002.0722.00074	GCF_002947415.1	Proteobacteria	Acinetobacter	baumannii	circular	8731	P
ACBA002.0722.00075.C001	ACBA002.0722.00075	GCF_002947845.1	Proteobacteria	Acinetobacter	baumannii	circular	4028761	C
ACBA002.0722.00075.P002	ACBA002.0722.00075	GCF_002947845.1	Proteobacteria	Acinetobacter	baumannii	circular	72990	P
ACBA002.0722.00076.C001	ACBA002.0722.00076	GCF_002948925.1	Proteobacteria	Acinetobacter	baumannii	circular	3871930	C
ACBA002.0722.00077.C001	ACBA002.0722.00077	GCF_002950495.2	Proteobacteria	Acinetobacter	baumannii	circular	3893621	C
ACBA002.0722.00077.P002	ACBA002.0722.00077	GCF_002950495.2	Proteobacteria	Acinetobacter	baumannii	circular	42455	P
ACBA002.0722.00077.P003	ACBA002.0722.00077	GCF_002950495.2	Proteobacteria	Acinetobacter	baumannii	circular	5602	P
ACBA002.0722.00078.C001	ACBA002.0722.00078	GCF_002996805.1	Proteobacteria	Acinetobacter	baumannii	circular	4149444	C
ACBA002.0722.00078.P002	ACBA002.0722.00078	GCF_002996805.1	Proteobacteria	Acinetobacter	baumannii	circular	8731	P
ACBA002.0722.00079.C001	ACBA002.0722.00079	GCF_002999195.2	Proteobacteria	Acinetobacter	baumannii	circular	3990012	C
ACBA002.0722.00079.P002	ACBA002.0722.00079	GCF_002999195.2	Proteobacteria	Acinetobacter	baumannii	circular	70796	P
ACBA002.0722.00079.P003	ACBA002.0722.00079	GCF_002999195.2	Proteobacteria	Acinetobacter	baumannii	circular	70509	P
ACBA002.0722.00079.P004	ACBA002.0722.00079	GCF_002999195.2	Proteobacteria	Acinetobacter	baumannii	circular	8731	P
ACBA002.0722.00080.C001	ACBA002.0722.00080	GCF_003006035.1	Proteobacteria	Acinetobacter	baumannii	circular	4040515	C
ACBA002.0722.00080.P002	ACBA002.0722.00080	GCF_003006035.1	Proteobacteria	Acinetobacter	baumannii	circular	146698	P
ACBA002.0722.00080.P003	ACBA002.0722.00080	GCF_003006035.1	Proteobacteria	Acinetobacter	baumannii	circular	41087	P
ACBA002.0722.00081.C001	ACBA002.0722.00081	GCF_003010655.1	Proteobacteria	Acinetobacter	baumannii	circular	3944627	C
ACBA002.0722.00081.P002	ACBA002.0722.00081	GCF_003010655.1	Proteobacteria	Acinetobacter	baumannii	circular	106967	P
ACBA002.0722.00081.P003	ACBA002.0722.00081	GCF_003010655.1	Proteobacteria	Acinetobacter	baumannii	circular	8731	P
ACBA002.0722.00082.C001	ACBA002.0722.00082	GCF_003010675.1	Proteobacteria	Acinetobacter	baumannii	circular	4233827	C
ACBA002.0722.00082.P002	ACBA002.0722.00082	GCF_003010675.1	Proteobacteria	Acinetobacter	baumannii	circular	16095	P
ACBA002.0722.00083.C001	ACBA002.0722.00083	GCF_003029495.1	Proteobacteria	Acinetobacter	baumannii	circular	3993838	C
ACBA002.0722.00083.P002	ACBA002.0722.00083	GCF_003029495.1	Proteobacteria	Acinetobacter	baumannii	circular	113706	P
ACBA002.0722.00083.P003	ACBA002.0722.00083	GCF_003029495.1	Proteobacteria	Acinetobacter	baumannii	circular	72105	P
ACBA002.0722.00083.P004	ACBA002.0722.00083	GCF_003029495.1	Proteobacteria	Acinetobacter	baumannii	circular	8731	P
ACBA002.0722.00084.C001	ACBA002.0722.00084	GCF_003181015.1	Proteobacteria	Acinetobacter	baumannii	circular	3975885	C
ACBA002.0722.00084.P002	ACBA002.0722.00084	GCF_003181015.1	Proteobacteria	Acinetobacter	baumannii	circular	108151	P
ACBA002.0722.00084.P003	ACBA002.0722.00084	GCF_003181015.1	Proteobacteria	Acinetobacter	baumannii	circular	71234	P
ACBA002.0722.00084.P004	ACBA002.0722.00084	GCF_003181015.1	Proteobacteria	Acinetobacter	baumannii	circular	8963	P
ACBA002.0722.00084.P005	ACBA002.0722.00084	GCF_003181015.1	Proteobacteria	Acinetobacter	baumannii	circular	8771	P
ACBA002.0722.00085.C001	ACBA002.0722.00085	GCF_003264255.1	Proteobacteria	Acinetobacter	baumannii	circular	3914578	C
ACBA002.0722.00085.P002	ACBA002.0722.00085	GCF_003264255.1	Proteobacteria	Acinetobacter	baumannii	circular	64557	P
ACBA002.0722.00086.C001	ACBA002.0722.00086	GCF_003264275.1	Proteobacteria	Acinetobacter	baumannii	circular	4108882	C
ACBA002.0722.00086.P002	ACBA002.0722.00086	GCF_003264275.1	Proteobacteria	Acinetobacter	baumannii	circular	112155	P
ACBA002.0722.00087.C001	ACBA002.0722.00087	GCF_003264295.1	Proteobacteria	Acinetobacter	baumannii	circular	3909773	C
ACBA002.0722.00087.P002	ACBA002.0722.00087	GCF_003264295.1	Proteobacteria	Acinetobacter	baumannii	circular	64554	P
ACBA002.0722.00088.C001	ACBA002.0722.00088	GCF_003288775.1	Proteobacteria	Acinetobacter	baumannii	circular	3911735	C
ACBA002.0722.00088.P002	ACBA002.0722.00088	GCF_003288775.1	Proteobacteria	Acinetobacter	baumannii	circular	8732	P
ACBA002.0722.00089.C001	ACBA002.0722.00089	GCF_003296225.1	Proteobacteria	Acinetobacter	baumannii	circular	3947407	C
ACBA002.0722.00089.P002	ACBA002.0722.00089	GCF_003296225.1	Proteobacteria	Acinetobacter	baumannii	circular	84678	P
ACBA002.0722.00089.P003	ACBA002.0722.00089	GCF_003296225.1	Proteobacteria	Acinetobacter	baumannii	circular	2372	P
ACBA002.0722.00089.P004	ACBA002.0722.00089	GCF_003296225.1	Proteobacteria	Acinetobacter	baumannii	circular	2359	P
ACBA002.0722.00090.C001	ACBA002.0722.00090	GCF_003345235.1	Proteobacteria	Acinetobacter	baumannii	circular	4089681	C
ACBA002.0722.00090.P002	ACBA002.0722.00090	GCF_003345235.1	Proteobacteria	Acinetobacter	baumannii	circular	16095	P
ACBA002.0722.00090.P003	ACBA002.0722.00090	GCF_003345235.1	Proteobacteria	Acinetobacter	baumannii	circular	5281	P
ACBA002.0722.00091.C001	ACBA002.0722.00091	GCF_003431385.1	Proteobacteria	Acinetobacter	baumannii	circular	4159217	C
ACBA002.0722.00091.P002	ACBA002.0722.00091	GCF_003431385.1	Proteobacteria	Acinetobacter	baumannii	circular	170420	P
ACBA002.0722.00091.P003	ACBA002.0722.00091	GCF_003431385.1	Proteobacteria	Acinetobacter	baumannii	circular	12381	P
ACBA002.0722.00092.C001	ACBA002.0722.00092	GCF_003431865.1	Proteobacteria	Acinetobacter	baumannii	circular	4093545	C
ACBA002.0722.00092.P002	ACBA002.0722.00092	GCF_003431865.1	Proteobacteria	Acinetobacter	baumannii	circular	105127	P
ACBA002.0722.00092.P003	ACBA002.0722.00092	GCF_003431865.1	Proteobacteria	Acinetobacter	baumannii	circular	73018	P
ACBA002.0722.00092.P004	ACBA002.0722.00092	GCF_003431865.1	Proteobacteria	Acinetobacter	baumannii	circular	39535	P
ACBA002.0722.00092.P005	ACBA002.0722.00092	GCF_003431865.1	Proteobacteria	Acinetobacter	baumannii	circular	6078	P
ACBA002.0722.00093.C001	ACBA002.0722.00093	GCF_003516005.1	Proteobacteria	Acinetobacter	baumannii	circular	3986569	C
ACBA002.0722.00093.P002	ACBA002.0722.00093	GCF_003516005.1	Proteobacteria	Acinetobacter	baumannii	circular	80546	P
ACBA002.0722.00093.P003	ACBA002.0722.00093	GCF_003516005.1	Proteobacteria	Acinetobacter	baumannii	circular	13478	P
ACBA002.0722.00094.C001	ACBA002.0722.00094	GCF_003522665.1	Proteobacteria	Acinetobacter	baumannii	circular	4119128	C
ACBA002.0722.00094.P002	ACBA002.0722.00094	GCF_003522665.1	Proteobacteria	Acinetobacter	baumannii	circular	9024	P
ACBA002.0722.00095.C001	ACBA002.0722.00095	GCF_003522705.1	Proteobacteria	Acinetobacter	baumannii	circular	3736581	C
ACBA002.0722.00095.P002	ACBA002.0722.00095	GCF_003522705.1	Proteobacteria	Acinetobacter	baumannii	circular	113420	P
ACBA002.0722.00095.P003	ACBA002.0722.00095	GCF_003522705.1	Proteobacteria	Acinetobacter	baumannii	circular	7143	P
ACBA002.0722.00095.P004	ACBA002.0722.00095	GCF_003522705.1	Proteobacteria	Acinetobacter	baumannii	circular	5300	P
ACBA002.0722.00096.C001	ACBA002.0722.00096	GCF_003522785.1	Proteobacteria	Acinetobacter	baumannii	circular	4031086	C
ACBA002.0722.00096.P002	ACBA002.0722.00096	GCF_003522785.1	Proteobacteria	Acinetobacter	baumannii	circular	110728	P
ACBA002.0722.00096.P003	ACBA002.0722.00096	GCF_003522785.1	Proteobacteria	Acinetobacter	baumannii	circular	10062	P
ACBA002.0722.00097.C001	ACBA002.0722.00097	GCF_003522845.1	Proteobacteria	Acinetobacter	baumannii	circular	3971623	C
ACBA002.0722.00097.P002	ACBA002.0722.00097	GCF_003522845.1	Proteobacteria	Acinetobacter	baumannii	circular	95206	P
ACBA002.0722.00098.C001	ACBA002.0722.00098	GCF_003522885.1	Proteobacteria	Acinetobacter	baumannii	circular	3980012	C
ACBA002.0722.00098.P002	ACBA002.0722.00098	GCF_003522885.1	Proteobacteria	Acinetobacter	baumannii	circular	9935	P
ACBA002.0722.00099.C001	ACBA002.0722.00099	GCF_003547115.1	Proteobacteria	Acinetobacter	baumannii	circular	4078507	C
ACBA002.0722.00099.P002	ACBA002.0722.00099	GCF_003547115.1	Proteobacteria	Acinetobacter	baumannii	circular	105128	P
ACBA002.0722.00099.P003	ACBA002.0722.00099	GCF_003547115.1	Proteobacteria	Acinetobacter	baumannii	circular	60699	P
ACBA002.0722.00099.P004	ACBA002.0722.00099	GCF_003547115.1	Proteobacteria	Acinetobacter	baumannii	linear	38505	P
ACBA002.0722.00099.P005	ACBA002.0722.00099	GCF_003547115.1	Proteobacteria	Acinetobacter	baumannii	circular	6078	P
ACBA002.0722.00100.C001	ACBA002.0722.00100	GCF_003591615.1	Proteobacteria	Acinetobacter	baumannii	circular	3891370	C
ACBA002.0722.00101.C001	ACBA002.0722.00101	GCF_003812065.1	Proteobacteria	Acinetobacter	baumannii	circular	3803345	C
ACBA002.0722.00101.P002	ACBA002.0722.00101	GCF_003812065.1	Proteobacteria	Acinetobacter	baumannii	circular	86551	P
ACBA002.0722.00101.P003	ACBA002.0722.00101	GCF_003812065.1	Proteobacteria	Acinetobacter	baumannii	circular	13195	P
ACBA002.0722.00101.P004	ACBA002.0722.00101	GCF_003812065.1	Proteobacteria	Acinetobacter	baumannii	linear	7181	P
ACBA002.0722.00102.C001	ACBA002.0722.00102	GCF_003812385.1	Proteobacteria	Acinetobacter	baumannii	circular	3781536	C
ACBA002.0722.00102.P002	ACBA002.0722.00102	GCF_003812385.1	Proteobacteria	Acinetobacter	baumannii	circular	97783	P
ACBA002.0722.00102.P003	ACBA002.0722.00102	GCF_003812385.1	Proteobacteria	Acinetobacter	baumannii	circular	6078	P
ACBA002.0722.00103.C001	ACBA002.0722.00103	GCF_003812485.1	Proteobacteria	Acinetobacter	baumannii	circular	4193847	C
ACBA002.0722.00103.P002	ACBA002.0722.00103	GCF_003812485.1	Proteobacteria	Acinetobacter	baumannii	circular	35502	P
ACBA002.0722.00103.P003	ACBA002.0722.00103	GCF_003812485.1	Proteobacteria	Acinetobacter	baumannii	circular	14807	P
ACBA002.0722.00103.P004	ACBA002.0722.00103	GCF_003812485.1	Proteobacteria	Acinetobacter	baumannii	circular	6667	P
ACBA002.0722.00104.C001	ACBA002.0722.00104	GCF_003931755.1	Proteobacteria	Acinetobacter	baumannii	circular	3943275	C
ACBA002.0722.00105.C001	ACBA002.0722.00105	GCF_003931775.1	Proteobacteria	Acinetobacter	baumannii	circular	3943105	C
ACBA002.0722.00106.C001	ACBA002.0722.00106	GCF_003948085.2	Proteobacteria	Acinetobacter	baumannii	circular	4049647	C
ACBA002.0722.00106.P002	ACBA002.0722.00106	GCF_003948085.2	Proteobacteria	Acinetobacter	baumannii	circular	55269	P
ACBA002.0722.00107.C001	ACBA002.0722.00107	GCF_003948455.2	Proteobacteria	Acinetobacter	baumannii	circular	3891074	C
ACBA002.0722.00107.P002	ACBA002.0722.00107	GCF_003948455.2	Proteobacteria	Acinetobacter	baumannii	circular	127784	P
ACBA002.0722.00108.C001	ACBA002.0722.00108	GCF_003948535.2	Proteobacteria	Acinetobacter	baumannii	circular	3915428	C
ACBA002.0722.00108.P002	ACBA002.0722.00108	GCF_003948535.2	Proteobacteria	Acinetobacter	baumannii	circular	5602	P
ACBA002.0722.00109.C001	ACBA002.0722.00109	GCF_003949115.2	Proteobacteria	Acinetobacter	baumannii	circular	4044095	C
ACBA002.0722.00109.P002	ACBA002.0722.00109	GCF_003949115.2	Proteobacteria	Acinetobacter	baumannii	circular	55268	P
ACBA002.0722.00110.C001	ACBA002.0722.00110	GCF_003949595.2	Proteobacteria	Acinetobacter	baumannii	circular	3975485	C
ACBA002.0722.00110.P002	ACBA002.0722.00110	GCF_003949595.2	Proteobacteria	Acinetobacter	baumannii	circular	71233	P
ACBA002.0722.00110.P003	ACBA002.0722.00110	GCF_003949595.2	Proteobacteria	Acinetobacter	baumannii	circular	5602	P
ACBA002.0722.00111.C001	ACBA002.0722.00111	GCF_003949725.2	Proteobacteria	Acinetobacter	baumannii	circular	3963137	C
ACBA002.0722.00111.P002	ACBA002.0722.00111	GCF_003949725.2	Proteobacteria	Acinetobacter	baumannii	circular	84785	P
ACBA002.0722.00111.P003	ACBA002.0722.00111	GCF_003949725.2	Proteobacteria	Acinetobacter	baumannii	circular	55269	P
ACBA002.0722.00111.P004	ACBA002.0722.00111	GCF_003949725.2	Proteobacteria	Acinetobacter	baumannii	circular	10255	P
ACBA002.0722.00112.C001	ACBA002.0722.00112	GCF_004028375.1	Proteobacteria	Acinetobacter	baumannii	circular	3864628	C
ACBA002.0722.00112.P002	ACBA002.0722.00112	GCF_004028375.1	Proteobacteria	Acinetobacter	baumannii	circular	110713	P
ACBA002.0722.00112.P003	ACBA002.0722.00112	GCF_004028375.1	Proteobacteria	Acinetobacter	baumannii	circular	27452	P
ACBA002.0722.00112.P004	ACBA002.0722.00112	GCF_004028375.1	Proteobacteria	Acinetobacter	baumannii	circular	8493	P
ACBA002.0722.00112.P005	ACBA002.0722.00112	GCF_004028375.1	Proteobacteria	Acinetobacter	baumannii	circular	8420	P
ACBA002.0722.00112.P006	ACBA002.0722.00112	GCF_004028375.1	Proteobacteria	Acinetobacter	baumannii	circular	3610	P
ACBA002.0722.00113.C001	ACBA002.0722.00113	GCF_004101685.1	Proteobacteria	Acinetobacter	baumannii	circular	3937511	C
ACBA002.0722.00114.C001	ACBA002.0722.00114	GCF_004101705.1	Proteobacteria	Acinetobacter	baumannii	circular	3940649	C
ACBA002.0722.00115.C001	ACBA002.0722.00115	GCF_004101725.1	Proteobacteria	Acinetobacter	baumannii	circular	3934099	C
ACBA002.0722.00116.C001	ACBA002.0722.00116	GCF_004101745.1	Proteobacteria	Acinetobacter	baumannii	circular	3944921	C
ACBA002.0722.00117.C001	ACBA002.0722.00117	GCF_004136355.1	Proteobacteria	Acinetobacter	baumannii	circular	3935403	C
ACBA002.0722.00117.P002	ACBA002.0722.00117	GCF_004136355.1	Proteobacteria	Acinetobacter	baumannii	circular	112216	P
ACBA002.0722.00117.P003	ACBA002.0722.00117	GCF_004136355.1	Proteobacteria	Acinetobacter	baumannii	circular	10879	P
ACBA002.0722.00118.C001	ACBA002.0722.00118	GCF_004194555.1	Proteobacteria	Acinetobacter	baumannii	circular	3751581	C
ACBA002.0722.00118.P002	ACBA002.0722.00118	GCF_004194555.1	Proteobacteria	Acinetobacter	baumannii	circular	133709	P
ACBA002.0722.00119.C001	ACBA002.0722.00119	GCF_004564095.1	Proteobacteria	Acinetobacter	baumannii	circular	3708164	C
ACBA002.0722.00119.P002	ACBA002.0722.00119	GCF_004564095.1	Proteobacteria	Acinetobacter	baumannii	circular	128013	P
ACBA002.0722.00119.P003	ACBA002.0722.00119	GCF_004564095.1	Proteobacteria	Acinetobacter	baumannii	circular	76956	P
ACBA002.0722.00119.P004	ACBA002.0722.00119	GCF_004564095.1	Proteobacteria	Acinetobacter	baumannii	circular	43093	P
ACBA002.0722.00120.C001	ACBA002.0722.00120	GCF_004564115.1	Proteobacteria	Acinetobacter	baumannii	circular	3752576	C
ACBA002.0722.00120.P002	ACBA002.0722.00120	GCF_004564115.1	Proteobacteria	Acinetobacter	baumannii	circular	135229	P
ACBA002.0722.00120.P003	ACBA002.0722.00120	GCF_004564115.1	Proteobacteria	Acinetobacter	baumannii	circular	25856	P
ACBA002.0722.00120.P004	ACBA002.0722.00120	GCF_004564115.1	Proteobacteria	Acinetobacter	baumannii	circular	18786	P
ACBA002.0722.00121.C001	ACBA002.0722.00121	GCF_004758865.1	Proteobacteria	Acinetobacter	baumannii	circular	4017696	C
ACBA002.0722.00121.P002	ACBA002.0722.00121	GCF_004758865.1	Proteobacteria	Acinetobacter	baumannii	circular	78125	P
ACBA002.0722.00121.P003	ACBA002.0722.00121	GCF_004758865.1	Proteobacteria	Acinetobacter	baumannii	circular	47417	P
ACBA002.0722.00121.P004	ACBA002.0722.00121	GCF_004758865.1	Proteobacteria	Acinetobacter	baumannii	circular	29128	P
ACBA002.0722.00122.C001	ACBA002.0722.00122	GCF_004768705.1	Proteobacteria	Acinetobacter	baumannii	circular	3827138	C
ACBA002.0722.00122.P002	ACBA002.0722.00122	GCF_004768705.1	Proteobacteria	Acinetobacter	baumannii	circular	116047	P
ACBA002.0722.00122.P003	ACBA002.0722.00122	GCF_004768705.1	Proteobacteria	Acinetobacter	baumannii	circular	57333	P
ACBA002.0722.00122.P004	ACBA002.0722.00122	GCF_004768705.1	Proteobacteria	Acinetobacter	baumannii	circular	9909	P
ACBA002.0722.00122.P005	ACBA002.0722.00122	GCF_004768705.1	Proteobacteria	Acinetobacter	baumannii	circular	9205	P
ACBA002.0722.00122.P006	ACBA002.0722.00122	GCF_004768705.1	Proteobacteria	Acinetobacter	baumannii	circular	7396	P
ACBA002.0722.00122.P007	ACBA002.0722.00122	GCF_004768705.1	Proteobacteria	Acinetobacter	baumannii	circular	6944	P
ACBA002.0722.00122.P008	ACBA002.0722.00122	GCF_004768705.1	Proteobacteria	Acinetobacter	baumannii	circular	5844	P
ACBA002.0722.00122.P009	ACBA002.0722.00122	GCF_004768705.1	Proteobacteria	Acinetobacter	baumannii	circular	5734	P
ACBA002.0722.00123.C001	ACBA002.0722.00123	GCF_005280375.1	Proteobacteria	Acinetobacter	baumannii	circular	3294487	C
ACBA002.0722.00123.P002	ACBA002.0722.00123	GCF_005280375.1	Proteobacteria	Acinetobacter	baumannii	circular	657699	P
ACBA002.0722.00123.P003	ACBA002.0722.00123	GCF_005280375.1	Proteobacteria	Acinetobacter	baumannii	circular	16479	P
ACBA002.0722.00124.C001	ACBA002.0722.00124	GCF_005280435.1	Proteobacteria	Acinetobacter	baumannii	circular	4082961	C
ACBA002.0722.00124.P002	ACBA002.0722.00124	GCF_005280435.1	Proteobacteria	Acinetobacter	baumannii	circular	189343	P
ACBA002.0722.00124.P003	ACBA002.0722.00124	GCF_005280435.1	Proteobacteria	Acinetobacter	baumannii	circular	5681	P
ACBA002.0722.00125.C001	ACBA002.0722.00125	GCF_005280675.1	Proteobacteria	Acinetobacter	baumannii	circular	3766238	C
ACBA002.0722.00125.P002	ACBA002.0722.00125	GCF_005280675.1	Proteobacteria	Acinetobacter	baumannii	circular	11933	P
ACBA002.0722.00125.P003	ACBA002.0722.00125	GCF_005280675.1	Proteobacteria	Acinetobacter	baumannii	circular	9605	P
ACBA002.0722.00125.P004	ACBA002.0722.00125	GCF_005280675.1	Proteobacteria	Acinetobacter	baumannii	circular	9185	P
ACBA002.0722.00126.C001	ACBA002.0722.00126	GCF_005280695.1	Proteobacteria	Acinetobacter	baumannii	circular	3977630	C
ACBA002.0722.00126.P002	ACBA002.0722.00126	GCF_005280695.1	Proteobacteria	Acinetobacter	baumannii	circular	23294	P
ACBA002.0722.00126.P003	ACBA002.0722.00126	GCF_005280695.1	Proteobacteria	Acinetobacter	baumannii	circular	11194	P
ACBA002.0722.00127.C001	ACBA002.0722.00127	GCF_005280715.1	Proteobacteria	Acinetobacter	baumannii	circular	4031418	C
ACBA002.0722.00127.P002	ACBA002.0722.00127	GCF_005280715.1	Proteobacteria	Acinetobacter	baumannii	circular	11194	P
ACBA002.0722.00128.C001	ACBA002.0722.00128	GCF_005518095.1	Proteobacteria	Acinetobacter	baumannii	circular	4143962	C
ACBA002.0722.00128.P002	ACBA002.0722.00128	GCF_005518095.1	Proteobacteria	Acinetobacter	baumannii	circular	202283	P
ACBA002.0722.00128.P003	ACBA002.0722.00128	GCF_005518095.1	Proteobacteria	Acinetobacter	baumannii	circular	14880	P
ACBA002.0722.00128.P004	ACBA002.0722.00128	GCF_005518095.1	Proteobacteria	Acinetobacter	baumannii	circular	5464	P
ACBA002.0722.00129.C001	ACBA002.0722.00129	GCF_005671375.1	Proteobacteria	Acinetobacter	baumannii	circular	4014051	C
ACBA002.0722.00129.P002	ACBA002.0722.00129	GCF_005671375.1	Proteobacteria	Acinetobacter	baumannii	circular	111449	P
ACBA002.0722.00129.P003	ACBA002.0722.00129	GCF_005671375.1	Proteobacteria	Acinetobacter	baumannii	circular	10967	P
ACBA002.0722.00130.C001	ACBA002.0722.00130	GCF_006385075.1	Proteobacteria	Acinetobacter	baumannii	circular	4130187	C
ACBA002.0722.00131.C001	ACBA002.0722.00131	GCF_007107525.1	Proteobacteria	Acinetobacter	baumannii	circular	3798644	C
ACBA002.0722.00131.P002	ACBA002.0722.00131	GCF_007107525.1	Proteobacteria	Acinetobacter	baumannii	circular	145071	P
ACBA002.0722.00131.P003	ACBA002.0722.00131	GCF_007107525.1	Proteobacteria	Acinetobacter	baumannii	circular	10967	P
ACBA002.0722.00131.P004	ACBA002.0722.00131	GCF_007107525.1	Proteobacteria	Acinetobacter	baumannii	circular	6078	P
ACBA002.0722.00132.C001	ACBA002.0722.00132	GCF_007221455.1	Proteobacteria	Acinetobacter	baumannii	circular	3896541	C
ACBA002.0722.00133.C001	ACBA002.0722.00133	GCF_007647215.1	Proteobacteria	Acinetobacter	baumannii	circular	3927258	C
ACBA002.0722.00133.P002	ACBA002.0722.00133	GCF_007647215.1	Proteobacteria	Acinetobacter	baumannii	circular	75390	P
ACBA002.0722.00134.C001	ACBA002.0722.00134	GCF_008033255.2	Proteobacteria	Acinetobacter	baumannii	circular	3963235	C
ACBA002.0722.00134.P002	ACBA002.0722.00134	GCF_008033255.2	Proteobacteria	Acinetobacter	baumannii	circular	67023	P
ACBA002.0722.00134.P003	ACBA002.0722.00134	GCF_008033255.2	Proteobacteria	Acinetobacter	baumannii	circular	10955	P
ACBA002.0722.00135.C001	ACBA002.0722.00135	GCF_008124045.1	Proteobacteria	Acinetobacter	baumannii	circular	3843574	C
ACBA002.0722.00136.C001	ACBA002.0722.00136	GCF_008244865.1	Proteobacteria	Acinetobacter	baumannii	circular	3935331	C
ACBA002.0722.00137.C001	ACBA002.0722.00137	GCF_008244885.1	Proteobacteria	Acinetobacter	baumannii	circular	3936362	C
ACBA002.0722.00138.C001	ACBA002.0722.00138	GCF_008244905.1	Proteobacteria	Acinetobacter	baumannii	circular	3935083	C
ACBA002.0722.00139.C001	ACBA002.0722.00139	GCF_008630895.1	Proteobacteria	Acinetobacter	baumannii	circular	3961713	C
ACBA002.0722.00140.C001	ACBA002.0722.00140	GCF_008632635.1	Proteobacteria	Acinetobacter	baumannii	circular	3972439	C
ACBA002.0722.00140.P002	ACBA002.0722.00140	GCF_008632635.1	Proteobacteria	Acinetobacter	baumannii	circular	7791	P
ACBA002.0722.00141.C001	ACBA002.0722.00141	GCF_008802935.1	Proteobacteria	Acinetobacter	baumannii	circular	3815016	C
ACBA002.0722.00141.P002	ACBA002.0722.00141	GCF_008802935.1	Proteobacteria	Acinetobacter	baumannii	circular	92034	P
ACBA002.0722.00141.P003	ACBA002.0722.00141	GCF_008802935.1	Proteobacteria	Acinetobacter	baumannii	circular	16096	P
ACBA002.0722.00142.C001	ACBA002.0722.00142	GCF_008807055.1	Proteobacteria	Acinetobacter	baumannii	circular	3949489	C
ACBA002.0722.00142.P002	ACBA002.0722.00142	GCF_008807055.1	Proteobacteria	Acinetobacter	baumannii	linear	51223	P
ACBA002.0722.00142.P003	ACBA002.0722.00142	GCF_008807055.1	Proteobacteria	Acinetobacter	baumannii	linear	28674	P
ACBA002.0722.00143.C001	ACBA002.0722.00143	GCF_008931365.1	Proteobacteria	Acinetobacter	baumannii	circular	3806017	C
ACBA002.0722.00143.P002	ACBA002.0722.00143	GCF_008931365.1	Proteobacteria	Acinetobacter	baumannii	circular	327867	P
ACBA002.0722.00143.P003	ACBA002.0722.00143	GCF_008931365.1	Proteobacteria	Acinetobacter	baumannii	circular	59744	P
ACBA002.0722.00143.P004	ACBA002.0722.00143	GCF_008931365.1	Proteobacteria	Acinetobacter	baumannii	circular	8795	P
ACBA002.0722.00143.P005	ACBA002.0722.00143	GCF_008931365.1	Proteobacteria	Acinetobacter	baumannii	circular	7703	P
ACBA002.0722.00143.P006	ACBA002.0722.00143	GCF_008931365.1	Proteobacteria	Acinetobacter	baumannii	circular	5234	P
ACBA002.0722.00143.P007	ACBA002.0722.00143	GCF_008931365.1	Proteobacteria	Acinetobacter	baumannii	circular	5039	P
ACBA002.0722.00143.P008	ACBA002.0722.00143	GCF_008931365.1	Proteobacteria	Acinetobacter	baumannii	circular	4715	P
ACBA002.0722.00143.P009	ACBA002.0722.00143	GCF_008931365.1	Proteobacteria	Acinetobacter	baumannii	circular	3065	P
ACBA002.0722.00143.P010	ACBA002.0722.00143	GCF_008931365.1	Proteobacteria	Acinetobacter	baumannii	circular	2427	P
ACBA002.0722.00144.C001	ACBA002.0722.00144	GCF_009035845.1	Proteobacteria	Acinetobacter	baumannii	circular	3981941	C
ACBA002.0722.00144.P002	ACBA002.0722.00144	GCF_009035845.1	Proteobacteria	Acinetobacter	baumannii	circular	9540	P
ACBA002.0722.00144.P003	ACBA002.0722.00144	GCF_009035845.1	Proteobacteria	Acinetobacter	baumannii	circular	7655	P
ACBA002.0722.00145.C001	ACBA002.0722.00145	GCF_009455505.1	Proteobacteria	Acinetobacter	baumannii	circular	4092125	C
ACBA002.0722.00146.C001	ACBA002.0722.00146	GCF_009497995.1	Proteobacteria	Acinetobacter	baumannii	circular	4006665	C
ACBA002.0722.00146.P002	ACBA002.0722.00146	GCF_009497995.1	Proteobacteria	Acinetobacter	baumannii	circular	80548	P
ACBA002.0722.00146.P003	ACBA002.0722.00146	GCF_009497995.1	Proteobacteria	Acinetobacter	baumannii	circular	8536	P
ACBA002.0722.00147.C001	ACBA002.0722.00147	GCF_009498335.1	Proteobacteria	Acinetobacter	baumannii	circular	4030371	C
ACBA002.0722.00148.C001	ACBA002.0722.00148	GCF_009740145.1	Proteobacteria	Acinetobacter	baumannii	circular	3807241	C
ACBA002.0722.00148.P002	ACBA002.0722.00148	GCF_009740145.1	Proteobacteria	Acinetobacter	baumannii	circular	112007	P
ACBA002.0722.00149.C001	ACBA002.0722.00149	GCF_009759685.1	Proteobacteria	Acinetobacter	baumannii	circular	3980848	C
ACBA002.0722.00149.P002	ACBA002.0722.00149	GCF_009759685.1	Proteobacteria	Acinetobacter	baumannii	circular	9540	P
ACBA002.0722.00150.C001	ACBA002.0722.00150	GCF_009833005.1	Proteobacteria	Acinetobacter	baumannii	circular	3809822	C
ACBA002.0722.00151.C001	ACBA002.0722.00151	GCF_011067065.1	Proteobacteria	Acinetobacter	baumannii	circular	3854994	C
ACBA002.0722.00151.P002	ACBA002.0722.00151	GCF_011067065.1	Proteobacteria	Acinetobacter	baumannii	circular	21761	P
ACBA002.0722.00151.P003	ACBA002.0722.00151	GCF_011067065.1	Proteobacteria	Acinetobacter	baumannii	circular	8031	P
ACBA002.0722.00152.C001	ACBA002.0722.00152	GCF_012272715.1	Proteobacteria	Acinetobacter	baumannii	circular	3998421	C
ACBA002.0722.00152.P002	ACBA002.0722.00152	GCF_012272715.1	Proteobacteria	Acinetobacter	baumannii	circular	110967	P
ACBA002.0722.00152.P003	ACBA002.0722.00152	GCF_012272715.1	Proteobacteria	Acinetobacter	baumannii	circular	8731	P
ACBA002.0722.00153.C001	ACBA002.0722.00153	GCF_012272735.1	Proteobacteria	Acinetobacter	baumannii	circular	4038616	C
ACBA002.0722.00153.P002	ACBA002.0722.00153	GCF_012272735.1	Proteobacteria	Acinetobacter	baumannii	circular	110967	P
ACBA002.0722.00153.P003	ACBA002.0722.00153	GCF_012272735.1	Proteobacteria	Acinetobacter	baumannii	circular	71194	P
ACBA002.0722.00153.P004	ACBA002.0722.00153	GCF_012272735.1	Proteobacteria	Acinetobacter	baumannii	circular	8731	P
ACBA002.0722.00154.C001	ACBA002.0722.00154	GCF_012272755.1	Proteobacteria	Acinetobacter	baumannii	circular	4067565	C
ACBA002.0722.00154.P002	ACBA002.0722.00154	GCF_012272755.1	Proteobacteria	Acinetobacter	baumannii	circular	71194	P
ACBA002.0722.00154.P003	ACBA002.0722.00154	GCF_012272755.1	Proteobacteria	Acinetobacter	baumannii	circular	8731	P
ACBA002.0722.00155.C001	ACBA002.0722.00155	GCF_012272775.1	Proteobacteria	Acinetobacter	baumannii	circular	3958415	C
ACBA002.0722.00155.P002	ACBA002.0722.00155	GCF_012272775.1	Proteobacteria	Acinetobacter	baumannii	circular	92021	P
ACBA002.0722.00156.C001	ACBA002.0722.00156	GCF_012272795.1	Proteobacteria	Acinetobacter	baumannii	circular	4015142	C
ACBA002.0722.00156.P002	ACBA002.0722.00156	GCF_012272795.1	Proteobacteria	Acinetobacter	baumannii	circular	71194	P
ACBA002.0722.00156.P003	ACBA002.0722.00156	GCF_012272795.1	Proteobacteria	Acinetobacter	baumannii	circular	8731	P
ACBA002.0722.00157.C001	ACBA002.0722.00157	GCF_012931605.1	Proteobacteria	Acinetobacter	baumannii	circular	3763047	C
ACBA002.0722.00157.P002	ACBA002.0722.00157	GCF_012931605.1	Proteobacteria	Acinetobacter	baumannii	circular	90089	P
ACBA002.0722.00157.P003	ACBA002.0722.00157	GCF_012931605.1	Proteobacteria	Acinetobacter	baumannii	circular	67097	P
ACBA002.0722.00157.P004	ACBA002.0722.00157	GCF_012931605.1	Proteobacteria	Acinetobacter	baumannii	circular	19853	P
ACBA002.0722.00158.C001	ACBA002.0722.00158	GCF_012931625.1	Proteobacteria	Acinetobacter	baumannii	circular	4100469	C
ACBA002.0722.00158.P002	ACBA002.0722.00158	GCF_012931625.1	Proteobacteria	Acinetobacter	baumannii	circular	48239	P
ACBA002.0722.00158.P003	ACBA002.0722.00158	GCF_012931625.1	Proteobacteria	Acinetobacter	baumannii	circular	8495	P
ACBA002.0722.00158.P004	ACBA002.0722.00158	GCF_012931625.1	Proteobacteria	Acinetobacter	baumannii	circular	8215	P
ACBA002.0722.00158.P005	ACBA002.0722.00158	GCF_012931625.1	Proteobacteria	Acinetobacter	baumannii	circular	6619	P
ACBA002.0722.00158.P006	ACBA002.0722.00158	GCF_012931625.1	Proteobacteria	Acinetobacter	baumannii	circular	2697	P
ACBA002.0722.00159.C001	ACBA002.0722.00159	GCF_012931645.1	Proteobacteria	Acinetobacter	baumannii	circular	4091477	C
ACBA002.0722.00159.P002	ACBA002.0722.00159	GCF_012931645.1	Proteobacteria	Acinetobacter	baumannii	circular	48239	P
ACBA002.0722.00159.P003	ACBA002.0722.00159	GCF_012931645.1	Proteobacteria	Acinetobacter	baumannii	circular	8495	P
ACBA002.0722.00159.P004	ACBA002.0722.00159	GCF_012931645.1	Proteobacteria	Acinetobacter	baumannii	circular	8215	P
ACBA002.0722.00159.P005	ACBA002.0722.00159	GCF_012931645.1	Proteobacteria	Acinetobacter	baumannii	circular	2697	P
ACBA002.0722.00160.C001	ACBA002.0722.00160	GCF_012931665.1	Proteobacteria	Acinetobacter	baumannii	circular	3873866	C
ACBA002.0722.00160.P002	ACBA002.0722.00160	GCF_012931665.1	Proteobacteria	Acinetobacter	baumannii	circular	81353	P
ACBA002.0722.00160.P003	ACBA002.0722.00160	GCF_012931665.1	Proteobacteria	Acinetobacter	baumannii	circular	10662	P
ACBA002.0722.00161.C001	ACBA002.0722.00161	GCF_012934905.1	Proteobacteria	Acinetobacter	baumannii	circular	4210906	C
ACBA002.0722.00161.P002	ACBA002.0722.00161	GCF_012934905.1	Proteobacteria	Acinetobacter	baumannii	circular	215278	P
ACBA002.0722.00161.P003	ACBA002.0722.00161	GCF_012934905.1	Proteobacteria	Acinetobacter	baumannii	circular	7540	P
ACBA002.0722.00162.C001	ACBA002.0722.00162	GCF_012934925.1	Proteobacteria	Acinetobacter	baumannii	circular	3948250	C
ACBA002.0722.00162.P002	ACBA002.0722.00162	GCF_012934925.1	Proteobacteria	Acinetobacter	baumannii	circular	16470	P
ACBA002.0722.00163.C001	ACBA002.0722.00163	GCF_012934945.1	Proteobacteria	Acinetobacter	baumannii	circular	3919631	C
ACBA002.0722.00163.P002	ACBA002.0722.00163	GCF_012934945.1	Proteobacteria	Acinetobacter	baumannii	circular	8731	P
ACBA002.0722.00164.C001	ACBA002.0722.00164	GCF_012934965.1	Proteobacteria	Acinetobacter	baumannii	circular	3982992	C
ACBA002.0722.00164.P002	ACBA002.0722.00164	GCF_012934965.1	Proteobacteria	Acinetobacter	baumannii	circular	70712	P
ACBA002.0722.00164.P003	ACBA002.0722.00164	GCF_012934965.1	Proteobacteria	Acinetobacter	baumannii	circular	8731	P
ACBA002.0722.00164.P004	ACBA002.0722.00164	GCF_012934965.1	Proteobacteria	Acinetobacter	baumannii	circular	3383	P
ACBA002.0722.00164.P005	ACBA002.0722.00164	GCF_012934965.1	Proteobacteria	Acinetobacter	baumannii	circular	2673	P
ACBA002.0722.00164.P006	ACBA002.0722.00164	GCF_012934965.1	Proteobacteria	Acinetobacter	baumannii	circular	1359	P
ACBA002.0722.00164.P007	ACBA002.0722.00164	GCF_012934965.1	Proteobacteria	Acinetobacter	baumannii	circular	1025	P
ACBA002.0722.00164.P008	ACBA002.0722.00164	GCF_012934965.1	Proteobacteria	Acinetobacter	baumannii	circular	607	P
ACBA002.0722.00164.P009	ACBA002.0722.00164	GCF_012934965.1	Proteobacteria	Acinetobacter	baumannii	circular	359	P
ACBA002.0722.00165.C001	ACBA002.0722.00165	GCF_012934985.1	Proteobacteria	Acinetobacter	baumannii	circular	3943808	C
ACBA002.0722.00165.P002	ACBA002.0722.00165	GCF_012934985.1	Proteobacteria	Acinetobacter	baumannii	circular	8731	P
ACBA002.0722.00166.C001	ACBA002.0722.00166	GCF_012935005.1	Proteobacteria	Acinetobacter	baumannii	circular	4137731	C
ACBA002.0722.00166.P002	ACBA002.0722.00166	GCF_012935005.1	Proteobacteria	Acinetobacter	baumannii	circular	99090	P
ACBA002.0722.00166.P003	ACBA002.0722.00166	GCF_012935005.1	Proteobacteria	Acinetobacter	baumannii	circular	14906	P
ACBA002.0722.00166.P004	ACBA002.0722.00166	GCF_012935005.1	Proteobacteria	Acinetobacter	baumannii	circular	12574	P
ACBA002.0722.00166.P005	ACBA002.0722.00166	GCF_012935005.1	Proteobacteria	Acinetobacter	baumannii	circular	5679	P
ACBA002.0722.00166.P006	ACBA002.0722.00166	GCF_012935005.1	Proteobacteria	Acinetobacter	baumannii	circular	5432	P
ACBA002.0722.00166.P007	ACBA002.0722.00166	GCF_012935005.1	Proteobacteria	Acinetobacter	baumannii	circular	2457	P
ACBA002.0722.00167.C001	ACBA002.0722.00167	GCF_012935025.1	Proteobacteria	Acinetobacter	baumannii	circular	4000714	C
ACBA002.0722.00167.P002	ACBA002.0722.00167	GCF_012935025.1	Proteobacteria	Acinetobacter	baumannii	circular	8731	P
ACBA002.0722.00167.P003	ACBA002.0722.00167	GCF_012935025.1	Proteobacteria	Acinetobacter	baumannii	circular	5679	P
ACBA002.0722.00168.C001	ACBA002.0722.00168	GCF_012935045.1	Proteobacteria	Acinetobacter	baumannii	circular	3926441	C
ACBA002.0722.00168.P002	ACBA002.0722.00168	GCF_012935045.1	Proteobacteria	Acinetobacter	baumannii	circular	8731	P
ACBA002.0722.00169.C001	ACBA002.0722.00169	GCF_012935065.1	Proteobacteria	Acinetobacter	baumannii	circular	3966715	C
ACBA002.0722.00169.P002	ACBA002.0722.00169	GCF_012935065.1	Proteobacteria	Acinetobacter	baumannii	circular	70098	P
ACBA002.0722.00169.P003	ACBA002.0722.00169	GCF_012935065.1	Proteobacteria	Acinetobacter	baumannii	circular	8732	P
ACBA002.0722.00170.C001	ACBA002.0722.00170	GCF_012935085.1	Proteobacteria	Acinetobacter	baumannii	circular	3948262	C
ACBA002.0722.00170.P002	ACBA002.0722.00170	GCF_012935085.1	Proteobacteria	Acinetobacter	baumannii	circular	150385	P
ACBA002.0722.00170.P003	ACBA002.0722.00170	GCF_012935085.1	Proteobacteria	Acinetobacter	baumannii	circular	52509	P
ACBA002.0722.00170.P004	ACBA002.0722.00170	GCF_012935085.1	Proteobacteria	Acinetobacter	baumannii	circular	18783	P
ACBA002.0722.00170.P005	ACBA002.0722.00170	GCF_012935085.1	Proteobacteria	Acinetobacter	baumannii	circular	7540	P
ACBA002.0722.00170.P006	ACBA002.0722.00170	GCF_012935085.1	Proteobacteria	Acinetobacter	baumannii	circular	2762	P
ACBA002.0722.00171.C001	ACBA002.0722.00171	GCF_012935105.1	Proteobacteria	Acinetobacter	baumannii	circular	4002798	C
ACBA002.0722.00171.P002	ACBA002.0722.00171	GCF_012935105.1	Proteobacteria	Acinetobacter	baumannii	circular	150385	P
ACBA002.0722.00171.P003	ACBA002.0722.00171	GCF_012935105.1	Proteobacteria	Acinetobacter	baumannii	circular	18783	P
ACBA002.0722.00171.P004	ACBA002.0722.00171	GCF_012935105.1	Proteobacteria	Acinetobacter	baumannii	circular	7695	P
ACBA002.0722.00171.P005	ACBA002.0722.00171	GCF_012935105.1	Proteobacteria	Acinetobacter	baumannii	circular	7540	P
ACBA002.0722.00171.P006	ACBA002.0722.00171	GCF_012935105.1	Proteobacteria	Acinetobacter	baumannii	circular	2762	P
ACBA002.0722.00171.P007	ACBA002.0722.00171	GCF_012935105.1	Proteobacteria	Acinetobacter	baumannii	circular	2419	P
ACBA002.0722.00172.C001	ACBA002.0722.00172	GCF_012935125.1	Proteobacteria	Acinetobacter	baumannii	circular	3886190	C
ACBA002.0722.00172.P002	ACBA002.0722.00172	GCF_012935125.1	Proteobacteria	Acinetobacter	baumannii	circular	226394	P
ACBA002.0722.00172.P003	ACBA002.0722.00172	GCF_012935125.1	Proteobacteria	Acinetobacter	baumannii	circular	10967	P
ACBA002.0722.00172.P004	ACBA002.0722.00172	GCF_012935125.1	Proteobacteria	Acinetobacter	baumannii	circular	9847	P
ACBA002.0722.00173.C001	ACBA002.0722.00173	GCF_012935145.1	Proteobacteria	Acinetobacter	baumannii	circular	4052480	C
ACBA002.0722.00173.P002	ACBA002.0722.00173	GCF_012935145.1	Proteobacteria	Acinetobacter	baumannii	circular	8730	P
ACBA002.0722.00173.P003	ACBA002.0722.00173	GCF_012935145.1	Proteobacteria	Acinetobacter	baumannii	circular	1764	P
ACBA002.0722.00174.C001	ACBA002.0722.00174	GCF_012935165.1	Proteobacteria	Acinetobacter	baumannii	circular	4000831	C
ACBA002.0722.00174.P002	ACBA002.0722.00174	GCF_012935165.1	Proteobacteria	Acinetobacter	baumannii	circular	8731	P
ACBA002.0722.00174.P003	ACBA002.0722.00174	GCF_012935165.1	Proteobacteria	Acinetobacter	baumannii	circular	5679	P
ACBA002.0722.00174.P004	ACBA002.0722.00174	GCF_012935165.1	Proteobacteria	Acinetobacter	baumannii	circular	2682	P
ACBA002.0722.00175.C001	ACBA002.0722.00175	GCF_012935185.1	Proteobacteria	Acinetobacter	baumannii	circular	4001402	C
ACBA002.0722.00175.P002	ACBA002.0722.00175	GCF_012935185.1	Proteobacteria	Acinetobacter	baumannii	circular	8731	P
ACBA002.0722.00175.P003	ACBA002.0722.00175	GCF_012935185.1	Proteobacteria	Acinetobacter	baumannii	circular	6974	P
ACBA002.0722.00175.P004	ACBA002.0722.00175	GCF_012935185.1	Proteobacteria	Acinetobacter	baumannii	circular	3432	P
ACBA002.0722.00176.C001	ACBA002.0722.00176	GCF_012974585.1	Proteobacteria	Acinetobacter	baumannii	circular	3861977	C
ACBA002.0722.00176.P002	ACBA002.0722.00176	GCF_012974585.1	Proteobacteria	Acinetobacter	baumannii	circular	264805	P
ACBA002.0722.00177.C001	ACBA002.0722.00177	GCF_012974845.1	Proteobacteria	Acinetobacter	baumannii	circular	3998399	C
ACBA002.0722.00177.P002	ACBA002.0722.00177	GCF_012974845.1	Proteobacteria	Acinetobacter	baumannii	circular	82016	P
ACBA002.0722.00178.C001	ACBA002.0722.00178	GCF_013305465.1	Proteobacteria	Acinetobacter	baumannii	circular	4082498	C
ACBA002.0722.00179.C001	ACBA002.0722.00179	GCF_013376855.2	Proteobacteria	Acinetobacter	baumannii	circular	3864540	C
ACBA002.0722.00179.P002	ACBA002.0722.00179	GCF_013376855.2	Proteobacteria	Acinetobacter	baumannii	circular	8731	P
ACBA002.0722.00180.C001	ACBA002.0722.00180	GCF_013377175.1	Proteobacteria	Acinetobacter	baumannii	circular	3929775	C
ACBA002.0722.00180.P002	ACBA002.0722.00180	GCF_013377175.1	Proteobacteria	Acinetobacter	baumannii	circular	205113	P
ACBA002.0722.00180.P003	ACBA002.0722.00180	GCF_013377175.1	Proteobacteria	Acinetobacter	baumannii	circular	19147	P
ACBA002.0722.00180.P004	ACBA002.0722.00180	GCF_013377175.1	Proteobacteria	Acinetobacter	baumannii	circular	7852	P
ACBA002.0722.00181.C001	ACBA002.0722.00181	GCF_013394265.1	Proteobacteria	Acinetobacter	baumannii	circular	3925111	C
ACBA002.0722.00181.P002	ACBA002.0722.00181	GCF_013394265.1	Proteobacteria	Acinetobacter	baumannii	circular	6099	P
ACBA002.0722.00182.C001	ACBA002.0722.00182	GCF_013394285.1	Proteobacteria	Acinetobacter	baumannii	circular	4054239	C
ACBA002.0722.00182.P002	ACBA002.0722.00182	GCF_013394285.1	Proteobacteria	Acinetobacter	baumannii	circular	66277	P
ACBA002.0722.00182.P003	ACBA002.0722.00182	GCF_013394285.1	Proteobacteria	Acinetobacter	baumannii	circular	12731	P
ACBA002.0722.00183.C001	ACBA002.0722.00183	GCF_013416255.1	Proteobacteria	Acinetobacter	baumannii	circular	3912346	C
ACBA002.0722.00183.P002	ACBA002.0722.00183	GCF_013416255.1	Proteobacteria	Acinetobacter	baumannii	circular	55394	P
ACBA002.0722.00183.P003	ACBA002.0722.00183	GCF_013416255.1	Proteobacteria	Acinetobacter	baumannii	circular	3968	P
ACBA002.0722.00184.C001	ACBA002.0722.00184	GCF_013416275.1	Proteobacteria	Acinetobacter	baumannii	circular	3699225	C
ACBA002.0722.00184.P002	ACBA002.0722.00184	GCF_013416275.1	Proteobacteria	Acinetobacter	baumannii	circular	97161	P
ACBA002.0722.00184.P003	ACBA002.0722.00184	GCF_013416275.1	Proteobacteria	Acinetobacter	baumannii	circular	63650	P
ACBA002.0722.00184.P004	ACBA002.0722.00184	GCF_013416275.1	Proteobacteria	Acinetobacter	baumannii	circular	9613	P
ACBA002.0722.00185.C001	ACBA002.0722.00185	GCF_013787185.1	Proteobacteria	Acinetobacter	baumannii	circular	3800835	C
ACBA002.0722.00185.P002	ACBA002.0722.00185	GCF_013787185.1	Proteobacteria	Acinetobacter	baumannii	circular	113330	P
ACBA002.0722.00185.P003	ACBA002.0722.00185	GCF_013787185.1	Proteobacteria	Acinetobacter	baumannii	circular	9458	P
ACBA002.0722.00185.P004	ACBA002.0722.00185	GCF_013787185.1	Proteobacteria	Acinetobacter	baumannii	circular	5688	P
ACBA002.0722.00185.P005	ACBA002.0722.00185	GCF_013787185.1	Proteobacteria	Acinetobacter	baumannii	circular	4721	P
ACBA002.0722.00186.C001	ACBA002.0722.00186	GCF_014159355.1	Proteobacteria	Acinetobacter	baumannii	circular	3943032	C
ACBA002.0722.00187.C001	ACBA002.0722.00187	GCF_014169655.1	Proteobacteria	Acinetobacter	baumannii	circular	3727647	C
ACBA002.0722.00187.P002	ACBA002.0722.00187	GCF_014169655.1	Proteobacteria	Acinetobacter	baumannii	circular	114365	P
ACBA002.0722.00187.P003	ACBA002.0722.00187	GCF_014169655.1	Proteobacteria	Acinetobacter	baumannii	circular	10735	P
ACBA002.0722.00188.C001	ACBA002.0722.00188	GCF_014171935.1	Proteobacteria	Acinetobacter	baumannii	circular	3914011	C
ACBA002.0722.00188.P002	ACBA002.0722.00188	GCF_014171935.1	Proteobacteria	Acinetobacter	baumannii	circular	108715	P
ACBA002.0722.00189.C001	ACBA002.0722.00189	GCF_014267385.1	Proteobacteria	Acinetobacter	baumannii	circular	3909403	C
ACBA002.0722.00190.C001	ACBA002.0722.00190	GCF_014322245.1	Proteobacteria	Acinetobacter	baumannii	circular	3892871	C
ACBA002.0722.00190.P002	ACBA002.0722.00190	GCF_014322245.1	Proteobacteria	Acinetobacter	baumannii	circular	103751	P
ACBA002.0722.00190.P003	ACBA002.0722.00190	GCF_014322245.1	Proteobacteria	Acinetobacter	baumannii	circular	100072	P
ACBA002.0722.00190.P004	ACBA002.0722.00190	GCF_014322245.1	Proteobacteria	Acinetobacter	baumannii	circular	9132	P
ACBA002.0722.00191.C001	ACBA002.0722.00191	GCF_014672735.1	Proteobacteria	Acinetobacter	baumannii	circular	3750370	C
ACBA002.0722.00192.C001	ACBA002.0722.00192	GCF_014672755.1	Proteobacteria	Acinetobacter	baumannii	circular	3980852	C
ACBA002.0722.00193.C001	ACBA002.0722.00193	GCF_014672775.1	Proteobacteria	Acinetobacter	baumannii	circular	4006609	C
ACBA002.0722.00193.P002	ACBA002.0722.00193	GCF_014672775.1	Proteobacteria	Acinetobacter	baumannii	circular	16502	P
ACBA002.0722.00194.C001	ACBA002.0722.00194	GCF_014705785.1	Proteobacteria	Acinetobacter	baumannii	circular	4040626	C
ACBA002.0722.00194.P002	ACBA002.0722.00194	GCF_014705785.1	Proteobacteria	Acinetobacter	baumannii	circular	110965	P
ACBA002.0722.00195.C001	ACBA002.0722.00195	GCF_014705805.1	Proteobacteria	Acinetobacter	baumannii	circular	3984725	C
ACBA002.0722.00195.P002	ACBA002.0722.00195	GCF_014705805.1	Proteobacteria	Acinetobacter	baumannii	circular	110967	P
ACBA002.0722.00195.P003	ACBA002.0722.00195	GCF_014705805.1	Proteobacteria	Acinetobacter	baumannii	circular	83626	P
ACBA002.0722.00196.C001	ACBA002.0722.00196	GCF_014705825.1	Proteobacteria	Acinetobacter	baumannii	circular	4031161	C
ACBA002.0722.00196.P002	ACBA002.0722.00196	GCF_014705825.1	Proteobacteria	Acinetobacter	baumannii	circular	14639	P
ACBA002.0722.00197.C001	ACBA002.0722.00197	GCF_014705845.1	Proteobacteria	Acinetobacter	baumannii	circular	3984712	C
ACBA002.0722.00197.P002	ACBA002.0722.00197	GCF_014705845.1	Proteobacteria	Acinetobacter	baumannii	circular	110967	P
ACBA002.0722.00198.C001	ACBA002.0722.00198	GCF_014705865.1	Proteobacteria	Acinetobacter	baumannii	circular	3938042	C
ACBA002.0722.00198.P002	ACBA002.0722.00198	GCF_014705865.1	Proteobacteria	Acinetobacter	baumannii	circular	110964	P
ACBA002.0722.00199.C001	ACBA002.0722.00199	GCF_014705885.1	Proteobacteria	Acinetobacter	baumannii	circular	4037191	C
ACBA002.0722.00199.P002	ACBA002.0722.00199	GCF_014705885.1	Proteobacteria	Acinetobacter	baumannii	circular	110967	P
ACBA002.0722.00200.C001	ACBA002.0722.00200	GCF_014874575.1	Proteobacteria	Acinetobacter	baumannii	circular	4364474	C
ACBA002.0722.00200.P002	ACBA002.0722.00200	GCF_014874575.1	Proteobacteria	Acinetobacter	baumannii	circular	174292	P
ACBA002.0722.00200.P003	ACBA002.0722.00200	GCF_014874575.1	Proteobacteria	Acinetobacter	baumannii	circular	12651	P
ACBA002.0722.00200.P004	ACBA002.0722.00200	GCF_014874575.1	Proteobacteria	Acinetobacter	baumannii	circular	9950	P
ACBA002.0722.00200.P005	ACBA002.0722.00200	GCF_014874575.1	Proteobacteria	Acinetobacter	baumannii	circular	5210	P
ACBA002.0722.00201.C001	ACBA002.0722.00201	GCF_015571935.1	Proteobacteria	Acinetobacter	baumannii	circular	3747579	C
ACBA002.0722.00201.P002	ACBA002.0722.00201	GCF_015571935.1	Proteobacteria	Acinetobacter	baumannii	circular	113139	P
ACBA002.0722.00201.P003	ACBA002.0722.00201	GCF_015571935.1	Proteobacteria	Acinetobacter	baumannii	circular	72831	P
ACBA002.0722.00201.P004	ACBA002.0722.00201	GCF_015571935.1	Proteobacteria	Acinetobacter	baumannii	circular	14288	P
ACBA002.0722.00201.P005	ACBA002.0722.00201	GCF_015571935.1	Proteobacteria	Acinetobacter	baumannii	circular	5242	P
ACBA002.0722.00202.C001	ACBA002.0722.00202	GCF_015732435.1	Proteobacteria	Acinetobacter	baumannii	circular	4103762	C
ACBA002.0722.00203.C001	ACBA002.0722.00203	GCF_015870765.1	Proteobacteria	Acinetobacter	baumannii	circular	3870560	C
ACBA002.0722.00203.P002	ACBA002.0722.00203	GCF_015870765.1	Proteobacteria	Acinetobacter	baumannii	circular	8731	P
ACBA002.0722.00204.C001	ACBA002.0722.00204	GCF_015870965.1	Proteobacteria	Acinetobacter	baumannii	circular	3871732	C
ACBA002.0722.00204.P002	ACBA002.0722.00204	GCF_015870965.1	Proteobacteria	Acinetobacter	baumannii	circular	8731	P
ACBA002.0722.00205.C001	ACBA002.0722.00205	GCF_015910475.1	Proteobacteria	Acinetobacter	baumannii	circular	4016386	C
ACBA002.0722.00205.P002	ACBA002.0722.00205	GCF_015910475.1	Proteobacteria	Acinetobacter	baumannii	circular	9395	P
ACBA002.0722.00205.P003	ACBA002.0722.00205	GCF_015910475.1	Proteobacteria	Acinetobacter	baumannii	circular	6667	P
ACBA002.0722.00206.C001	ACBA002.0722.00206	GCF_016127515.1	Proteobacteria	Acinetobacter	baumannii	circular	4040084	C
ACBA002.0722.00206.P002	ACBA002.0722.00206	GCF_016127515.1	Proteobacteria	Acinetobacter	baumannii	linear	10308	P
ACBA002.0722.00207.C001	ACBA002.0722.00207	GCF_016350005.1	Proteobacteria	Acinetobacter	baumannii	circular	3991754	C
ACBA002.0722.00207.P002	ACBA002.0722.00207	GCF_016350005.1	Proteobacteria	Acinetobacter	baumannii	circular	73339	P
ACBA002.0722.00207.P003	ACBA002.0722.00207	GCF_016350005.1	Proteobacteria	Acinetobacter	baumannii	circular	8731	P
ACBA002.0722.00208.C001	ACBA002.0722.00208	GCF_016350065.1	Proteobacteria	Acinetobacter	baumannii	circular	3995262	C
ACBA002.0722.00208.P002	ACBA002.0722.00208	GCF_016350065.1	Proteobacteria	Acinetobacter	baumannii	circular	73360	P
ACBA002.0722.00208.P003	ACBA002.0722.00208	GCF_016350065.1	Proteobacteria	Acinetobacter	baumannii	linear	19616	P
ACBA002.0722.00209.C001	ACBA002.0722.00209	GCF_016350085.1	Proteobacteria	Acinetobacter	baumannii	circular	3996492	C
ACBA002.0722.00209.P002	ACBA002.0722.00209	GCF_016350085.1	Proteobacteria	Acinetobacter	baumannii	circular	73361	P
ACBA002.0722.00209.P003	ACBA002.0722.00209	GCF_016350085.1	Proteobacteria	Acinetobacter	baumannii	linear	11508	P
ACBA002.0722.00209.P004	ACBA002.0722.00209	GCF_016350085.1	Proteobacteria	Acinetobacter	baumannii	circular	8731	P
ACBA002.0722.00210.C001	ACBA002.0722.00210	GCF_016350105.1	Proteobacteria	Acinetobacter	baumannii	circular	4002997	C
ACBA002.0722.00210.P002	ACBA002.0722.00210	GCF_016350105.1	Proteobacteria	Acinetobacter	baumannii	circular	73361	P
ACBA002.0722.00211.C001	ACBA002.0722.00211	GCF_016864295.1	Proteobacteria	Acinetobacter	baumannii	circular	4088883	C
ACBA002.0722.00212.C001	ACBA002.0722.00212	GCF_016864315.2	Proteobacteria	Acinetobacter	baumannii	circular	3898606	C
ACBA002.0722.00212.P002	ACBA002.0722.00212	GCF_016864315.2	Proteobacteria	Acinetobacter	baumannii	circular	15266	P
ACBA002.0722.00213.C001	ACBA002.0722.00213	GCF_016864335.2	Proteobacteria	Acinetobacter	baumannii	circular	3883244	C
ACBA002.0722.00213.P002	ACBA002.0722.00213	GCF_016864335.2	Proteobacteria	Acinetobacter	baumannii	circular	15266	P
ACBA002.0722.00214.C001	ACBA002.0722.00214	GCF_016864915.1	Proteobacteria	Acinetobacter	baumannii	circular	4068815	C
ACBA002.0722.00214.P002	ACBA002.0722.00214	GCF_016864915.1	Proteobacteria	Acinetobacter	baumannii	circular	17003	P
ACBA002.0722.00214.P003	ACBA002.0722.00214	GCF_016864915.1	Proteobacteria	Acinetobacter	baumannii	circular	7055	P
ACBA002.0722.00215.C001	ACBA002.0722.00215	GCF_016865465.1	Proteobacteria	Acinetobacter	baumannii	circular	4011788	C
ACBA002.0722.00216.C001	ACBA002.0722.00216	GCF_016903135.1	Proteobacteria	Acinetobacter	baumannii	circular	3978309	C
ACBA002.0722.00216.P002	ACBA002.0722.00216	GCF_016903135.1	Proteobacteria	Acinetobacter	baumannii	circular	76933	P
ACBA002.0722.00216.P003	ACBA002.0722.00216	GCF_016903135.1	Proteobacteria	Acinetobacter	baumannii	circular	14879	P
ACBA002.0722.00217.C001	ACBA002.0722.00217	GCF_016903215.1	Proteobacteria	Acinetobacter	baumannii	circular	3889550	C
ACBA002.0722.00217.P002	ACBA002.0722.00217	GCF_016903215.1	Proteobacteria	Acinetobacter	baumannii	circular	8731	P
ACBA002.0722.00218.C001	ACBA002.0722.00218	GCF_016919505.2	Proteobacteria	Acinetobacter	baumannii	circular	4001634	C
ACBA002.0722.00218.P002	ACBA002.0722.00218	GCF_016919505.2	Proteobacteria	Acinetobacter	baumannii	circular	83362	P
ACBA002.0722.00218.P003	ACBA002.0722.00218	GCF_016919505.2	Proteobacteria	Acinetobacter	baumannii	circular	8731	P
ACBA002.0722.00218.P004	ACBA002.0722.00218	GCF_016919505.2	Proteobacteria	Acinetobacter	baumannii	circular	1967	P
ACBA002.0722.00219.C001	ACBA002.0722.00219	GCF_016919525.1	Proteobacteria	Acinetobacter	baumannii	circular	4016329	C
ACBA002.0722.00219.P002	ACBA002.0722.00219	GCF_016919525.1	Proteobacteria	Acinetobacter	baumannii	circular	87892	P
ACBA002.0722.00219.P003	ACBA002.0722.00219	GCF_016919525.1	Proteobacteria	Acinetobacter	baumannii	circular	8731	P
ACBA002.0722.00219.P004	ACBA002.0722.00219	GCF_016919525.1	Proteobacteria	Acinetobacter	baumannii	circular	1967	P
ACBA002.0722.00220.C001	ACBA002.0722.00220	GCF_017096325.2	Proteobacteria	Acinetobacter	baumannii	circular	3968880	C
ACBA002.0722.00220.P002	ACBA002.0722.00220	GCF_017096325.2	Proteobacteria	Acinetobacter	baumannii	circular	78023	P
ACBA002.0722.00221.C001	ACBA002.0722.00221	GCF_017096345.2	Proteobacteria	Acinetobacter	baumannii	circular	3909225	C
ACBA002.0722.00221.P002	ACBA002.0722.00221	GCF_017096345.2	Proteobacteria	Acinetobacter	baumannii	circular	77531	P
ACBA002.0722.00222.C001	ACBA002.0722.00222	GCF_017096365.2	Proteobacteria	Acinetobacter	baumannii	circular	3952161	C
ACBA002.0722.00222.P002	ACBA002.0722.00222	GCF_017096365.2	Proteobacteria	Acinetobacter	baumannii	circular	78022	P
ACBA002.0722.00223.C001	ACBA002.0722.00223	GCF_017096385.2	Proteobacteria	Acinetobacter	baumannii	circular	3917538	C
ACBA002.0722.00223.P002	ACBA002.0722.00223	GCF_017096385.2	Proteobacteria	Acinetobacter	baumannii	circular	110967	P
ACBA002.0722.00223.P003	ACBA002.0722.00223	GCF_017096385.2	Proteobacteria	Acinetobacter	baumannii	circular	77530	P
ACBA002.0722.00223.P004	ACBA002.0722.00223	GCF_017096385.2	Proteobacteria	Acinetobacter	baumannii	circular	11205	P
ACBA002.0722.00224.C001	ACBA002.0722.00224	GCF_017096405.2	Proteobacteria	Acinetobacter	baumannii	circular	3917843	C
ACBA002.0722.00224.P002	ACBA002.0722.00224	GCF_017096405.2	Proteobacteria	Acinetobacter	baumannii	circular	78024	P
ACBA002.0722.00225.C001	ACBA002.0722.00225	GCF_017096425.2	Proteobacteria	Acinetobacter	baumannii	circular	4031466	C
ACBA002.0722.00225.P002	ACBA002.0722.00225	GCF_017096425.2	Proteobacteria	Acinetobacter	baumannii	circular	110998	P
ACBA002.0722.00225.P003	ACBA002.0722.00225	GCF_017096425.2	Proteobacteria	Acinetobacter	baumannii	circular	77537	P
ACBA002.0722.00225.P004	ACBA002.0722.00225	GCF_017096425.2	Proteobacteria	Acinetobacter	baumannii	circular	11194	P
ACBA002.0722.00226.C001	ACBA002.0722.00226	GCF_017098185.2	Proteobacteria	Acinetobacter	baumannii	circular	3903779	C
ACBA002.0722.00226.P002	ACBA002.0722.00226	GCF_017098185.2	Proteobacteria	Acinetobacter	baumannii	circular	77943	P
ACBA002.0722.00227.C001	ACBA002.0722.00227	GCF_017098205.2	Proteobacteria	Acinetobacter	baumannii	circular	4069635	C
ACBA002.0722.00227.P002	ACBA002.0722.00227	GCF_017098205.2	Proteobacteria	Acinetobacter	baumannii	circular	77530	P
ACBA002.0722.00228.C001	ACBA002.0722.00228	GCF_017098225.2	Proteobacteria	Acinetobacter	baumannii	circular	4035631	C
ACBA002.0722.00228.P002	ACBA002.0722.00228	GCF_017098225.2	Proteobacteria	Acinetobacter	baumannii	circular	110968	P
ACBA002.0722.00228.P003	ACBA002.0722.00228	GCF_017098225.2	Proteobacteria	Acinetobacter	baumannii	circular	78023	P
ACBA002.0722.00229.C001	ACBA002.0722.00229	GCF_017098245.2	Proteobacteria	Acinetobacter	baumannii	circular	3939144	C
ACBA002.0722.00229.P002	ACBA002.0722.00229	GCF_017098245.2	Proteobacteria	Acinetobacter	baumannii	circular	78030	P
ACBA002.0722.00230.C001	ACBA002.0722.00230	GCF_017098265.1	Proteobacteria	Acinetobacter	baumannii	circular	3939099	C
ACBA002.0722.00231.C001	ACBA002.0722.00231	GCF_017639875.1	Proteobacteria	Acinetobacter	baumannii	circular	4038785	C
ACBA002.0722.00231.P002	ACBA002.0722.00231	GCF_017639875.1	Proteobacteria	Acinetobacter	baumannii	circular	218105	P
ACBA002.0722.00231.P003	ACBA002.0722.00231	GCF_017639875.1	Proteobacteria	Acinetobacter	baumannii	circular	87529	P
ACBA002.0722.00231.P004	ACBA002.0722.00231	GCF_017639875.1	Proteobacteria	Acinetobacter	baumannii	circular	7540	P
ACBA002.0722.00231.P005	ACBA002.0722.00231	GCF_017639875.1	Proteobacteria	Acinetobacter	baumannii	circular	5679	P
ACBA002.0722.00232.C001	ACBA002.0722.00232	GCF_017723975.1	Proteobacteria	Acinetobacter	baumannii	circular	4091200	C
ACBA002.0722.00232.P002	ACBA002.0722.00232	GCF_017723975.1	Proteobacteria	Acinetobacter	baumannii	circular	218105	P
ACBA002.0722.00232.P003	ACBA002.0722.00232	GCF_017723975.1	Proteobacteria	Acinetobacter	baumannii	circular	68224	P
ACBA002.0722.00232.P004	ACBA002.0722.00232	GCF_017723975.1	Proteobacteria	Acinetobacter	baumannii	circular	7540	P
ACBA002.0722.00232.P005	ACBA002.0722.00232	GCF_017723975.1	Proteobacteria	Acinetobacter	baumannii	circular	5679	P
ACBA002.0722.00233.C001	ACBA002.0722.00233	GCF_017724115.1	Proteobacteria	Acinetobacter	baumannii	circular	4095769	C
ACBA002.0722.00233.P002	ACBA002.0722.00233	GCF_017724115.1	Proteobacteria	Acinetobacter	baumannii	circular	218105	P
ACBA002.0722.00233.P003	ACBA002.0722.00233	GCF_017724115.1	Proteobacteria	Acinetobacter	baumannii	circular	68225	P
ACBA002.0722.00233.P004	ACBA002.0722.00233	GCF_017724115.1	Proteobacteria	Acinetobacter	baumannii	circular	7540	P
ACBA002.0722.00233.P005	ACBA002.0722.00233	GCF_017724115.1	Proteobacteria	Acinetobacter	baumannii	circular	5679	P
ACBA002.0722.00234.C001	ACBA002.0722.00234	GCF_017724155.1	Proteobacteria	Acinetobacter	baumannii	circular	4096957	C
ACBA002.0722.00234.P002	ACBA002.0722.00234	GCF_017724155.1	Proteobacteria	Acinetobacter	baumannii	circular	218105	P
ACBA002.0722.00234.P003	ACBA002.0722.00234	GCF_017724155.1	Proteobacteria	Acinetobacter	baumannii	circular	87529	P
ACBA002.0722.00234.P004	ACBA002.0722.00234	GCF_017724155.1	Proteobacteria	Acinetobacter	baumannii	circular	7540	P
ACBA002.0722.00234.P005	ACBA002.0722.00234	GCF_017724155.1	Proteobacteria	Acinetobacter	baumannii	circular	5679	P
ACBA002.0722.00235.C001	ACBA002.0722.00235	GCF_017724195.1	Proteobacteria	Acinetobacter	baumannii	circular	4080146	C
ACBA002.0722.00235.P002	ACBA002.0722.00235	GCF_017724195.1	Proteobacteria	Acinetobacter	baumannii	circular	218105	P
ACBA002.0722.00235.P003	ACBA002.0722.00235	GCF_017724195.1	Proteobacteria	Acinetobacter	baumannii	circular	87529	P
ACBA002.0722.00235.P004	ACBA002.0722.00235	GCF_017724195.1	Proteobacteria	Acinetobacter	baumannii	circular	7540	P
ACBA002.0722.00235.P005	ACBA002.0722.00235	GCF_017724195.1	Proteobacteria	Acinetobacter	baumannii	circular	5679	P
ACBA002.0722.00236.C001	ACBA002.0722.00236	GCF_017724215.1	Proteobacteria	Acinetobacter	baumannii	circular	4095769	C
ACBA002.0722.00236.P002	ACBA002.0722.00236	GCF_017724215.1	Proteobacteria	Acinetobacter	baumannii	circular	218105	P
ACBA002.0722.00236.P003	ACBA002.0722.00236	GCF_017724215.1	Proteobacteria	Acinetobacter	baumannii	circular	68225	P
ACBA002.0722.00236.P004	ACBA002.0722.00236	GCF_017724215.1	Proteobacteria	Acinetobacter	baumannii	circular	7540	P
ACBA002.0722.00236.P005	ACBA002.0722.00236	GCF_017724215.1	Proteobacteria	Acinetobacter	baumannii	circular	5679	P
ACBA002.0722.00237.C001	ACBA002.0722.00237	GCF_017726495.1	Proteobacteria	Acinetobacter	baumannii	circular	4095778	C
ACBA002.0722.00237.P002	ACBA002.0722.00237	GCF_017726495.1	Proteobacteria	Acinetobacter	baumannii	circular	218105	P
ACBA002.0722.00237.P003	ACBA002.0722.00237	GCF_017726495.1	Proteobacteria	Acinetobacter	baumannii	circular	87529	P
ACBA002.0722.00237.P004	ACBA002.0722.00237	GCF_017726495.1	Proteobacteria	Acinetobacter	baumannii	circular	7540	P
ACBA002.0722.00237.P005	ACBA002.0722.00237	GCF_017726495.1	Proteobacteria	Acinetobacter	baumannii	circular	5679	P
ACBA002.0722.00238.C001	ACBA002.0722.00238	GCF_017726555.1	Proteobacteria	Acinetobacter	baumannii	circular	4095769	C
ACBA002.0722.00238.P002	ACBA002.0722.00238	GCF_017726555.1	Proteobacteria	Acinetobacter	baumannii	circular	218105	P
ACBA002.0722.00238.P003	ACBA002.0722.00238	GCF_017726555.1	Proteobacteria	Acinetobacter	baumannii	circular	68309	P
ACBA002.0722.00238.P004	ACBA002.0722.00238	GCF_017726555.1	Proteobacteria	Acinetobacter	baumannii	circular	7540	P
ACBA002.0722.00238.P005	ACBA002.0722.00238	GCF_017726555.1	Proteobacteria	Acinetobacter	baumannii	circular	5679	P
ACBA002.0722.00239.C001	ACBA002.0722.00239	GCF_017726575.1	Proteobacteria	Acinetobacter	baumannii	circular	3841218	C
ACBA002.0722.00239.P002	ACBA002.0722.00239	GCF_017726575.1	Proteobacteria	Acinetobacter	baumannii	circular	55356	P
ACBA002.0722.00239.P003	ACBA002.0722.00239	GCF_017726575.1	Proteobacteria	Acinetobacter	baumannii	circular	6520	P
ACBA002.0722.00240.C001	ACBA002.0722.00240	GCF_017742855.1	Proteobacteria	Acinetobacter	baumannii	circular	4081424	C
ACBA002.0722.00240.P002	ACBA002.0722.00240	GCF_017742855.1	Proteobacteria	Acinetobacter	baumannii	circular	218105	P
ACBA002.0722.00240.P003	ACBA002.0722.00240	GCF_017742855.1	Proteobacteria	Acinetobacter	baumannii	circular	87529	P
ACBA002.0722.00240.P004	ACBA002.0722.00240	GCF_017742855.1	Proteobacteria	Acinetobacter	baumannii	circular	7540	P
ACBA002.0722.00240.P005	ACBA002.0722.00240	GCF_017742855.1	Proteobacteria	Acinetobacter	baumannii	circular	5679	P
ACBA002.0722.00241.C001	ACBA002.0722.00241	GCF_017753625.1	Proteobacteria	Acinetobacter	baumannii	circular	3749053	C
ACBA002.0722.00241.P002	ACBA002.0722.00241	GCF_017753625.1	Proteobacteria	Acinetobacter	baumannii	circular	113682	P
ACBA002.0722.00241.P003	ACBA002.0722.00241	GCF_017753625.1	Proteobacteria	Acinetobacter	baumannii	circular	97035	P
ACBA002.0722.00241.P004	ACBA002.0722.00241	GCF_017753625.1	Proteobacteria	Acinetobacter	baumannii	circular	7145	P
ACBA002.0722.00242.C001	ACBA002.0722.00242	GCF_018135585.1	Proteobacteria	Acinetobacter	baumannii	circular	3877093	C
ACBA002.0722.00242.P002	ACBA002.0722.00242	GCF_018135585.1	Proteobacteria	Acinetobacter	baumannii	circular	91083	P
ACBA002.0722.00243.C001	ACBA002.0722.00243	GCF_018454385.1	Proteobacteria	Acinetobacter	baumannii	circular	3973595	C
ACBA002.0722.00243.P002	ACBA002.0722.00243	GCF_018454385.1	Proteobacteria	Acinetobacter	baumannii	circular	110967	P
ACBA002.0722.00244.C001	ACBA002.0722.00244	GCF_018604365.1	Proteobacteria	Acinetobacter	baumannii	circular	3965259	C
ACBA002.0722.00244.P002	ACBA002.0722.00244	GCF_018604365.1	Proteobacteria	Acinetobacter	baumannii	circular	8731	P
ACBA002.0722.00244.P003	ACBA002.0722.00244	GCF_018604365.1	Proteobacteria	Acinetobacter	baumannii	circular	2277	P
ACBA002.0722.00245.C001	ACBA002.0722.00245	GCF_018808925.1	Proteobacteria	Acinetobacter	baumannii	circular	4173759	C
ACBA002.0722.00245.P002	ACBA002.0722.00245	GCF_018808925.1	Proteobacteria	Acinetobacter	baumannii	circular	132632	P
ACBA002.0722.00245.P003	ACBA002.0722.00245	GCF_018808925.1	Proteobacteria	Acinetobacter	baumannii	circular	2277	P
ACBA002.0722.00246.C001	ACBA002.0722.00246	GCF_018831125.1	Proteobacteria	Acinetobacter	baumannii	circular	4027041	C
ACBA002.0722.00246.P002	ACBA002.0722.00246	GCF_018831125.1	Proteobacteria	Acinetobacter	baumannii	circular	208004	P
ACBA002.0722.00246.P003	ACBA002.0722.00246	GCF_018831125.1	Proteobacteria	Acinetobacter	baumannii	circular	74916	P
ACBA002.0722.00246.P004	ACBA002.0722.00246	GCF_018831125.1	Proteobacteria	Acinetobacter	baumannii	circular	8731	P
ACBA002.0722.00246.P005	ACBA002.0722.00246	GCF_018831125.1	Proteobacteria	Acinetobacter	baumannii	circular	6078	P
ACBA002.0722.00247.C001	ACBA002.0722.00247	GCF_018831465.1	Proteobacteria	Acinetobacter	baumannii	circular	3764882	C
ACBA002.0722.00248.C001	ACBA002.0722.00248	GCF_018831485.1	Proteobacteria	Acinetobacter	baumannii	circular	3935232	C
ACBA002.0722.00248.P002	ACBA002.0722.00248	GCF_018831485.1	Proteobacteria	Acinetobacter	baumannii	circular	11844	P
ACBA002.0722.00249.C001	ACBA002.0722.00249	GCF_019076685.1	Proteobacteria	Acinetobacter	baumannii	circular	3778436	C
ACBA002.0722.00249.P002	ACBA002.0722.00249	GCF_019076685.1	Proteobacteria	Acinetobacter	baumannii	circular	91773	P
ACBA002.0722.00249.P003	ACBA002.0722.00249	GCF_019076685.1	Proteobacteria	Acinetobacter	baumannii	circular	13325	P
ACBA002.0722.00250.C001	ACBA002.0722.00250	GCF_019356075.1	Proteobacteria	Acinetobacter	baumannii	circular	4010274	C
ACBA002.0722.00251.C001	ACBA002.0722.00251	GCF_019356215.1	Proteobacteria	Acinetobacter	baumannii	circular	3902119	C
ACBA002.0722.00251.P002	ACBA002.0722.00251	GCF_019356215.1	Proteobacteria	Acinetobacter	baumannii	circular	148955	P
ACBA002.0722.00251.P003	ACBA002.0722.00251	GCF_019356215.1	Proteobacteria	Acinetobacter	baumannii	circular	13409	P
ACBA002.0722.00251.P004	ACBA002.0722.00251	GCF_019356215.1	Proteobacteria	Acinetobacter	baumannii	circular	11302	P
ACBA002.0722.00252.C001	ACBA002.0722.00252	GCF_019457715.1	Proteobacteria	Acinetobacter	baumannii	circular	4084922	C
ACBA002.0722.00252.P002	ACBA002.0722.00252	GCF_019457715.1	Proteobacteria	Acinetobacter	baumannii	circular	145711	P
ACBA002.0722.00253.C001	ACBA002.0722.00253	GCF_019458485.1	Proteobacteria	Acinetobacter	baumannii	circular	4033258	C
ACBA002.0722.00253.P002	ACBA002.0722.00253	GCF_019458485.1	Proteobacteria	Acinetobacter	baumannii	circular	8731	P
ACBA002.0722.00253.P003	ACBA002.0722.00253	GCF_019458485.1	Proteobacteria	Acinetobacter	baumannii	circular	6772	P
ACBA002.0722.00253.P004	ACBA002.0722.00253	GCF_019458485.1	Proteobacteria	Acinetobacter	baumannii	circular	2725	P
ACBA002.0722.00253.P005	ACBA002.0722.00253	GCF_019458485.1	Proteobacteria	Acinetobacter	baumannii	circular	2178	P
ACBA002.0722.00254.C001	ACBA002.0722.00254	GCF_019703285.1	Proteobacteria	Acinetobacter	baumannii	circular	3920683	C
ACBA002.0722.00254.P002	ACBA002.0722.00254	GCF_019703285.1	Proteobacteria	Acinetobacter	baumannii	circular	90090	P
ACBA002.0722.00254.P003	ACBA002.0722.00254	GCF_019703285.1	Proteobacteria	Acinetobacter	baumannii	circular	12817	P
ACBA002.0722.00254.P004	ACBA002.0722.00254	GCF_019703285.1	Proteobacteria	Acinetobacter	baumannii	circular	10831	P
ACBA002.0722.00254.P005	ACBA002.0722.00254	GCF_019703285.1	Proteobacteria	Acinetobacter	baumannii	circular	8948	P
ACBA002.0722.00254.P006	ACBA002.0722.00254	GCF_019703285.1	Proteobacteria	Acinetobacter	baumannii	circular	7104	P
ACBA002.0722.00254.P007	ACBA002.0722.00254	GCF_019703285.1	Proteobacteria	Acinetobacter	baumannii	circular	5049	P
ACBA002.0722.00254.P008	ACBA002.0722.00254	GCF_019703285.1	Proteobacteria	Acinetobacter	baumannii	circular	4293	P
ACBA002.0722.00254.P009	ACBA002.0722.00254	GCF_019703285.1	Proteobacteria	Acinetobacter	baumannii	circular	3948	P
ACBA002.0722.00254.P010	ACBA002.0722.00254	GCF_019703285.1	Proteobacteria	Acinetobacter	baumannii	circular	3496	P
ACBA002.0722.00254.P011	ACBA002.0722.00254	GCF_019703285.1	Proteobacteria	Acinetobacter	baumannii	circular	2444	P
ACBA002.0722.00254.P012	ACBA002.0722.00254	GCF_019703285.1	Proteobacteria	Acinetobacter	baumannii	circular	2278	P
ACBA002.0722.00255.C001	ACBA002.0722.00255	GCF_019903155.1	Proteobacteria	Acinetobacter	baumannii	circular	3970467	C
ACBA002.0722.00255.P002	ACBA002.0722.00255	GCF_019903155.1	Proteobacteria	Acinetobacter	baumannii	circular	117806	P
ACBA002.0722.00255.P003	ACBA002.0722.00255	GCF_019903155.1	Proteobacteria	Acinetobacter	baumannii	circular	11020	P
ACBA002.0722.00255.P004	ACBA002.0722.00255	GCF_019903155.1	Proteobacteria	Acinetobacter	baumannii	circular	7369	P
ACBA002.0722.00256.C001	ACBA002.0722.00256	GCF_019903175.1	Proteobacteria	Acinetobacter	baumannii	circular	3816508	C
ACBA002.0722.00257.C001	ACBA002.0722.00257	GCF_019903195.1	Proteobacteria	Acinetobacter	baumannii	circular	3810320	C
ACBA002.0722.00258.C001	ACBA002.0722.00258	GCF_019903215.1	Proteobacteria	Acinetobacter	baumannii	circular	3776716	C
ACBA002.0722.00259.C001	ACBA002.0722.00259	GCF_019903235.1	Proteobacteria	Acinetobacter	baumannii	circular	3483338	C
ACBA002.0722.00259.P002	ACBA002.0722.00259	GCF_019903235.1	Proteobacteria	Acinetobacter	baumannii	circular	119750	P
ACBA002.0722.00259.P003	ACBA002.0722.00259	GCF_019903235.1	Proteobacteria	Acinetobacter	baumannii	circular	19661	P
ACBA002.0722.00259.P004	ACBA002.0722.00259	GCF_019903235.1	Proteobacteria	Acinetobacter	baumannii	circular	18806	P
ACBA002.0722.00259.P005	ACBA002.0722.00259	GCF_019903235.1	Proteobacteria	Acinetobacter	baumannii	circular	15545	P
ACBA002.0722.00259.P006	ACBA002.0722.00259	GCF_019903235.1	Proteobacteria	Acinetobacter	baumannii	circular	7989	P
ACBA002.0722.00259.P007	ACBA002.0722.00259	GCF_019903235.1	Proteobacteria	Acinetobacter	baumannii	circular	6763	P
ACBA002.0722.00259.P008	ACBA002.0722.00259	GCF_019903235.1	Proteobacteria	Acinetobacter	baumannii	circular	6018	P
ACBA002.0722.00259.P009	ACBA002.0722.00259	GCF_019903235.1	Proteobacteria	Acinetobacter	baumannii	circular	4483	P
ACBA002.0722.00260.C001	ACBA002.0722.00260	GCF_019997865.1	Proteobacteria	Acinetobacter	baumannii	circular	3854806	C
ACBA002.0722.00260.P002	ACBA002.0722.00260	GCF_019997865.1	Proteobacteria	Acinetobacter	baumannii	circular	104309	P
ACBA002.0722.00261.C001	ACBA002.0722.00261	GCF_020132105.1	Proteobacteria	Acinetobacter	baumannii	circular	4007379	C
ACBA002.0722.00261.P002	ACBA002.0722.00261	GCF_020132105.1	Proteobacteria	Acinetobacter	baumannii	circular	9205	P
ACBA002.0722.00262.C001	ACBA002.0722.00262	GCF_020271605.1	Proteobacteria	Acinetobacter	baumannii	circular	3893116	C
ACBA002.0722.00262.P002	ACBA002.0722.00262	GCF_020271605.1	Proteobacteria	Acinetobacter	baumannii	circular	162264	P
ACBA002.0722.00262.P003	ACBA002.0722.00262	GCF_020271605.1	Proteobacteria	Acinetobacter	baumannii	circular	6942	P
ACBA002.0722.00263.C001	ACBA002.0722.00263	GCF_020520325.1	Proteobacteria	Acinetobacter	baumannii	circular	3989953	C
ACBA002.0722.00263.P002	ACBA002.0722.00263	GCF_020520325.1	Proteobacteria	Acinetobacter	baumannii	circular	69524	P
ACBA002.0722.00263.P003	ACBA002.0722.00263	GCF_020520325.1	Proteobacteria	Acinetobacter	baumannii	circular	8731	P
ACBA002.0722.00264.C001	ACBA002.0722.00264	GCF_020520345.1	Proteobacteria	Acinetobacter	baumannii	circular	3989720	C
ACBA002.0722.00264.P002	ACBA002.0722.00264	GCF_020520345.1	Proteobacteria	Acinetobacter	baumannii	circular	69524	P
ACBA002.0722.00264.P003	ACBA002.0722.00264	GCF_020520345.1	Proteobacteria	Acinetobacter	baumannii	circular	8731	P
ACBA002.0722.00265.C001	ACBA002.0722.00265	GCF_020520365.1	Proteobacteria	Acinetobacter	baumannii	circular	3989875	C
ACBA002.0722.00265.P002	ACBA002.0722.00265	GCF_020520365.1	Proteobacteria	Acinetobacter	baumannii	circular	69524	P
ACBA002.0722.00265.P003	ACBA002.0722.00265	GCF_020520365.1	Proteobacteria	Acinetobacter	baumannii	circular	8731	P
ACBA002.0722.00266.C001	ACBA002.0722.00266	GCF_020520385.1	Proteobacteria	Acinetobacter	baumannii	circular	3991008	C
ACBA002.0722.00266.P002	ACBA002.0722.00266	GCF_020520385.1	Proteobacteria	Acinetobacter	baumannii	circular	69524	P
ACBA002.0722.00266.P003	ACBA002.0722.00266	GCF_020520385.1	Proteobacteria	Acinetobacter	baumannii	circular	8731	P
ACBA002.0722.00267.C001	ACBA002.0722.00267	GCF_020520405.1	Proteobacteria	Acinetobacter	baumannii	circular	3991015	C
ACBA002.0722.00267.P002	ACBA002.0722.00267	GCF_020520405.1	Proteobacteria	Acinetobacter	baumannii	circular	69524	P
ACBA002.0722.00267.P003	ACBA002.0722.00267	GCF_020520405.1	Proteobacteria	Acinetobacter	baumannii	circular	8731	P
ACBA002.0722.00268.C001	ACBA002.0722.00268	GCF_020810655.1	Proteobacteria	Acinetobacter	baumannii	circular	4023505	C
ACBA002.0722.00268.P002	ACBA002.0722.00268	GCF_020810655.1	Proteobacteria	Acinetobacter	baumannii	circular	11164	P
ACBA002.0722.00268.P003	ACBA002.0722.00268	GCF_020810655.1	Proteobacteria	Acinetobacter	baumannii	circular	7039	P
ACBA002.0722.00269.C001	ACBA002.0722.00269	GCF_020906565.1	Proteobacteria	Acinetobacter	baumannii	circular	3935674	C
ACBA002.0722.00270.C001	ACBA002.0722.00270	GCF_020911985.1	Proteobacteria	Acinetobacter	baumannii	circular	3980901	C
ACBA002.0722.00270.P002	ACBA002.0722.00270	GCF_020911985.1	Proteobacteria	Acinetobacter	baumannii	circular	18598	P
ACBA002.0722.00271.C001	ACBA002.0722.00271	GCF_020912005.1	Proteobacteria	Acinetobacter	baumannii	circular	3929655	C
ACBA002.0722.00271.P002	ACBA002.0722.00271	GCF_020912005.1	Proteobacteria	Acinetobacter	baumannii	circular	148956	P
ACBA002.0722.00271.P003	ACBA002.0722.00271	GCF_020912005.1	Proteobacteria	Acinetobacter	baumannii	circular	38118	P
ACBA002.0722.00271.P004	ACBA002.0722.00271	GCF_020912005.1	Proteobacteria	Acinetobacter	baumannii	circular	26481	P
ACBA002.0722.00271.P005	ACBA002.0722.00271	GCF_020912005.1	Proteobacteria	Acinetobacter	baumannii	circular	20351	P
ACBA002.0722.00271.P006	ACBA002.0722.00271	GCF_020912005.1	Proteobacteria	Acinetobacter	baumannii	circular	11303	P
ACBA002.0722.00272.C001	ACBA002.0722.00272	GCF_020985285.1	Proteobacteria	Acinetobacter	baumannii	circular	3891862	C
ACBA002.0722.00272.P002	ACBA002.0722.00272	GCF_020985285.1	Proteobacteria	Acinetobacter	baumannii	circular	8571	P
ACBA002.0722.00272.P003	ACBA002.0722.00272	GCF_020985285.1	Proteobacteria	Acinetobacter	baumannii	circular	5870	P
ACBA002.0722.00273.C001	ACBA002.0722.00273	GCF_021398135.1	Proteobacteria	Acinetobacter	baumannii	circular	3910435	C
ACBA002.0722.00273.P002	ACBA002.0722.00273	GCF_021398135.1	Proteobacteria	Acinetobacter	baumannii	circular	11179	P
ACBA002.0722.00274.C001	ACBA002.0722.00274	GCF_021484905.1	Proteobacteria	Acinetobacter	baumannii	circular	4264976	C
ACBA002.0722.00275.C001	ACBA002.0722.00275	GCF_021559695.1	Proteobacteria	Acinetobacter	baumannii	circular	4061278	C
ACBA002.0722.00275.P002	ACBA002.0722.00275	GCF_021559695.1	Proteobacteria	Acinetobacter	baumannii	circular	11194	P
ACBA002.0722.00276.C001	ACBA002.0722.00276	GCF_021609965.1	Proteobacteria	Acinetobacter	baumannii	circular	4125503	C
ACBA002.0722.00277.C001	ACBA002.0722.00277	GCF_021725415.1	Proteobacteria	Acinetobacter	baumannii	circular	4055807	C
ACBA002.0722.00277.P002	ACBA002.0722.00277	GCF_021725415.1	Proteobacteria	Acinetobacter	baumannii	circular	22388	P
ACBA002.0722.00278.C001	ACBA002.0722.00278	GCF_021729465.1	Proteobacteria	Acinetobacter	baumannii	circular	4021945	C
ACBA002.0722.00278.P002	ACBA002.0722.00278	GCF_021729465.1	Proteobacteria	Acinetobacter	baumannii	circular	10832	P
ACBA002.0722.00279.C001	ACBA002.0722.00279	GCF_021730415.1	Proteobacteria	Acinetobacter	baumannii	circular	3948028	C
ACBA002.0722.00279.O002	ACBA002.0722.00279	GCF_021730415.1	Proteobacteria	Acinetobacter	baumannii	circular	82120	O
ACBA002.0722.00279.O003	ACBA002.0722.00279	GCF_021730415.1	Proteobacteria	Acinetobacter	baumannii	circular	8731	O
ACBA002.0722.00280.C001	ACBA002.0722.00280	GCF_021764725.1	Proteobacteria	Acinetobacter	baumannii	circular	3853966	C
ACBA002.0722.00280.P002	ACBA002.0722.00280	GCF_021764725.1	Proteobacteria	Acinetobacter	baumannii	circular	8808	P
ACBA002.0722.00281.C001	ACBA002.0722.00281	GCF_021899715.1	Proteobacteria	Acinetobacter	baumannii	circular	4161539	C
ACBA002.0722.00281.P002	ACBA002.0722.00281	GCF_021899715.1	Proteobacteria	Acinetobacter	baumannii	circular	117234	P
ACBA002.0722.00281.P003	ACBA002.0722.00281	GCF_021899715.1	Proteobacteria	Acinetobacter	baumannii	circular	73145	P
ACBA002.0722.00281.P004	ACBA002.0722.00281	GCF_021899715.1	Proteobacteria	Acinetobacter	baumannii	circular	11378	P
ACBA002.0722.00282.C001	ACBA002.0722.00282	GCF_022369275.1	Proteobacteria	Acinetobacter	baumannii	circular	3812291	C
ACBA002.0722.00282.P002	ACBA002.0722.00282	GCF_022369275.1	Proteobacteria	Acinetobacter	baumannii	circular	110272	P
ACBA002.0722.00282.P003	ACBA002.0722.00282	GCF_022369275.1	Proteobacteria	Acinetobacter	baumannii	circular	7730	P
ACBA002.0722.00283.C001	ACBA002.0722.00283	GCF_022369355.1	Proteobacteria	Acinetobacter	baumannii	circular	3792708	C
ACBA002.0722.00283.P002	ACBA002.0722.00283	GCF_022369355.1	Proteobacteria	Acinetobacter	baumannii	circular	113429	P
ACBA002.0722.00283.P003	ACBA002.0722.00283	GCF_022369355.1	Proteobacteria	Acinetobacter	baumannii	circular	57742	P
ACBA002.0722.00284.C001	ACBA002.0722.00284	GCF_022429585.1	Proteobacteria	Acinetobacter	baumannii	circular	3887026	C
ACBA002.0722.00284.P002	ACBA002.0722.00284	GCF_022429585.1	Proteobacteria	Acinetobacter	baumannii	circular	8731	P
ACBA002.0722.00285.C001	ACBA002.0722.00285	GCF_022459055.1	Proteobacteria	Acinetobacter	baumannii	circular	3918856	C
ACBA002.0722.00286.C001	ACBA002.0722.00286	GCF_022459075.1	Proteobacteria	Acinetobacter	baumannii	circular	3638126	C
ACBA002.0722.00287.C001	ACBA002.0722.00287	GCF_022459095.1	Proteobacteria	Acinetobacter	baumannii	circular	4014141	C
ACBA002.0722.00288.C001	ACBA002.0722.00288	GCF_022459115.1	Proteobacteria	Acinetobacter	baumannii	circular	4033979	C
ACBA002.0722.00289.C001	ACBA002.0722.00289	GCF_022459135.1	Proteobacteria	Acinetobacter	baumannii	circular	3897771	C
ACBA002.0722.00290.C001	ACBA002.0722.00290	GCF_022459155.1	Proteobacteria	Acinetobacter	baumannii	circular	4118848	C
ACBA002.0722.00291.C001	ACBA002.0722.00291	GCF_022459175.1	Proteobacteria	Acinetobacter	baumannii	circular	3996138	C
ACBA002.0722.00292.C001	ACBA002.0722.00292	GCF_022459295.1	Proteobacteria	Acinetobacter	baumannii	circular	3974863	C
ACBA002.0722.00293.C001	ACBA002.0722.00293	GCF_022459415.1	Proteobacteria	Acinetobacter	baumannii	circular	4106222	C
ACBA002.0722.00294.C001	ACBA002.0722.00294	GCF_022459595.1	Proteobacteria	Acinetobacter	baumannii	circular	3976873	C
ACBA002.0722.00295.C001	ACBA002.0722.00295	GCF_022459755.1	Proteobacteria	Acinetobacter	baumannii	circular	4015626	C
ACBA002.0722.00296.C001	ACBA002.0722.00296	GCF_022459875.1	Proteobacteria	Acinetobacter	baumannii	circular	4021915	C
ACBA002.0722.00297.C001	ACBA002.0722.00297	GCF_022460015.1	Proteobacteria	Acinetobacter	baumannii	circular	3991978	C
ACBA002.0722.00298.C001	ACBA002.0722.00298	GCF_022460155.1	Proteobacteria	Acinetobacter	baumannii	circular	3952921	C
ACBA002.0722.00299.C001	ACBA002.0722.00299	GCF_022460295.1	Proteobacteria	Acinetobacter	baumannii	circular	4058269	C
ACBA002.0722.00300.C001	ACBA002.0722.00300	GCF_022460435.1	Proteobacteria	Acinetobacter	baumannii	circular	3952334	C
ACBA002.0722.00301.C001	ACBA002.0722.00301	GCF_022460575.1	Proteobacteria	Acinetobacter	baumannii	circular	3995974	C
ACBA002.0722.00302.C001	ACBA002.0722.00302	GCF_022460745.1	Proteobacteria	Acinetobacter	baumannii	circular	3846634	C
ACBA002.0722.00303.C001	ACBA002.0722.00303	GCF_022460875.1	Proteobacteria	Acinetobacter	baumannii	circular	3817333	C
ACBA002.0722.00304.C001	ACBA002.0722.00304	GCF_022461025.1	Proteobacteria	Acinetobacter	baumannii	circular	3834704	C
ACBA002.0722.00305.C001	ACBA002.0722.00305	GCF_022466815.1	Proteobacteria	Acinetobacter	baumannii	circular	3996233	C
ACBA002.0722.00306.C001	ACBA002.0722.00306	GCF_022466975.1	Proteobacteria	Acinetobacter	baumannii	circular	3980154	C
ACBA002.0722.00307.C001	ACBA002.0722.00307	GCF_022467135.1	Proteobacteria	Acinetobacter	baumannii	circular	3901878	C
ACBA002.0722.00308.C001	ACBA002.0722.00308	GCF_022467255.1	Proteobacteria	Acinetobacter	baumannii	circular	3871059	C
ACBA002.0722.00309.C001	ACBA002.0722.00309	GCF_022467375.1	Proteobacteria	Acinetobacter	baumannii	circular	3860400	C
ACBA002.0722.00310.C001	ACBA002.0722.00310	GCF_022467435.1	Proteobacteria	Acinetobacter	baumannii	circular	3996446	C
ACBA002.0722.00311.C001	ACBA002.0722.00311	GCF_022467535.1	Proteobacteria	Acinetobacter	baumannii	circular	3875531	C
ACBA002.0722.00312.C001	ACBA002.0722.00312	GCF_022467655.1	Proteobacteria	Acinetobacter	baumannii	circular	3874353	C
ACBA002.0722.00313.C001	ACBA002.0722.00313	GCF_022467735.1	Proteobacteria	Acinetobacter	baumannii	circular	4008883	C
ACBA002.0722.00314.C001	ACBA002.0722.00314	GCF_022467805.1	Proteobacteria	Acinetobacter	baumannii	circular	4012438	C
ACBA002.0722.00315.C001	ACBA002.0722.00315	GCF_022467905.1	Proteobacteria	Acinetobacter	baumannii	circular	3930310	C
ACBA002.0722.00316.C001	ACBA002.0722.00316	GCF_022467975.1	Proteobacteria	Acinetobacter	baumannii	circular	3995387	C
ACBA002.0722.00317.C001	ACBA002.0722.00317	GCF_022468075.1	Proteobacteria	Acinetobacter	baumannii	circular	3937922	C
ACBA002.0722.00318.C001	ACBA002.0722.00318	GCF_022468195.1	Proteobacteria	Acinetobacter	baumannii	circular	4068658	C
ACBA002.0722.00319.C001	ACBA002.0722.00319	GCF_022468295.1	Proteobacteria	Acinetobacter	baumannii	circular	3913930	C
ACBA002.0722.00320.C001	ACBA002.0722.00320	GCF_022468355.1	Proteobacteria	Acinetobacter	baumannii	circular	3964332	C
ACBA002.0722.00321.C001	ACBA002.0722.00321	GCF_022468455.1	Proteobacteria	Acinetobacter	baumannii	circular	3921587	C
ACBA002.0722.00322.C001	ACBA002.0722.00322	GCF_022468565.1	Proteobacteria	Acinetobacter	baumannii	circular	3922329	C
ACBA002.0722.00323.C001	ACBA002.0722.00323	GCF_022468645.1	Proteobacteria	Acinetobacter	baumannii	circular	3845163	C
ACBA002.0722.00324.C001	ACBA002.0722.00324	GCF_022468755.1	Proteobacteria	Acinetobacter	baumannii	circular	3905527	C
ACBA002.0722.00325.C001	ACBA002.0722.00325	GCF_022468795.1	Proteobacteria	Acinetobacter	baumannii	circular	3963068	C
ACBA002.0722.00326.C001	ACBA002.0722.00326	GCF_022468835.1	Proteobacteria	Acinetobacter	baumannii	circular	3846813	C
ACBA002.0722.00327.C001	ACBA002.0722.00327	GCF_022468855.1	Proteobacteria	Acinetobacter	baumannii	circular	3845339	C
ACBA002.0722.00328.C001	ACBA002.0722.00328	GCF_022468985.1	Proteobacteria	Acinetobacter	baumannii	circular	3902067	C
ACBA002.0722.00329.C001	ACBA002.0722.00329	GCF_022469075.1	Proteobacteria	Acinetobacter	baumannii	circular	3997993	C
ACBA002.0722.00330.C001	ACBA002.0722.00330	GCF_022548575.1	Proteobacteria	Acinetobacter	baumannii	circular	4103179	C
ACBA002.0722.00331.C001	ACBA002.0722.00331	GCF_022605145.1	Proteobacteria	Acinetobacter	baumannii	circular	3907300	C
ACBA002.0722.00332.C001	ACBA002.0722.00332	GCF_022759565.1	Proteobacteria	Acinetobacter	baumannii	circular	4036993	C
ACBA002.0722.00332.P002	ACBA002.0722.00332	GCF_022759565.1	Proteobacteria	Acinetobacter	baumannii	circular	110967	P
ACBA002.0722.00332.P003	ACBA002.0722.00332	GCF_022759565.1	Proteobacteria	Acinetobacter	baumannii	circular	71194	P
ACBA002.0722.00332.P004	ACBA002.0722.00332	GCF_022759565.1	Proteobacteria	Acinetobacter	baumannii	circular	8731	P
ACBA002.0722.00332.P005	ACBA002.0722.00332	GCF_022759565.1	Proteobacteria	Acinetobacter	baumannii	circular	2762	P
ACBA002.0722.00333.C001	ACBA002.0722.00333	GCF_022811905.1	Proteobacteria	Acinetobacter	baumannii	circular	3876694	C
ACBA002.0722.00333.P002	ACBA002.0722.00333	GCF_022811905.1	Proteobacteria	Acinetobacter	baumannii	circular	72156	P
ACBA002.0722.00334.C001	ACBA002.0722.00334	GCF_022870045.1	Proteobacteria	Acinetobacter	baumannii	circular	3980879	C
ACBA002.0722.00335.C001	ACBA002.0722.00335	GCF_022921035.1	Proteobacteria	Acinetobacter	baumannii	circular	3921433	C
ACBA002.0722.00335.P002	ACBA002.0722.00335	GCF_022921035.1	Proteobacteria	Acinetobacter	baumannii	circular	11178	P
ACBA002.0722.00336.C001	ACBA002.0722.00336	GCF_023221535.1	Proteobacteria	Acinetobacter	baumannii	circular	3878974	C
ACBA002.0722.00337.C001	ACBA002.0722.00337	GCF_023360975.1	Proteobacteria	Acinetobacter	baumannii	circular	4237035	C
ACBA002.0722.00338.C001	ACBA002.0722.00338	GCF_023360995.1	Proteobacteria	Acinetobacter	baumannii	circular	4069136	C
ACBA002.0722.00338.P002	ACBA002.0722.00338	GCF_023360995.1	Proteobacteria	Acinetobacter	baumannii	circular	22367	P
ACBA002.0722.00339.C001	ACBA002.0722.00339	GCF_023361015.1	Proteobacteria	Acinetobacter	baumannii	circular	4025136	C
ACBA002.0722.00339.P002	ACBA002.0722.00339	GCF_023361015.1	Proteobacteria	Acinetobacter	baumannii	circular	110973	P
ACBA002.0722.00340.C001	ACBA002.0722.00340	GCF_023361035.1	Proteobacteria	Acinetobacter	baumannii	circular	4034872	C
ACBA002.0722.00340.P002	ACBA002.0722.00340	GCF_023361035.1	Proteobacteria	Acinetobacter	baumannii	circular	110968	P
ACBA002.0722.00341.C001	ACBA002.0722.00341	GCF_023361055.1	Proteobacteria	Acinetobacter	baumannii	circular	4080543	C
ACBA002.0722.00341.P002	ACBA002.0722.00341	GCF_023361055.1	Proteobacteria	Acinetobacter	baumannii	circular	73209	P
ACBA002.0722.00342.C001	ACBA002.0722.00342	GCF_023361075.1	Proteobacteria	Acinetobacter	baumannii	circular	4099544	C
ACBA002.0722.00342.P002	ACBA002.0722.00342	GCF_023361075.1	Proteobacteria	Acinetobacter	baumannii	circular	71277	P
ACBA002.0722.00343.C001	ACBA002.0722.00343	GCF_023361095.1	Proteobacteria	Acinetobacter	baumannii	circular	3940345	C
ACBA002.0722.00343.P002	ACBA002.0722.00343	GCF_023361095.1	Proteobacteria	Acinetobacter	baumannii	circular	78842	P
ACBA002.0722.00343.P003	ACBA002.0722.00343	GCF_023361095.1	Proteobacteria	Acinetobacter	baumannii	circular	22354	P
ACBA002.0722.00344.C001	ACBA002.0722.00344	GCF_023361115.1	Proteobacteria	Acinetobacter	baumannii	circular	4014226	C
ACBA002.0722.00345.C001	ACBA002.0722.00345	GCF_023361135.1	Proteobacteria	Acinetobacter	baumannii	circular	4023486	C
ACBA002.0722.00345.P002	ACBA002.0722.00345	GCF_023361135.1	Proteobacteria	Acinetobacter	baumannii	circular	112156	P
ACBA002.0722.00346.C001	ACBA002.0722.00346	GCF_023361155.1	Proteobacteria	Acinetobacter	baumannii	circular	4044073	C
ACBA002.0722.00346.P002	ACBA002.0722.00346	GCF_023361155.1	Proteobacteria	Acinetobacter	baumannii	circular	110970	P
ACBA002.0722.00347.C001	ACBA002.0722.00347	GCF_023361175.1	Proteobacteria	Acinetobacter	baumannii	circular	4065025	C
ACBA002.0722.00347.P002	ACBA002.0722.00347	GCF_023361175.1	Proteobacteria	Acinetobacter	baumannii	circular	110966	P
ACBA002.0722.00348.C001	ACBA002.0722.00348	GCF_023361195.1	Proteobacteria	Acinetobacter	baumannii	circular	4084141	C
ACBA002.0722.00348.P002	ACBA002.0722.00348	GCF_023361195.1	Proteobacteria	Acinetobacter	baumannii	circular	70287	P
ACBA002.0722.00349.C001	ACBA002.0722.00349	GCF_023361215.1	Proteobacteria	Acinetobacter	baumannii	circular	4017911	C
ACBA002.0722.00350.C001	ACBA002.0722.00350	GCF_023361235.1	Proteobacteria	Acinetobacter	baumannii	circular	4060809	C
ACBA002.0722.00350.P002	ACBA002.0722.00350	GCF_023361235.1	Proteobacteria	Acinetobacter	baumannii	circular	71277	P
ACBA002.0722.00351.C001	ACBA002.0722.00351	GCF_023361255.1	Proteobacteria	Acinetobacter	baumannii	circular	4058423	C
ACBA002.0722.00351.P002	ACBA002.0722.00351	GCF_023361255.1	Proteobacteria	Acinetobacter	baumannii	circular	110967	P
ACBA002.0722.00351.P003	ACBA002.0722.00351	GCF_023361255.1	Proteobacteria	Acinetobacter	baumannii	circular	77531	P
ACBA002.0722.00352.C001	ACBA002.0722.00352	GCF_023361275.1	Proteobacteria	Acinetobacter	baumannii	circular	4025902	C
ACBA002.0722.00352.P002	ACBA002.0722.00352	GCF_023361275.1	Proteobacteria	Acinetobacter	baumannii	circular	110967	P
ACBA002.0722.00352.P003	ACBA002.0722.00352	GCF_023361275.1	Proteobacteria	Acinetobacter	baumannii	circular	77531	P
ACBA002.0722.00352.P004	ACBA002.0722.00352	GCF_023361275.1	Proteobacteria	Acinetobacter	baumannii	circular	33550	P
ACBA002.0722.00353.C001	ACBA002.0722.00353	GCF_023361815.1	Proteobacteria	Acinetobacter	baumannii	circular	3980342	C
ACBA002.0722.00353.P002	ACBA002.0722.00353	GCF_023361815.1	Proteobacteria	Acinetobacter	baumannii	circular	77530	P
ACBA002.0722.00353.P003	ACBA002.0722.00353	GCF_023361815.1	Proteobacteria	Acinetobacter	baumannii	circular	44752	P
ACBA002.0722.00354.C001	ACBA002.0722.00354	GCF_023361835.1	Proteobacteria	Acinetobacter	baumannii	circular	4039080	C
ACBA002.0722.00354.P002	ACBA002.0722.00354	GCF_023361835.1	Proteobacteria	Acinetobacter	baumannii	circular	70793	P
ACBA002.0722.00354.P003	ACBA002.0722.00354	GCF_023361835.1	Proteobacteria	Acinetobacter	baumannii	circular	21174	P
ACBA002.0722.00355.C001	ACBA002.0722.00355	GCF_023361855.1	Proteobacteria	Acinetobacter	baumannii	circular	4081885	C
ACBA002.0722.00355.P002	ACBA002.0722.00355	GCF_023361855.1	Proteobacteria	Acinetobacter	baumannii	circular	112155	P
ACBA002.0722.00356.C001	ACBA002.0722.00356	GCF_023361875.1	Proteobacteria	Acinetobacter	baumannii	circular	4061968	C
ACBA002.0722.00356.P002	ACBA002.0722.00356	GCF_023361875.1	Proteobacteria	Acinetobacter	baumannii	circular	112157	P
ACBA002.0722.00357.C001	ACBA002.0722.00357	GCF_023361895.1	Proteobacteria	Acinetobacter	baumannii	circular	4028801	C
ACBA002.0722.00357.P002	ACBA002.0722.00357	GCF_023361895.1	Proteobacteria	Acinetobacter	baumannii	circular	110965	P
ACBA002.0722.00357.P003	ACBA002.0722.00357	GCF_023361895.1	Proteobacteria	Acinetobacter	baumannii	circular	77534	P
ACBA002.0722.00358.C001	ACBA002.0722.00358	GCF_023361915.1	Proteobacteria	Acinetobacter	baumannii	circular	4080083	C
ACBA002.0722.00358.P002	ACBA002.0722.00358	GCF_023361915.1	Proteobacteria	Acinetobacter	baumannii	circular	110968	P
ACBA002.0722.00359.C001	ACBA002.0722.00359	GCF_023361935.1	Proteobacteria	Acinetobacter	baumannii	circular	4021197	C
ACBA002.0722.00359.P002	ACBA002.0722.00359	GCF_023361935.1	Proteobacteria	Acinetobacter	baumannii	circular	77542	P
ACBA002.0722.00360.C001	ACBA002.0722.00360	GCF_023361955.1	Proteobacteria	Acinetobacter	baumannii	circular	3958500	C
ACBA002.0722.00360.P002	ACBA002.0722.00360	GCF_023361955.1	Proteobacteria	Acinetobacter	baumannii	circular	110967	P
ACBA002.0722.00360.P003	ACBA002.0722.00360	GCF_023361955.1	Proteobacteria	Acinetobacter	baumannii	circular	71479	P
ACBA002.0722.00361.C001	ACBA002.0722.00361	GCF_023361975.1	Proteobacteria	Acinetobacter	baumannii	circular	3952283	C
ACBA002.0722.00362.C001	ACBA002.0722.00362	GCF_023361995.1	Proteobacteria	Acinetobacter	baumannii	circular	4055664	C
ACBA002.0722.00362.P002	ACBA002.0722.00362	GCF_023361995.1	Proteobacteria	Acinetobacter	baumannii	circular	110968	P
ACBA002.0722.00362.P003	ACBA002.0722.00362	GCF_023361995.1	Proteobacteria	Acinetobacter	baumannii	circular	77540	P
ACBA002.0722.00363.C001	ACBA002.0722.00363	GCF_023362015.1	Proteobacteria	Acinetobacter	baumannii	circular	3951111	C
ACBA002.0722.00363.P002	ACBA002.0722.00363	GCF_023362015.1	Proteobacteria	Acinetobacter	baumannii	circular	73209	P
ACBA002.0722.00364.C001	ACBA002.0722.00364	GCF_023362035.1	Proteobacteria	Acinetobacter	baumannii	circular	3952043	C
ACBA002.0722.00364.P002	ACBA002.0722.00364	GCF_023362035.1	Proteobacteria	Acinetobacter	baumannii	circular	11196	P
ACBA002.0722.00365.C001	ACBA002.0722.00365	GCF_023362055.1	Proteobacteria	Acinetobacter	baumannii	circular	3953322	C
ACBA002.0722.00365.P002	ACBA002.0722.00365	GCF_023362055.1	Proteobacteria	Acinetobacter	baumannii	circular	110967	P
ACBA002.0722.00365.P003	ACBA002.0722.00365	GCF_023362055.1	Proteobacteria	Acinetobacter	baumannii	circular	71278	P
ACBA002.0722.00366.C001	ACBA002.0722.00366	GCF_023362075.1	Proteobacteria	Acinetobacter	baumannii	circular	4028024	C
ACBA002.0722.00366.P002	ACBA002.0722.00366	GCF_023362075.1	Proteobacteria	Acinetobacter	baumannii	circular	112156	P
ACBA002.0722.00367.C001	ACBA002.0722.00367	GCF_023362095.1	Proteobacteria	Acinetobacter	baumannii	circular	4044974	C
ACBA002.0722.00367.P002	ACBA002.0722.00367	GCF_023362095.1	Proteobacteria	Acinetobacter	baumannii	circular	112152	P
ACBA002.0722.00368.C001	ACBA002.0722.00368	GCF_023362115.1	Proteobacteria	Acinetobacter	baumannii	circular	3887234	C
ACBA002.0722.00368.P002	ACBA002.0722.00368	GCF_023362115.1	Proteobacteria	Acinetobacter	baumannii	circular	110967	P
ACBA002.0722.00368.P003	ACBA002.0722.00368	GCF_023362115.1	Proteobacteria	Acinetobacter	baumannii	circular	77530	P
ACBA002.0722.00368.P004	ACBA002.0722.00368	GCF_023362115.1	Proteobacteria	Acinetobacter	baumannii	circular	11194	P
ACBA002.0722.00369.C001	ACBA002.0722.00369	GCF_023362135.1	Proteobacteria	Acinetobacter	baumannii	circular	4066669	C
ACBA002.0722.00369.P002	ACBA002.0722.00369	GCF_023362135.1	Proteobacteria	Acinetobacter	baumannii	circular	71044	P
ACBA002.0722.00370.C001	ACBA002.0722.00370	GCF_023362155.1	Proteobacteria	Acinetobacter	baumannii	circular	4066680	C
ACBA002.0722.00370.P002	ACBA002.0722.00370	GCF_023362155.1	Proteobacteria	Acinetobacter	baumannii	circular	71044	P
ACBA002.0722.00371.C001	ACBA002.0722.00371	GCF_023362175.1	Proteobacteria	Acinetobacter	baumannii	circular	3991996	C
ACBA002.0722.00371.P002	ACBA002.0722.00371	GCF_023362175.1	Proteobacteria	Acinetobacter	baumannii	circular	11194	P
ACBA002.0722.00372.C001	ACBA002.0722.00372	GCF_023362195.1	Proteobacteria	Acinetobacter	baumannii	circular	4055260	C
ACBA002.0722.00372.P002	ACBA002.0722.00372	GCF_023362195.1	Proteobacteria	Acinetobacter	baumannii	circular	110967	P
ACBA002.0722.00372.P003	ACBA002.0722.00372	GCF_023362195.1	Proteobacteria	Acinetobacter	baumannii	circular	11194	P
ACBA002.0722.00373.C001	ACBA002.0722.00373	GCF_023362215.1	Proteobacteria	Acinetobacter	baumannii	circular	3930603	C
ACBA002.0722.00373.P002	ACBA002.0722.00373	GCF_023362215.1	Proteobacteria	Acinetobacter	baumannii	circular	72248	P
ACBA002.0722.00374.C001	ACBA002.0722.00374	GCF_023362235.1	Proteobacteria	Acinetobacter	baumannii	circular	4053803	C
ACBA002.0722.00374.P002	ACBA002.0722.00374	GCF_023362235.1	Proteobacteria	Acinetobacter	baumannii	circular	110970	P
ACBA002.0722.00375.C001	ACBA002.0722.00375	GCF_023362255.1	Proteobacteria	Acinetobacter	baumannii	circular	4049238	C
ACBA002.0722.00375.P002	ACBA002.0722.00375	GCF_023362255.1	Proteobacteria	Acinetobacter	baumannii	circular	110967	P
ACBA002.0722.00376.C001	ACBA002.0722.00376	GCF_023362275.1	Proteobacteria	Acinetobacter	baumannii	circular	4059985	C
ACBA002.0722.00376.P002	ACBA002.0722.00376	GCF_023362275.1	Proteobacteria	Acinetobacter	baumannii	circular	110966	P
ACBA002.0722.00376.P003	ACBA002.0722.00376	GCF_023362275.1	Proteobacteria	Acinetobacter	baumannii	circular	77533	P
ACBA002.0722.00377.C001	ACBA002.0722.00377	GCF_023517155.1	Proteobacteria	Acinetobacter	baumannii	circular	3980750	C
ACBA002.0722.00377.P002	ACBA002.0722.00377	GCF_023517155.1	Proteobacteria	Acinetobacter	baumannii	circular	110967	P
ACBA002.0722.00378.C001	ACBA002.0722.00378	GCF_023517175.1	Proteobacteria	Acinetobacter	baumannii	circular	3912345	C
ACBA002.0722.00378.P002	ACBA002.0722.00378	GCF_023517175.1	Proteobacteria	Acinetobacter	baumannii	circular	5602	P
ACBA002.0722.00379.C001	ACBA002.0722.00379	GCF_023517195.1	Proteobacteria	Acinetobacter	baumannii	circular	4202756	C
ACBA002.0722.00379.P002	ACBA002.0722.00379	GCF_023517195.1	Proteobacteria	Acinetobacter	baumannii	circular	11193	P
ACBA002.0722.00380.C001	ACBA002.0722.00380	GCF_023517215.1	Proteobacteria	Acinetobacter	baumannii	circular	3978561	C
ACBA002.0722.00380.P002	ACBA002.0722.00380	GCF_023517215.1	Proteobacteria	Acinetobacter	baumannii	circular	84262	P
ACBA002.0722.00380.P003	ACBA002.0722.00380	GCF_023517215.1	Proteobacteria	Acinetobacter	baumannii	circular	8731	P
ACBA002.0722.00381.C001	ACBA002.0722.00381	GCF_023517235.1	Proteobacteria	Acinetobacter	baumannii	circular	3999531	C
ACBA002.0722.00381.P002	ACBA002.0722.00381	GCF_023517235.1	Proteobacteria	Acinetobacter	baumannii	circular	73444	P
ACBA002.0722.00382.C001	ACBA002.0722.00382	GCF_023517255.1	Proteobacteria	Acinetobacter	baumannii	circular	3980610	C
ACBA002.0722.00382.P002	ACBA002.0722.00382	GCF_023517255.1	Proteobacteria	Acinetobacter	baumannii	circular	72258	P
ACBA002.0722.00382.P003	ACBA002.0722.00382	GCF_023517255.1	Proteobacteria	Acinetobacter	baumannii	circular	8731	P
ACBA002.0722.00383.C001	ACBA002.0722.00383	GCF_023517695.1	Proteobacteria	Acinetobacter	baumannii	circular	4078332	C
ACBA002.0722.00383.P002	ACBA002.0722.00383	GCF_023517695.1	Proteobacteria	Acinetobacter	baumannii	circular	70789	P
ACBA002.0722.00383.P003	ACBA002.0722.00383	GCF_023517695.1	Proteobacteria	Acinetobacter	baumannii	circular	11194	P
ACBA002.0722.00384.C001	ACBA002.0722.00384	GCF_023517715.1	Proteobacteria	Acinetobacter	baumannii	circular	3987206	C
ACBA002.0722.00384.P002	ACBA002.0722.00384	GCF_023517715.1	Proteobacteria	Acinetobacter	baumannii	circular	38952	P
ACBA002.0722.00384.P003	ACBA002.0722.00384	GCF_023517715.1	Proteobacteria	Acinetobacter	baumannii	circular	11194	P
ACBA002.0722.00385.C001	ACBA002.0722.00385	GCF_023517735.1	Proteobacteria	Acinetobacter	baumannii	circular	3891293	C
ACBA002.0722.00385.P002	ACBA002.0722.00385	GCF_023517735.1	Proteobacteria	Acinetobacter	baumannii	circular	70426	P
ACBA002.0722.00385.P003	ACBA002.0722.00385	GCF_023517735.1	Proteobacteria	Acinetobacter	baumannii	circular	8731	P
ACBA002.0722.00386.C001	ACBA002.0722.00386	GCF_023809625.1	Proteobacteria	Acinetobacter	baumannii	circular	4145318	C
ACBA002.0722.00386.P002	ACBA002.0722.00386	GCF_023809625.1	Proteobacteria	Acinetobacter	baumannii	circular	141629	P
ACBA002.0722.00386.P003	ACBA002.0722.00386	GCF_023809625.1	Proteobacteria	Acinetobacter	baumannii	circular	9878	P
ACBA002.0722.00386.P004	ACBA002.0722.00386	GCF_023809625.1	Proteobacteria	Acinetobacter	baumannii	circular	5452	P
ACBA002.0722.00387.C001	ACBA002.0722.00387	GCF_023809705.1	Proteobacteria	Acinetobacter	baumannii	circular	4048264	C
ACBA002.0722.00387.P002	ACBA002.0722.00387	GCF_023809705.1	Proteobacteria	Acinetobacter	baumannii	circular	141631	P
ACBA002.0722.00387.P003	ACBA002.0722.00387	GCF_023809705.1	Proteobacteria	Acinetobacter	baumannii	circular	135066	P
ACBA002.0722.00387.P004	ACBA002.0722.00387	GCF_023809705.1	Proteobacteria	Acinetobacter	baumannii	circular	10043	P
ACBA002.0722.00387.P005	ACBA002.0722.00387	GCF_023809705.1	Proteobacteria	Acinetobacter	baumannii	circular	5452	P
ACBA002.0722.00387.P006	ACBA002.0722.00387	GCF_023809705.1	Proteobacteria	Acinetobacter	baumannii	circular	257	P
ACBA002.0722.00388.C001	ACBA002.0722.00388	GCF_023981045.1	Proteobacteria	Acinetobacter	baumannii	circular	4205854	C
ACBA002.0722.00389.C001	ACBA002.0722.00389	GCF_900088705.1	Proteobacteria	Acinetobacter	baumannii	circular	4042750	C
ACBA002.0722.00389.P002	ACBA002.0722.00389	GCF_900088705.1	Proteobacteria	Acinetobacter	baumannii	circular	8015	P
ACBA002.0722.00390.C001	ACBA002.0722.00390	GCF_900093475.1	Proteobacteria	Acinetobacter	baumannii	circular	3980027	C
ACBA002.0722.00390.P002	ACBA002.0722.00390	GCF_900093475.1	Proteobacteria	Acinetobacter	baumannii	circular	148956	P
ACBA002.0722.00391.C001	ACBA002.0722.00391	GCF_900478145.1	Proteobacteria	Acinetobacter	baumannii	circular	4044162	C
ACBE001.0722.00001.C001	ACBE001.0722.00001	GCF_002813045.1	Proteobacteria	Acinetobacter	bereziniae	circular	4509124	C
ACBE001.0722.00002.C001	ACBE001.0722.00002	GCF_016576845.1	Proteobacteria	Acinetobacter	bereziniae	circular	4626490	C
ACBE001.0722.00002.P002	ACBE001.0722.00002	GCF_016576845.1	Proteobacteria	Acinetobacter	bereziniae	linear	122921	P
ACBE001.0722.00003.C001	ACBE001.0722.00003	GCF_016576965.1	Proteobacteria	Acinetobacter	bereziniae	circular	4685881	C
ACBE001.0722.00003.P002	ACBE001.0722.00003	GCF_016576965.1	Proteobacteria	Acinetobacter	bereziniae	linear	43270	P
ACBO001.0722.00001.C001	ACBO001.0722.00001	GCF_018324105.1	Proteobacteria	Acinetobacter	bouvetii	circular	3399245	C
ACCA001.0722.00001.C001	ACCA001.0722.00001	GCF_001650235.3	Proteobacteria	Acidithiobacillus	caldus	circular	2726366	C
ACCA001.0722.00001.P002	ACCA001.0722.00001	GCF_001650235.3	Proteobacteria	Acidithiobacillus	caldus	circular	190798	P
ACCA001.0722.00001.P003	ACCA001.0722.00001	GCF_001650235.3	Proteobacteria	Acidithiobacillus	caldus	circular	32842	P
ACCA001.0722.00001.P004	ACCA001.0722.00001	GCF_000175575.2	Proteobacteria	Acidithiobacillus	caldus	circular	9820	P
ACCA001.0722.00001.P005	ACCA001.0722.00001	GCF_000221025.1	Proteobacteria	Acidithiobacillus	caldus	circular	9778	P
ACCA002.0722.00001.C001	ACCA002.0722.00001	GCF_000022565.1	Acidobacteria	Acidobacterium	capsulatum	circular	4127356	C
ACCA003.0722.00001.C001	ACCA003.0722.00001	GCF_002055515.1	Proteobacteria	Acinetobacter	calcoaceticus	circular	4110074	C
ACCA003.0722.00001.P002	ACCA003.0722.00001	GCF_002055515.1	Proteobacteria	Acinetobacter	calcoaceticus	circular	5920	P
ACCA003.0722.00002.C001	ACCA003.0722.00002	GCF_016939475.1	Proteobacteria	Acinetobacter	calcoaceticus	circular	3915231	C
ACCA003.0722.00003.C001	ACCA003.0722.00003	GCF_021165835.1	Proteobacteria	Acinetobacter	calcoaceticus	circular	3966524	C
ACCA003.0722.00004.C001	ACCA003.0722.00004	GCF_021165855.1	Proteobacteria	Acinetobacter	calcoaceticus	circular	3942374	C
ACCA003.0722.00005.C001	ACCA003.0722.00005	GCF_900520355.1	Proteobacteria	Acinetobacter	calcoaceticus	circular	3934114	C
ACCA004.0722.00001.C001	ACCA004.0722.00001	GCF_002157125.1	Proteobacteria	Acidovorax	carolinensis	circular	4077222	C
ACCA004.0722.00001.P002	ACCA004.0722.00001	GCF_002157125.1	Proteobacteria	Acidovorax	carolinensis	circular	269150	P
ACCA004.0722.00001.P003	ACCA004.0722.00001	GCF_002157125.1	Proteobacteria	Acidovorax	carolinensis	circular	163888	P
ACCA004.0722.00001.P004	ACCA004.0722.00001	GCF_002157125.1	Proteobacteria	Acidovorax	carolinensis	circular	114839	P
ACCA004.0722.00001.P005	ACCA004.0722.00001	GCF_002157125.1	Proteobacteria	Acidovorax	carolinensis	circular	79638	P
ACCA004.0722.00002.C001	ACCA004.0722.00002	GCF_002157145.1	Proteobacteria	Acidovorax	carolinensis	circular	4122625	C
ACCA004.0722.00003.C001	ACCA004.0722.00003	GCF_002157165.1	Proteobacteria	Acidovorax	carolinensis	circular	3986972	C
ACCA004.0722.00003.P002	ACCA004.0722.00003	GCF_002157165.1	Proteobacteria	Acidovorax	carolinensis	circular	71051	P
ACCA004.0722.00004.C001	ACCA004.0722.00004	GCF_002157185.1	Proteobacteria	Acidovorax	carolinensis	circular	4077847	C
ACCA004.0722.00004.P002	ACCA004.0722.00004	GCF_002157185.1	Proteobacteria	Acidovorax	carolinensis	circular	258084	P
ACCA004.0722.00004.P003	ACCA004.0722.00004	GCF_002157185.1	Proteobacteria	Acidovorax	carolinensis	circular	156922	P
ACCA004.0722.00004.P004	ACCA004.0722.00004	GCF_002157185.1	Proteobacteria	Acidovorax	carolinensis	circular	72779	P
ACCE001.0722.00001.C001	ACCE001.0722.00001	GCF_000015025.1	Actinobacteria	Acidothermus	cellulolyticus	circular	2443540	C
ACCH001.0722.00001.C001	ACCH001.0722.00001	GCF_002165375.2	Proteobacteria	Acinetobacter	chinensis	circular	3600635	C
ACCH001.0722.00001.P002	ACCH001.0722.00001	GCF_002165375.2	Proteobacteria	Acinetobacter	chinensis	circular	66715	P
ACCH001.0722.00001.P003	ACCH001.0722.00001	GCF_002165375.2	Proteobacteria	Acinetobacter	chinensis	circular	39357	P
ACCH001.0722.00001.P004	ACCH001.0722.00001	GCF_002165375.2	Proteobacteria	Acinetobacter	chinensis	circular	18155	P
ACCH001.0722.00001.P005	ACCH001.0722.00001	GCF_002165375.2	Proteobacteria	Acinetobacter	chinensis	circular	5433	P
ACCH001.0722.00001.P006	ACCH001.0722.00001	GCF_002165375.2	Proteobacteria	Acinetobacter	chinensis	circular	4353	P
ACCH001.0722.00001.P007	ACCH001.0722.00001	GCF_002165375.2	Proteobacteria	Acinetobacter	chinensis	circular	1398	P
ACCH001.0722.00001.P008	ACCH001.0722.00001	GCF_002165375.2	Proteobacteria	Acinetobacter	chinensis	circular	1243	P
ACCI001.0722.00001.C001	ACCI001.0722.00001	GCF_001593665.2	Proteobacteria	Acidovorax	citrulli	circular	4846466	C
ACCI001.0722.00001.P002	ACCI001.0722.00001	GCF_001593665.2	Proteobacteria	Acidovorax	citrulli	circular	53080	P
ACCI001.0722.00002.C001	ACCI001.0722.00002	GCF_002441975.1	Proteobacteria	Acidovorax	citrulli	circular	5349924	C
ACCI001.0722.00003.C001	ACCI001.0722.00003	GCF_020783275.1	Proteobacteria	Acidovorax	citrulli	circular	4860896	C
ACCI001.0722.00004.C001	ACCI001.0722.00004	GCF_020783295.1	Proteobacteria	Acidovorax	citrulli	circular	4860888	C
ACCI001.0722.00005.C001	ACCI001.0722.00005	GCF_022493915.1	Proteobacteria	Acidovorax	citrulli	circular	4902232	C
ACCI001.0722.00005.P002	ACCI001.0722.00005	GCF_022493915.1	Proteobacteria	Acidovorax	citrulli	circular	53824	P
ACCI001.0722.00006.C001	ACCI001.0722.00006	GCF_022494945.1	Proteobacteria	Acidovorax	citrulli	circular	5293259	C
ACCI001.0722.00007.C001	ACCI001.0722.00007	GCF_022494965.1	Proteobacteria	Acidovorax	citrulli	circular	4932026	C
ACCL001.0722.00001.C001	ACCL001.0722.00001	GCF_000237085.1	Firmicutes	Acetivibrio	clariflavus	circular	4897678	C
ACCR001.0722.00001.C001	ACCR001.0722.00001	GCF_000016725.1	Proteobacteria	Acidiphilium	cryptum	circular	3389227	C
ACCR001.0722.00001.P002	ACCR001.0722.00001	GCF_000016725.1	Proteobacteria	Acidiphilium	cryptum	circular	203589	P
ACCR001.0722.00001.P003	ACCR001.0722.00001	GCF_000016725.1	Proteobacteria	Acidiphilium	cryptum	circular	187422	P
ACCR001.0722.00001.P004	ACCR001.0722.00001	GCF_000016725.1	Proteobacteria	Acidiphilium	cryptum	circular	88953	P
ACCR001.0722.00001.P005	ACCR001.0722.00001	GCF_000016725.1	Proteobacteria	Acidiphilium	cryptum	circular	37415	P
ACCR001.0722.00001.P006	ACCR001.0722.00001	GCF_000016725.1	Proteobacteria	Acidiphilium	cryptum	circular	37155	P
ACCR001.0722.00001.P007	ACCR001.0722.00001	GCF_000016725.1	Proteobacteria	Acidiphilium	cryptum	circular	8781	P
ACCR001.0722.00001.P008	ACCR001.0722.00001	GCF_000016725.1	Proteobacteria	Acidiphilium	cryptum	circular	5629	P
ACCR001.0722.00001.P009	ACCR001.0722.00001	GCF_000016725.1	Proteobacteria	Acidiphilium	cryptum	circular	4909	P
ACCU001.0722.00001.C001	ACCU001.0722.00001	GCF_003024525.3	Proteobacteria	Acinetobacter	cumulans	circular	3427709	C
ACCU001.0722.00001.P002	ACCU001.0722.00001	GCF_003024525.3	Proteobacteria	Acinetobacter	cumulans	circular	177151	P
ACCU001.0722.00001.P003	ACCU001.0722.00001	GCF_003024525.3	Proteobacteria	Acinetobacter	cumulans	circular	48560	P
ACCU001.0722.00001.P004	ACCU001.0722.00001	GCF_003024525.3	Proteobacteria	Acinetobacter	cumulans	circular	18761	P
ACCU001.0722.00001.P005	ACCU001.0722.00001	GCF_003024525.3	Proteobacteria	Acinetobacter	cumulans	circular	12247	P
ACCU001.0722.00001.P006	ACCU001.0722.00001	GCF_003024525.3	Proteobacteria	Acinetobacter	cumulans	circular	9699	P
ACCU001.0722.00001.P007	ACCU001.0722.00001	GCF_003024525.3	Proteobacteria	Acinetobacter	cumulans	circular	8138	P
ACCU001.0722.00001.P008	ACCU001.0722.00001	GCF_003024525.3	Proteobacteria	Acinetobacter	cumulans	circular	4692	P
ACCU001.0722.00001.P009	ACCU001.0722.00001	GCF_003024525.3	Proteobacteria	Acinetobacter	cumulans	circular	2123	P
ACCU001.0722.00001.P010	ACCU001.0722.00001	GCF_003024525.3	Proteobacteria	Acinetobacter	cumulans	circular	1791	P
ACDE001.0722.00001.C001	ACDE001.0722.00001	GCF_013116765.2	Proteobacteria	Achromobacter	deleyi	circular	6470756	C
ACDE001.0722.00002.C001	ACDE001.0722.00002	GCF_016127315.1	Proteobacteria	Achromobacter	deleyi	circular	6987272	C
ACDE001.0722.00003.C001	ACDE001.0722.00003	GCF_021432025.1	Proteobacteria	Achromobacter	deleyi	circular	6328020	C
ACDE002.0722.00001.C001	ACDE002.0722.00001	GCF_001704615.3	Proteobacteria	Acinetobacter	defluvii	circular	3353930	C
ACDE002.0722.00001.P002	ACDE002.0722.00001	GCF_001704615.3	Proteobacteria	Acinetobacter	defluvii	circular	355358	P
ACDE002.0722.00001.P003	ACDE002.0722.00001	GCF_001704615.3	Proteobacteria	Acinetobacter	defluvii	circular	76885	P
ACDE002.0722.00001.P004	ACDE002.0722.00001	GCF_001704615.3	Proteobacteria	Acinetobacter	defluvii	circular	7173	P
ACDE002.0722.00001.P005	ACDE002.0722.00001	GCF_001704615.3	Proteobacteria	Acinetobacter	defluvii	circular	5017	P
ACDE002.0722.00001.P006	ACDE002.0722.00001	GCF_001704615.3	Proteobacteria	Acinetobacter	defluvii	circular	4761	P
ACDE002.0722.00001.P007	ACDE002.0722.00001	GCF_001704615.3	Proteobacteria	Acinetobacter	defluvii	circular	4700	P
ACDE002.0722.00001.P008	ACDE002.0722.00001	GCF_001704615.3	Proteobacteria	Acinetobacter	defluvii	circular	3063	P
ACDE002.0722.00001.P009	ACDE002.0722.00001	GCF_001704615.3	Proteobacteria	Acinetobacter	defluvii	circular	1381	P
ACDE003.0722.00001.C001	ACDE003.0722.00001	GCF_001514355.1	Proteobacteria	Achromobacter	denitrificans	circular	6226215	C
ACDE003.0722.00002.C001	ACDE003.0722.00002	GCF_002205315.1	Proteobacteria	Achromobacter	denitrificans	circular	6929205	C
ACDE003.0722.00003.C001	ACDE003.0722.00003	GCF_003812265.1	Proteobacteria	Achromobacter	denitrificans	circular	7010850	C
ACDE003.0722.00004.C001	ACDE003.0722.00004	GCF_013267375.1	Proteobacteria	Achromobacter	denitrificans	circular	6736877	C
ACDE003.0722.00005.C001	ACDE003.0722.00005	GCF_013267395.1	Proteobacteria	Achromobacter	denitrificans	circular	6736870	C
ACDE003.0722.00006.C001	ACDE003.0722.00006	GCF_013343095.1	Proteobacteria	Achromobacter	denitrificans	circular	6816538	C
ACDE004.0722.00001.C001	ACDE004.0722.00001	GCF_900638385.1	Proteobacteria	Actinobacillus	delphinicola	circular	1837244	C
ACDI001.0722.00001.C001	ACDI001.0722.00001	GCF_009884975.1	Proteobacteria	Acinetobacter	dispersus	circular	4024840	C
ACEB001.0722.00001.C001	ACEB001.0722.00001	GCF_022807955.1	Proteobacteria	Acidovorax	ebreus	circular	4181932	C
ACEB001.0722.00001.P002	ACEB001.0722.00001	GCF_022807955.1	Proteobacteria	Acidovorax	ebreus	circular	69485	P
ACEQ001.0722.00001.C001	ACEQ001.0722.00001	GCF_001307195.1	Proteobacteria	Acinetobacter	equi	circular	3054269	C
ACEQ002.0722.00001.C001	ACEQ002.0722.00001	GCF_000801145.1	Proteobacteria	Actinobacillus	equuli	circular	2431533	C
ACER001.0722.00001.C001	ACER001.0722.00001	GCF_002263515.1	Actinobacteria	Actinopolyspora	erythraea	circular	5243930	C
ACFA001.0722.00001.C001	ACFA001.0722.00001	GCF_013184985.2	Actinobacteria	Actinomyces	faecalis	circular	2698355	C
ACFA001.0722.00001.P002	ACFA001.0722.00001	GCF_013184985.2	Actinobacteria	Actinomyces	faecalis	circular	3071	P
ACFE001.0722.00001.C001	ACFE001.0722.00001	GCF_003966655.1	Proteobacteria	Acidithiobacillus	ferridurans	circular	2921399	C
ACFE002.0722.00001.C001	ACFE002.0722.00001	GCF_016250455.1	Proteobacteria	Acidithiobacillus	ferrivorans	circular	3161380	C
ACFE003.0722.00001.C001	ACFE003.0722.00001	GCF_020844025.1	Proteobacteria	Acidithiobacillus	ferriphilus	circular	2524963	C
ACFE003.0722.00001.P002	ACFE003.0722.00001	GCF_020844025.1	Proteobacteria	Acidithiobacillus	ferriphilus	circular	14357	P
ACFE004.0722.00001.C001	ACFE004.0722.00001	GCF_000023265.1	Actinobacteria	Acidimicrobium	ferrooxidans	circular	2158157	C
ACFE005.0722.00001.C001	ACFE005.0722.00001	GCF_000025305.1	Firmicutes	Acidaminococcus	fermentans	circular	2329769	C
ACFE005.0722.00002.C001	ACFE005.0722.00002	GCF_020735645.1	Firmicutes	Acidaminococcus	fermentans	circular	2333188	C
ACFE006.0722.00001.C001	ACFE006.0722.00001	GCF_000021485.1	Proteobacteria	Acidithiobacillus	ferrooxidans	circular	2982397	C
ACFE006.0722.00001.P002	ACFE006.0722.00001	GCF_013462805.1	Proteobacteria	Acidithiobacillus	ferrooxidans	circular	47104	P
ACFE006.0722.00002.C001	ACFE006.0722.00002	GCF_019856615.1	Proteobacteria	Acidithiobacillus	ferrooxidans	circular	3208389	C
ACFE006.0722.00002.P002	ACFE006.0722.00002	GCF_019856615.1	Proteobacteria	Acidithiobacillus	ferrooxidans	circular	47110	P
ACFE006.0722.00003.C001	ACFE006.0722.00003	GCF_020221655.1	Proteobacteria	Acidithiobacillus	ferrooxidans	circular	3043496	C
ACFE006.0722.00003.P002	ACFE006.0722.00003	GCF_020221655.1	Proteobacteria	Acidithiobacillus	ferrooxidans	linear	79659	P
ACFE006.0722.00003.P003	ACFE006.0722.00003	GCF_020221655.1	Proteobacteria	Acidithiobacillus	ferrooxidans	circular	34460	P
ACFE006.0722.00003.P004	ACFE006.0722.00003	GCF_020221655.1	Proteobacteria	Acidithiobacillus	ferrooxidans	circular	29178	P
ACFE006.0722.00003.P005	ACFE006.0722.00003	GCF_020221655.1	Proteobacteria	Acidithiobacillus	ferrooxidans	circular	23017	P
ACFE006.0722.00003.P006	ACFE006.0722.00003	GCF_020221655.1	Proteobacteria	Acidithiobacillus	ferrooxidans	circular	7910	P
ACFE006.0722.00004.C001	ACFE006.0722.00004	GCF_020887015.1	Proteobacteria	Acidithiobacillus	ferrooxidans	circular	3205477	C
ACFE006.0722.00004.P002	ACFE006.0722.00004	GCF_020887015.1	Proteobacteria	Acidithiobacillus	ferrooxidans	circular	44377	P
ACFJ001.0722.00001.C001	ACFJ001.0722.00001	GCF_001941625.1	Actinobacteria	Actinoalloteichus	fjordicus	circular	7120854	C
ACFO001.0722.00001.C001	ACFO001.0722.00001	GCF_003352165.1	Proteobacteria	Acidibrevibacterium	fodinaquatile	circular	3907406	C
ACFO001.0722.00001.P002	ACFO001.0722.00001	GCF_003352165.1	Proteobacteria	Acidibrevibacterium	fodinaquatile	circular	68344	P
ACFO001.0722.00001.P003	ACFO001.0722.00001	GCF_003352165.1	Proteobacteria	Acidibrevibacterium	fodinaquatile	circular	45771	P
ACFO001.0722.00001.P004	ACFO001.0722.00001	GCF_003352165.1	Proteobacteria	Acidibrevibacterium	fodinaquatile	circular	16090	P
ACFR001.0722.00001.C001	ACFR001.0722.00001	GCF_000494755.1	Actinobacteria	Actinoplanes	friuliensis	circular	9376071	C
ACGA001.0722.00001.C001	ACGA001.0722.00001	GCF_002076915.1	Actinobacteria	Actinomyces	gaoshouyii	circular	2359360	C
ACGR001.0722.00001.C001	ACGR001.0722.00001	GCF_019175365.1	Actinobacteria	Actinomadura	graeca	circular	8944773	C
ACGR001.0722.00001.P002	ACGR001.0722.00001	GCF_019175365.1	Actinobacteria	Actinomadura	graeca	circular	18745	P
ACGR001.0722.00001.P003	ACGR001.0722.00001	GCF_019175365.1	Actinobacteria	Actinomadura	graeca	circular	16076	P
ACGU001.0722.00001.C001	ACGU001.0722.00001	GCF_002370525.2	Proteobacteria	Acinetobacter	guillouiae	circular	4648418	C
ACGY001.0722.00001.C001	ACGY001.0722.00001	GCF_009884295.1	Proteobacteria	Acinetobacter	gyllenbergii	circular	4091186	C
ACHA001.0722.00001.C001	ACHA001.0722.00001	GCF_001932555.1	Proteobacteria	Acinetobacter	haemolyticus	circular	3442728	C
ACHA001.0722.00001.P002	ACHA001.0722.00001	GCF_001932555.1	Proteobacteria	Acinetobacter	haemolyticus	circular	56602	P
ACHA001.0722.00001.P003	ACHA001.0722.00001	GCF_001932555.1	Proteobacteria	Acinetobacter	haemolyticus	circular	39508	P
ACHA001.0722.00002.C001	ACHA001.0722.00002	GCF_002813065.1	Proteobacteria	Acinetobacter	haemolyticus	circular	3267348	C
ACHA001.0722.00002.P002	ACHA001.0722.00002	GCF_002813065.1	Proteobacteria	Acinetobacter	haemolyticus	circular	54698	P
ACHA001.0722.00003.C001	ACHA001.0722.00003	GCF_003323815.1	Proteobacteria	Acinetobacter	haemolyticus	circular	3441166	C
ACHA001.0722.00004.C001	ACHA001.0722.00004	GCF_003430865.2	Proteobacteria	Acinetobacter	haemolyticus	circular	3600228	C
ACHA001.0722.00004.P002	ACHA001.0722.00004	GCF_003430865.2	Proteobacteria	Acinetobacter	haemolyticus	circular	45460	P
ACHA001.0722.00004.P003	ACHA001.0722.00004	GCF_003430865.2	Proteobacteria	Acinetobacter	haemolyticus	linear	12840	P
ACHA001.0722.00004.P004	ACHA001.0722.00004	GCF_003430865.2	Proteobacteria	Acinetobacter	haemolyticus	linear	11418	P
ACHA001.0722.00004.P005	ACHA001.0722.00004	GCF_003430865.2	Proteobacteria	Acinetobacter	haemolyticus	linear	6404	P
ACHA001.0722.00004.P006	ACHA001.0722.00004	GCF_003430865.2	Proteobacteria	Acinetobacter	haemolyticus	linear	4723	P
ACHA001.0722.00005.C001	ACHA001.0722.00005	GCF_004379355.1	Proteobacteria	Acinetobacter	haemolyticus	circular	3414636	C
ACHA001.0722.00005.P002	ACHA001.0722.00005	GCF_004379355.1	Proteobacteria	Acinetobacter	haemolyticus	circular	306131	P
ACHA001.0722.00005.P003	ACHA001.0722.00005	GCF_004379355.1	Proteobacteria	Acinetobacter	haemolyticus	circular	13835	P
ACHA001.0722.00006.C001	ACHA001.0722.00006	GCF_009892245.1	Proteobacteria	Acinetobacter	haemolyticus	circular	3597062	C
ACHA001.0722.00006.P002	ACHA001.0722.00006	GCF_009892245.1	Proteobacteria	Acinetobacter	haemolyticus	circular	82274	P
ACHA001.0722.00006.P003	ACHA001.0722.00006	GCF_009892245.1	Proteobacteria	Acinetobacter	haemolyticus	circular	8922	P
ACHA001.0722.00006.P004	ACHA001.0722.00006	GCF_009892245.1	Proteobacteria	Acinetobacter	haemolyticus	circular	6725	P
ACHA001.0722.00007.C001	ACHA001.0722.00007	GCF_009892265.1	Proteobacteria	Acinetobacter	haemolyticus	circular	3579705	C
ACHA001.0722.00007.P002	ACHA001.0722.00007	GCF_009892265.1	Proteobacteria	Acinetobacter	haemolyticus	circular	83559	P
ACHA001.0722.00007.P003	ACHA001.0722.00007	GCF_009892265.1	Proteobacteria	Acinetobacter	haemolyticus	linear	6681	P
ACHA001.0722.00008.C001	ACHA001.0722.00008	GCF_009892285.1	Proteobacteria	Acinetobacter	haemolyticus	circular	3547241	C
ACHA001.0722.00008.P002	ACHA001.0722.00008	GCF_009892285.1	Proteobacteria	Acinetobacter	haemolyticus	circular	107843	P
ACHA001.0722.00008.P003	ACHA001.0722.00008	GCF_009892285.1	Proteobacteria	Acinetobacter	haemolyticus	circular	10554	P
ACHA001.0722.00008.P004	ACHA001.0722.00008	GCF_009892285.1	Proteobacteria	Acinetobacter	haemolyticus	circular	4481	P
ACHA001.0722.00008.P005	ACHA001.0722.00008	GCF_009892285.1	Proteobacteria	Acinetobacter	haemolyticus	circular	4281	P
ACHA001.0722.00009.C001	ACHA001.0722.00009	GCF_009892305.1	Proteobacteria	Acinetobacter	haemolyticus	circular	3666573	C
ACHA001.0722.00009.P002	ACHA001.0722.00009	GCF_009892305.1	Proteobacteria	Acinetobacter	haemolyticus	circular	12769	P
ACHA001.0722.00009.P003	ACHA001.0722.00009	GCF_009892305.1	Proteobacteria	Acinetobacter	haemolyticus	circular	5723	P
ACHA001.0722.00010.C001	ACHA001.0722.00010	GCF_009892325.1	Proteobacteria	Acinetobacter	haemolyticus	circular	3338454	C
ACHA001.0722.00010.P002	ACHA001.0722.00010	GCF_009892325.1	Proteobacteria	Acinetobacter	haemolyticus	circular	35227	P
ACHA001.0722.00010.P003	ACHA001.0722.00010	GCF_009892325.1	Proteobacteria	Acinetobacter	haemolyticus	circular	15913	P
ACHA001.0722.00010.P004	ACHA001.0722.00010	GCF_009892325.1	Proteobacteria	Acinetobacter	haemolyticus	circular	7222	P
ACHA001.0722.00011.C001	ACHA001.0722.00011	GCF_009892345.1	Proteobacteria	Acinetobacter	haemolyticus	circular	3550511	C
ACHA001.0722.00011.P002	ACHA001.0722.00011	GCF_009892345.1	Proteobacteria	Acinetobacter	haemolyticus	circular	70629	P
ACHA001.0722.00011.P003	ACHA001.0722.00011	GCF_009892345.1	Proteobacteria	Acinetobacter	haemolyticus	circular	21807	P
ACHA001.0722.00011.P004	ACHA001.0722.00011	GCF_009892345.1	Proteobacteria	Acinetobacter	haemolyticus	circular	10554	P
ACHA001.0722.00011.P005	ACHA001.0722.00011	GCF_009892345.1	Proteobacteria	Acinetobacter	haemolyticus	circular	6950	P
ACHA001.0722.00011.P006	ACHA001.0722.00011	GCF_009892345.1	Proteobacteria	Acinetobacter	haemolyticus	circular	5594	P
ACHA001.0722.00011.P007	ACHA001.0722.00011	GCF_009892345.1	Proteobacteria	Acinetobacter	haemolyticus	circular	4280	P
ACHA001.0722.00012.C001	ACHA001.0722.00012	GCF_009892365.1	Proteobacteria	Acinetobacter	haemolyticus	circular	3535442	C
ACHA001.0722.00012.P002	ACHA001.0722.00012	GCF_009892365.1	Proteobacteria	Acinetobacter	haemolyticus	circular	9485	P
ACHA001.0722.00012.P003	ACHA001.0722.00012	GCF_009892365.1	Proteobacteria	Acinetobacter	haemolyticus	circular	8634	P
ACHA001.0722.00012.P004	ACHA001.0722.00012	GCF_009892365.1	Proteobacteria	Acinetobacter	haemolyticus	circular	5017	P
ACHA001.0722.00013.C001	ACHA001.0722.00013	GCF_009892385.1	Proteobacteria	Acinetobacter	haemolyticus	circular	3493479	C
ACHA001.0722.00013.P002	ACHA001.0722.00013	GCF_009892385.1	Proteobacteria	Acinetobacter	haemolyticus	circular	86699	P
ACHA001.0722.00013.P003	ACHA001.0722.00013	GCF_009892385.1	Proteobacteria	Acinetobacter	haemolyticus	circular	10694	P
ACHA001.0722.00013.P004	ACHA001.0722.00013	GCF_009892385.1	Proteobacteria	Acinetobacter	haemolyticus	circular	6950	P
ACHA001.0722.00013.P005	ACHA001.0722.00013	GCF_009892385.1	Proteobacteria	Acinetobacter	haemolyticus	linear	6464	P
ACHA001.0722.00013.P006	ACHA001.0722.00013	GCF_009892385.1	Proteobacteria	Acinetobacter	haemolyticus	circular	5924	P
ACHA001.0722.00013.P007	ACHA001.0722.00013	GCF_009892385.1	Proteobacteria	Acinetobacter	haemolyticus	circular	5017	P
ACHI001.0722.00001.C001	ACHI001.0722.00001	GCF_900660755.1	Tenericutes	Acholeplasma	hippikon	linear	1456175	C
ACHI001.0722.00001.P002	ACHI001.0722.00001	GCF_900660755.1	Tenericutes	Acholeplasma	hippikon	linear	9492	P
ACHO001.0722.00001.C001	ACHO001.0722.00001	GCF_002234535.1	Actinobacteria	Actinoalloteichus	hoggarensis	circular	6606717	C
ACHO002.0722.00001.C001	ACHO002.0722.00001	GCF_900637165.1	Actinobacteria	Actinomyces	howellii	circular	3148934	C
ACHY001.0722.00001.C001	ACHY001.0722.00001	GCF_001747425.1	Actinobacteria	Actinoalloteichus	hymeniacidonis	circular	6306386	C
ACIA001.0722.00001.C001	ACIA001.0722.00001	GCF_018324205.1	Actinobacteria	Actinoplanes	ianthinogenes	circular	9897806	C
ACIN001.0722.00001.C001	ACIN001.0722.00001	GCF_000230275.1	Firmicutes	Acidaminococcus	intestini	circular	2487765	C
ACIN002.0722.00001.C001	ACIN002.0722.00001	GCF_000783435.2	Proteobacteria	Achromobacter	insolitus	circular	6523893	C
ACIN002.0722.00001.P002	ACIN002.0722.00001	GCF_000783435.2	Proteobacteria	Achromobacter	insolitus	circular	369152	P
ACIN002.0722.00002.C001	ACIN002.0722.00002	GCF_001971645.1	Proteobacteria	Achromobacter	insolitus	circular	6492697	C
ACIN002.0722.00003.C001	ACIN002.0722.00003	GCF_008245125.1	Proteobacteria	Achromobacter	insolitus	circular	6428890	C
ACIN002.0722.00004.C001	ACIN002.0722.00004	GCF_900637265.1	Proteobacteria	Achromobacter	insolitus	circular	6472476	C
ACIN003.0722.00001.C001	ACIN003.0722.00001	GCF_004519515.1	Proteobacteria	Actinobacillus	indolicus	circular	2251645	C
ACIN004.0722.00001.C001	ACIN004.0722.00001	GCF_002953575.2	Proteobacteria	Acinetobacter	indicus	circular	3157380	C
ACIN004.0722.00002.C001	ACIN004.0722.00002	GCF_009296145.1	Proteobacteria	Acinetobacter	indicus	circular	3094416	C
ACIN004.0722.00002.P002	ACIN004.0722.00002	GCF_009296145.1	Proteobacteria	Acinetobacter	indicus	circular	116992	P
ACIN004.0722.00002.P003	ACIN004.0722.00002	GCF_009296145.1	Proteobacteria	Acinetobacter	indicus	circular	43442	P
ACIN004.0722.00003.C001	ACIN004.0722.00003	GCF_009734145.1	Proteobacteria	Acinetobacter	indicus	circular	3256420	C
ACIN004.0722.00004.C001	ACIN004.0722.00004	GCF_009914375.1	Proteobacteria	Acinetobacter	indicus	circular	3003383	C
ACIN004.0722.00004.P002	ACIN004.0722.00004	GCF_009914375.1	Proteobacteria	Acinetobacter	indicus	circular	103629	P
ACIN004.0722.00005.C001	ACIN004.0722.00005	GCF_009914395.1	Proteobacteria	Acinetobacter	indicus	circular	2988937	C
ACIN004.0722.00005.P002	ACIN004.0722.00005	GCF_009914395.1	Proteobacteria	Acinetobacter	indicus	circular	160891	P
ACIN004.0722.00005.P003	ACIN004.0722.00005	GCF_009914395.1	Proteobacteria	Acinetobacter	indicus	circular	103629	P
ACIN004.0722.00005.P004	ACIN004.0722.00005	GCF_009914395.1	Proteobacteria	Acinetobacter	indicus	circular	13496	P
ACIN004.0722.00005.P005	ACIN004.0722.00005	GCF_009914395.1	Proteobacteria	Acinetobacter	indicus	circular	5629	P
ACIN004.0722.00005.P006	ACIN004.0722.00005	GCF_009914395.1	Proteobacteria	Acinetobacter	indicus	circular	4721	P
ACIN004.0722.00006.C001	ACIN004.0722.00006	GCF_009914415.1	Proteobacteria	Acinetobacter	indicus	circular	3005492	C
ACIN004.0722.00006.P002	ACIN004.0722.00006	GCF_009914415.1	Proteobacteria	Acinetobacter	indicus	circular	41086	P
ACIN004.0722.00007.C001	ACIN004.0722.00007	GCF_009914435.1	Proteobacteria	Acinetobacter	indicus	circular	2970330	C
ACIN004.0722.00007.P002	ACIN004.0722.00007	GCF_009914435.1	Proteobacteria	Acinetobacter	indicus	circular	93847	P
ACIN004.0722.00007.P003	ACIN004.0722.00007	GCF_009914435.1	Proteobacteria	Acinetobacter	indicus	circular	40439	P
ACIN004.0722.00007.P004	ACIN004.0722.00007	GCF_009914435.1	Proteobacteria	Acinetobacter	indicus	circular	13580	P
ACIN004.0722.00008.C001	ACIN004.0722.00008	GCF_009914475.1	Proteobacteria	Acinetobacter	indicus	circular	3005749	C
ACIN004.0722.00008.P002	ACIN004.0722.00008	GCF_009914475.1	Proteobacteria	Acinetobacter	indicus	circular	41393	P
ACIN004.0722.00008.P003	ACIN004.0722.00008	GCF_009914475.1	Proteobacteria	Acinetobacter	indicus	circular	37790	P
ACIN004.0722.00009.C001	ACIN004.0722.00009	GCF_010917815.1	Proteobacteria	Acinetobacter	indicus	circular	3160342	C
ACIN004.0722.00009.P002	ACIN004.0722.00009	GCF_010917815.1	Proteobacteria	Acinetobacter	indicus	circular	120957	P
ACIN004.0722.00009.P003	ACIN004.0722.00009	GCF_010917815.1	Proteobacteria	Acinetobacter	indicus	circular	16151	P
ACIN004.0722.00009.P004	ACIN004.0722.00009	GCF_010917815.1	Proteobacteria	Acinetobacter	indicus	circular	11746	P
ACIN004.0722.00009.P005	ACIN004.0722.00009	GCF_010917815.1	Proteobacteria	Acinetobacter	indicus	circular	9322	P
ACIN004.0722.00010.C001	ACIN004.0722.00010	GCF_010918195.1	Proteobacteria	Acinetobacter	indicus	circular	3005353	C
ACIN004.0722.00010.P002	ACIN004.0722.00010	GCF_010918195.1	Proteobacteria	Acinetobacter	indicus	circular	121603	P
ACIN004.0722.00010.P003	ACIN004.0722.00010	GCF_010918195.1	Proteobacteria	Acinetobacter	indicus	circular	17169	P
ACIN004.0722.00010.P004	ACIN004.0722.00010	GCF_010918195.1	Proteobacteria	Acinetobacter	indicus	circular	12422	P
ACIN004.0722.00010.P005	ACIN004.0722.00010	GCF_010918195.1	Proteobacteria	Acinetobacter	indicus	circular	10553	P
ACIN004.0722.00011.C001	ACIN004.0722.00011	GCF_010918375.1	Proteobacteria	Acinetobacter	indicus	circular	3054651	C
ACIN004.0722.00011.P002	ACIN004.0722.00011	GCF_010918375.1	Proteobacteria	Acinetobacter	indicus	circular	274859	P
ACIN004.0722.00011.P003	ACIN004.0722.00011	GCF_010918375.1	Proteobacteria	Acinetobacter	indicus	circular	136195	P
ACIN004.0722.00011.P004	ACIN004.0722.00011	GCF_010918375.1	Proteobacteria	Acinetobacter	indicus	circular	84177	P
ACIN004.0722.00011.P005	ACIN004.0722.00011	GCF_010918375.1	Proteobacteria	Acinetobacter	indicus	circular	33913	P
ACIN004.0722.00011.P006	ACIN004.0722.00011	GCF_010918375.1	Proteobacteria	Acinetobacter	indicus	circular	21855	P
ACIN004.0722.00011.P007	ACIN004.0722.00011	GCF_010918375.1	Proteobacteria	Acinetobacter	indicus	circular	14098	P
ACIN004.0722.00011.P008	ACIN004.0722.00011	GCF_010918375.1	Proteobacteria	Acinetobacter	indicus	circular	13146	P
ACIN004.0722.00012.C001	ACIN004.0722.00012	GCF_012278715.1	Proteobacteria	Acinetobacter	indicus	circular	3124175	C
ACIN004.0722.00012.P002	ACIN004.0722.00012	GCF_012278715.1	Proteobacteria	Acinetobacter	indicus	circular	42489	P
ACIN004.0722.00012.P003	ACIN004.0722.00012	GCF_012278715.1	Proteobacteria	Acinetobacter	indicus	circular	16559	P
ACIN004.0722.00012.P004	ACIN004.0722.00012	GCF_012278715.1	Proteobacteria	Acinetobacter	indicus	circular	6749	P
ACIN004.0722.00012.P005	ACIN004.0722.00012	GCF_012278715.1	Proteobacteria	Acinetobacter	indicus	circular	4086	P
ACIN004.0722.00012.P006	ACIN004.0722.00012	GCF_012278715.1	Proteobacteria	Acinetobacter	indicus	circular	1601	P
ACIN004.0722.00013.C001	ACIN004.0722.00013	GCF_012278735.1	Proteobacteria	Acinetobacter	indicus	circular	2925873	C
ACIN004.0722.00013.P002	ACIN004.0722.00013	GCF_012278735.1	Proteobacteria	Acinetobacter	indicus	circular	53584	P
ACIN004.0722.00013.P003	ACIN004.0722.00013	GCF_012278735.1	Proteobacteria	Acinetobacter	indicus	circular	39796	P
ACIN004.0722.00013.P004	ACIN004.0722.00013	GCF_012278735.1	Proteobacteria	Acinetobacter	indicus	circular	9663	P
ACIN004.0722.00013.P005	ACIN004.0722.00013	GCF_012278735.1	Proteobacteria	Acinetobacter	indicus	circular	5574	P
ACIN004.0722.00013.P006	ACIN004.0722.00013	GCF_012278735.1	Proteobacteria	Acinetobacter	indicus	circular	3818	P
ACIN004.0722.00014.C001	ACIN004.0722.00014	GCF_013378115.1	Proteobacteria	Acinetobacter	indicus	circular	3187474	C
ACIN004.0722.00015.C001	ACIN004.0722.00015	GCF_015217905.1	Proteobacteria	Acinetobacter	indicus	circular	3242790	C
ACIN004.0722.00015.P002	ACIN004.0722.00015	GCF_015217905.1	Proteobacteria	Acinetobacter	indicus	circular	104003	P
ACIN004.0722.00015.P003	ACIN004.0722.00015	GCF_015217905.1	Proteobacteria	Acinetobacter	indicus	circular	68627	P
ACIN004.0722.00015.P004	ACIN004.0722.00015	GCF_015217905.1	Proteobacteria	Acinetobacter	indicus	circular	31061	P
ACIN004.0722.00015.P005	ACIN004.0722.00015	GCF_015217905.1	Proteobacteria	Acinetobacter	indicus	linear	8610	P
ACIN004.0722.00016.C001	ACIN004.0722.00016	GCF_015218885.1	Proteobacteria	Acinetobacter	indicus	circular	3039419	C
ACIN004.0722.00016.P002	ACIN004.0722.00016	GCF_015218885.1	Proteobacteria	Acinetobacter	indicus	circular	18507	P
ACIN004.0722.00016.P003	ACIN004.0722.00016	GCF_015218885.1	Proteobacteria	Acinetobacter	indicus	circular	13956	P
ACIN004.0722.00016.P004	ACIN004.0722.00016	GCF_015218885.1	Proteobacteria	Acinetobacter	indicus	circular	4000	P
ACIN004.0722.00017.C001	ACIN004.0722.00017	GCF_017132735.1	Proteobacteria	Acinetobacter	indicus	circular	3212811	C
ACIN004.0722.00018.C001	ACIN004.0722.00018	GCF_017309425.1	Proteobacteria	Acinetobacter	indicus	circular	2957804	C
ACIN004.0722.00018.P002	ACIN004.0722.00018	GCF_017309425.1	Proteobacteria	Acinetobacter	indicus	circular	87911	P
ACIN004.0722.00019.C001	ACIN004.0722.00019	GCF_017309445.1	Proteobacteria	Acinetobacter	indicus	circular	3013505	C
ACIN004.0722.00020.C001	ACIN004.0722.00020	GCF_022749595.1	Proteobacteria	Acinetobacter	indicus	circular	3105888	C
ACIN004.0722.00020.P002	ACIN004.0722.00020	GCF_022749595.1	Proteobacteria	Acinetobacter	indicus	circular	84924	P
ACIN004.0722.00020.P003	ACIN004.0722.00020	GCF_022749595.1	Proteobacteria	Acinetobacter	indicus	circular	16483	P
ACIN004.0722.00020.P004	ACIN004.0722.00020	GCF_022749595.1	Proteobacteria	Acinetobacter	indicus	circular	15241	P
ACIN004.0722.00021.C001	ACIN004.0722.00021	GCF_022749635.1	Proteobacteria	Acinetobacter	indicus	circular	2977765	C
ACIN004.0722.00021.P002	ACIN004.0722.00021	GCF_022749635.1	Proteobacteria	Acinetobacter	indicus	circular	70604	P
ACIN004.0722.00021.P003	ACIN004.0722.00021	GCF_022749635.1	Proteobacteria	Acinetobacter	indicus	circular	51220	P
ACIN004.0722.00021.P004	ACIN004.0722.00021	GCF_022749635.1	Proteobacteria	Acinetobacter	indicus	circular	14897	P
ACJE001.0722.00001.C001	ACJE001.0722.00001	GCF_004011055.1	Actinobacteria	Acidipropionibacterium	jensenii	circular	3044937	C
ACJE001.0722.00002.C001	ACJE001.0722.00002	GCF_004011075.1	Actinobacteria	Acidipropionibacterium	jensenii	circular	3032477	C
ACJE001.0722.00003.C001	ACJE001.0722.00003	GCF_005890135.1	Actinobacteria	Acidipropionibacterium	jensenii	circular	2999408	C
ACJE001.0722.00004.C001	ACJE001.0722.00004	GCF_900637925.1	Actinobacteria	Acidipropionibacterium	jensenii	circular	3180547	C
ACJI001.0722.00001.C001	ACJI001.0722.00001	GCF_004359375.1	Firmicutes	Acetilactobacillus	jinshanensis	circular	1616430	C
ACJO001.0722.00001.C001	ACJO001.0722.00001	GCF_001484935.1	Proteobacteria	Acinetobacter	johnsonii	circular	3509795	C
ACJO001.0722.00001.P002	ACJO001.0722.00001	GCF_001484935.1	Proteobacteria	Acinetobacter	johnsonii	circular	398857	P
ACJO001.0722.00001.P003	ACJO001.0722.00001	GCF_001484935.1	Proteobacteria	Acinetobacter	johnsonii	circular	117483	P
ACJO001.0722.00001.P004	ACJO001.0722.00001	GCF_001484935.1	Proteobacteria	Acinetobacter	johnsonii	circular	13940	P
ACJO001.0722.00001.P005	ACJO001.0722.00001	GCF_001484935.1	Proteobacteria	Acinetobacter	johnsonii	circular	13330	P
ACJO001.0722.00001.P006	ACJO001.0722.00001	GCF_001484935.1	Proteobacteria	Acinetobacter	johnsonii	circular	11643	P
ACJO001.0722.00001.P007	ACJO001.0722.00001	GCF_001484935.1	Proteobacteria	Acinetobacter	johnsonii	circular	7579	P
ACJO001.0722.00001.P008	ACJO001.0722.00001	GCF_001484935.1	Proteobacteria	Acinetobacter	johnsonii	circular	4724	P
ACJO001.0722.00001.P009	ACJO001.0722.00001	GCF_001484935.1	Proteobacteria	Acinetobacter	johnsonii	circular	3978	P
ACJO001.0722.00002.C001	ACJO001.0722.00002	GCF_003939325.2	Proteobacteria	Acinetobacter	johnsonii	circular	3185734	C
ACJO001.0722.00002.P002	ACJO001.0722.00002	GCF_003939325.2	Proteobacteria	Acinetobacter	johnsonii	circular	340235	P
ACJO001.0722.00002.P003	ACJO001.0722.00002	GCF_003939325.2	Proteobacteria	Acinetobacter	johnsonii	circular	155957	P
ACJO001.0722.00002.P004	ACJO001.0722.00002	GCF_003939325.2	Proteobacteria	Acinetobacter	johnsonii	circular	6903	P
ACJO001.0722.00002.P005	ACJO001.0722.00002	GCF_003939325.2	Proteobacteria	Acinetobacter	johnsonii	circular	6837	P
ACJO001.0722.00002.P006	ACJO001.0722.00002	GCF_003939325.2	Proteobacteria	Acinetobacter	johnsonii	circular	6562	P
ACJO001.0722.00002.P007	ACJO001.0722.00002	GCF_003939325.2	Proteobacteria	Acinetobacter	johnsonii	circular	6005	P
ACJO001.0722.00003.C001	ACJO001.0722.00003	GCF_003952785.1	Proteobacteria	Acinetobacter	johnsonii	circular	3610322	C
ACJO001.0722.00003.P002	ACJO001.0722.00003	GCF_003952785.1	Proteobacteria	Acinetobacter	johnsonii	circular	94476	P
ACJO001.0722.00003.P003	ACJO001.0722.00003	GCF_003952785.1	Proteobacteria	Acinetobacter	johnsonii	circular	22605	P
ACJO001.0722.00003.P004	ACJO001.0722.00003	GCF_003952785.1	Proteobacteria	Acinetobacter	johnsonii	circular	6970	P
ACJO001.0722.00003.P005	ACJO001.0722.00003	GCF_003952785.1	Proteobacteria	Acinetobacter	johnsonii	circular	1859	P
ACJO001.0722.00004.C001	ACJO001.0722.00004	GCF_004337595.1	Proteobacteria	Acinetobacter	johnsonii	circular	3749210	C
ACJO001.0722.00004.P002	ACJO001.0722.00004	GCF_004337595.1	Proteobacteria	Acinetobacter	johnsonii	circular	55044	P
ACJO001.0722.00005.C001	ACJO001.0722.00005	GCF_008180305.1	Proteobacteria	Acinetobacter	johnsonii	circular	3433749	C
ACJO001.0722.00005.P002	ACJO001.0722.00005	GCF_008180305.1	Proteobacteria	Acinetobacter	johnsonii	circular	351885	P
ACJO001.0722.00005.P003	ACJO001.0722.00005	GCF_008180305.1	Proteobacteria	Acinetobacter	johnsonii	circular	38391	P
ACJO001.0722.00005.P004	ACJO001.0722.00005	GCF_008180305.1	Proteobacteria	Acinetobacter	johnsonii	circular	11161	P
ACJO001.0722.00006.C001	ACJO001.0722.00006	GCF_015602645.1	Proteobacteria	Acinetobacter	johnsonii	circular	3521987	C
ACJO001.0722.00007.C001	ACJO001.0722.00007	GCF_016027055.1	Proteobacteria	Acinetobacter	johnsonii	circular	3598417	C
ACJO001.0722.00007.P002	ACJO001.0722.00007	GCF_016027055.1	Proteobacteria	Acinetobacter	johnsonii	circular	15161	P
ACJO001.0722.00007.P003	ACJO001.0722.00007	GCF_016027055.1	Proteobacteria	Acinetobacter	johnsonii	linear	2527	P
ACJO001.0722.00007.P004	ACJO001.0722.00007	GCF_016027055.1	Proteobacteria	Acinetobacter	johnsonii	linear	1350	P
ACJO001.0722.00008.C001	ACJO001.0722.00008	GCF_016725945.1	Proteobacteria	Acinetobacter	johnsonii	circular	3633703	C
ACJO001.0722.00008.P002	ACJO001.0722.00008	GCF_016725945.1	Proteobacteria	Acinetobacter	johnsonii	linear	206659	P
ACJO001.0722.00008.P003	ACJO001.0722.00008	GCF_016725945.1	Proteobacteria	Acinetobacter	johnsonii	linear	10467	P
ACJO001.0722.00008.P004	ACJO001.0722.00008	GCF_016725945.1	Proteobacteria	Acinetobacter	johnsonii	circular	8087	P
ACJO001.0722.00008.P005	ACJO001.0722.00008	GCF_016725945.1	Proteobacteria	Acinetobacter	johnsonii	linear	2664	P
ACJO001.0722.00008.P006	ACJO001.0722.00008	GCF_016725945.1	Proteobacteria	Acinetobacter	johnsonii	linear	2476	P
ACJO001.0722.00008.P007	ACJO001.0722.00008	GCF_016725945.1	Proteobacteria	Acinetobacter	johnsonii	linear	1725	P
ACJO001.0722.00009.C001	ACJO001.0722.00009	GCF_016726625.1	Proteobacteria	Acinetobacter	johnsonii	circular	3338953	C
ACJO001.0722.00009.P002	ACJO001.0722.00009	GCF_016726625.1	Proteobacteria	Acinetobacter	johnsonii	circular	82024	P
ACJO001.0722.00009.P003	ACJO001.0722.00009	GCF_016726625.1	Proteobacteria	Acinetobacter	johnsonii	circular	50463	P
ACJO001.0722.00009.P004	ACJO001.0722.00009	GCF_016726625.1	Proteobacteria	Acinetobacter	johnsonii	linear	14375	P
ACJO001.0722.00009.P005	ACJO001.0722.00009	GCF_016726625.1	Proteobacteria	Acinetobacter	johnsonii	circular	8393	P
ACJO001.0722.00009.P006	ACJO001.0722.00009	GCF_016726625.1	Proteobacteria	Acinetobacter	johnsonii	circular	7913	P
ACJO001.0722.00009.P007	ACJO001.0722.00009	GCF_016726625.1	Proteobacteria	Acinetobacter	johnsonii	circular	7350	P
ACJO001.0722.00009.P008	ACJO001.0722.00009	GCF_016726625.1	Proteobacteria	Acinetobacter	johnsonii	linear	7107	P
ACJO001.0722.00009.P009	ACJO001.0722.00009	GCF_016726625.1	Proteobacteria	Acinetobacter	johnsonii	linear	5929	P
ACJO001.0722.00009.P010	ACJO001.0722.00009	GCF_016726625.1	Proteobacteria	Acinetobacter	johnsonii	linear	1889	P
ACJO001.0722.00010.C001	ACJO001.0722.00010	GCF_016728805.1	Proteobacteria	Acinetobacter	johnsonii	circular	3604384	C
ACJO001.0722.00010.P002	ACJO001.0722.00010	GCF_016728805.1	Proteobacteria	Acinetobacter	johnsonii	circular	183617	P
ACJO001.0722.00010.P003	ACJO001.0722.00010	GCF_016728805.1	Proteobacteria	Acinetobacter	johnsonii	circular	131816	P
ACJO001.0722.00010.P004	ACJO001.0722.00010	GCF_016728805.1	Proteobacteria	Acinetobacter	johnsonii	linear	125247	P
ACJO001.0722.00010.P005	ACJO001.0722.00010	GCF_016728805.1	Proteobacteria	Acinetobacter	johnsonii	linear	44804	P
ACJO001.0722.00010.P006	ACJO001.0722.00010	GCF_016728805.1	Proteobacteria	Acinetobacter	johnsonii	linear	22110	P
ACJO001.0722.00010.P007	ACJO001.0722.00010	GCF_016728805.1	Proteobacteria	Acinetobacter	johnsonii	linear	13662	P
ACJO001.0722.00010.P008	ACJO001.0722.00010	GCF_016728805.1	Proteobacteria	Acinetobacter	johnsonii	circular	6362	P
ACJO001.0722.00010.P009	ACJO001.0722.00010	GCF_016728805.1	Proteobacteria	Acinetobacter	johnsonii	circular	3618	P
ACJO001.0722.00011.C001	ACJO001.0722.00011	GCF_017068175.1	Proteobacteria	Acinetobacter	johnsonii	circular	3468833	C
ACJO001.0722.00011.P002	ACJO001.0722.00011	GCF_017068175.1	Proteobacteria	Acinetobacter	johnsonii	circular	149408	P
ACJO001.0722.00011.P003	ACJO001.0722.00011	GCF_017068175.1	Proteobacteria	Acinetobacter	johnsonii	circular	6689	P
ACJO001.0722.00011.P004	ACJO001.0722.00011	GCF_017068175.1	Proteobacteria	Acinetobacter	johnsonii	circular	6400	P
ACJO001.0722.00012.C001	ACJO001.0722.00012	GCF_019334405.1	Proteobacteria	Acinetobacter	johnsonii	circular	3632557	C
ACJO001.0722.00012.P002	ACJO001.0722.00012	GCF_019334405.1	Proteobacteria	Acinetobacter	johnsonii	circular	71994	P
ACJO001.0722.00012.P003	ACJO001.0722.00012	GCF_019334405.1	Proteobacteria	Acinetobacter	johnsonii	circular	41087	P
ACJO001.0722.00013.C001	ACJO001.0722.00013	GCF_020162195.1	Proteobacteria	Acinetobacter	johnsonii	circular	3562289	C
ACJO001.0722.00013.P002	ACJO001.0722.00013	GCF_020162195.1	Proteobacteria	Acinetobacter	johnsonii	circular	84108	P
ACJO001.0722.00013.P003	ACJO001.0722.00013	GCF_020162195.1	Proteobacteria	Acinetobacter	johnsonii	circular	8607	P
ACJO001.0722.00014.C001	ACJO001.0722.00014	GCF_021432745.1	Proteobacteria	Acinetobacter	johnsonii	circular	3360823	C
ACJO001.0722.00014.P002	ACJO001.0722.00014	GCF_021432745.1	Proteobacteria	Acinetobacter	johnsonii	circular	8887	P
ACJO001.0722.00015.C001	ACJO001.0722.00015	GCF_021496295.1	Proteobacteria	Acinetobacter	johnsonii	circular	3343033	C
ACJO001.0722.00016.C001	ACJO001.0722.00016	GCF_021496325.1	Proteobacteria	Acinetobacter	johnsonii	circular	3586280	C
ACJO001.0722.00016.P002	ACJO001.0722.00016	GCF_021496325.1	Proteobacteria	Acinetobacter	johnsonii	circular	7979	P
ACJO001.0722.00017.C001	ACJO001.0722.00017	GCF_021496345.1	Proteobacteria	Acinetobacter	johnsonii	circular	3352981	C
ACJO001.0722.00017.P002	ACJO001.0722.00017	GCF_021496345.1	Proteobacteria	Acinetobacter	johnsonii	circular	7858	P
ACJO001.0722.00018.C001	ACJO001.0722.00018	GCF_021496365.1	Proteobacteria	Acinetobacter	johnsonii	circular	3740853	C
ACJO001.0722.00018.P002	ACJO001.0722.00018	GCF_021496365.1	Proteobacteria	Acinetobacter	johnsonii	circular	13891	P
ACJO001.0722.00018.P003	ACJO001.0722.00018	GCF_021496365.1	Proteobacteria	Acinetobacter	johnsonii	circular	10689	P
ACJO001.0722.00018.P004	ACJO001.0722.00018	GCF_021496365.1	Proteobacteria	Acinetobacter	johnsonii	circular	10529	P
ACJO001.0722.00018.P005	ACJO001.0722.00018	GCF_021496365.1	Proteobacteria	Acinetobacter	johnsonii	circular	8543	P
ACJU001.0722.00001.C001	ACJU001.0722.00001	GCF_001941805.1	Proteobacteria	Acinetobacter	junii	circular	3378307	C
ACJU001.0722.00002.C001	ACJU001.0722.00002	GCF_002165245.3	Proteobacteria	Acinetobacter	junii	circular	3352482	C
ACJU001.0722.00002.P002	ACJU001.0722.00002	GCF_002165245.3	Proteobacteria	Acinetobacter	junii	circular	33869	P
ACJU001.0722.00002.P003	ACJU001.0722.00002	GCF_002165245.3	Proteobacteria	Acinetobacter	junii	circular	6074	P
ACJU001.0722.00003.C001	ACJU001.0722.00003	GCF_002761875.1	Proteobacteria	Acinetobacter	junii	circular	3288057	C
ACJU001.0722.00004.C001	ACJU001.0722.00004	GCF_003939335.2	Proteobacteria	Acinetobacter	junii	circular	3436819	C
ACJU001.0722.00004.P002	ACJU001.0722.00004	GCF_003939335.2	Proteobacteria	Acinetobacter	junii	circular	332451	P
ACJU001.0722.00005.C001	ACJU001.0722.00005	GCF_003939355.2	Proteobacteria	Acinetobacter	junii	circular	3199829	C
ACJU001.0722.00005.P002	ACJU001.0722.00005	GCF_003939355.2	Proteobacteria	Acinetobacter	junii	circular	264416	P
ACJU001.0722.00005.P003	ACJU001.0722.00005	GCF_003939355.2	Proteobacteria	Acinetobacter	junii	circular	19316	P
ACJU001.0722.00006.C001	ACJU001.0722.00006	GCF_016743155.1	Proteobacteria	Acinetobacter	junii	circular	3361061	C
ACJU001.0722.00007.C001	ACJU001.0722.00007	GCF_018281725.1	Proteobacteria	Acinetobacter	junii	circular	3530883	C
ACJU001.0722.00008.C001	ACJU001.0722.00008	GCF_018336855.1	Proteobacteria	Acinetobacter	junii	circular	3392646	C
ACJU001.0722.00008.P002	ACJU001.0722.00008	GCF_018336855.1	Proteobacteria	Acinetobacter	junii	circular	45911	P
ACJU001.0722.00009.C001	ACJU001.0722.00009	GCF_021491935.1	Proteobacteria	Acinetobacter	junii	circular	3193903	C
ACJU001.0722.00010.C001	ACJU001.0722.00010	GCF_022809695.1	Proteobacteria	Acinetobacter	junii	circular	3249007	C
ACJU001.0722.00011.C001	ACJU001.0722.00011	GCF_023973105.1	Proteobacteria	Acinetobacter	junii	circular	3362966	C
ACLA001.0722.00001.C001	ACLA001.0722.00001	GCF_002076935.1	Proteobacteria	Acinetobacter	lactucae	circular	3981712	C
ACLA001.0722.00002.C001	ACLA001.0722.00002	GCF_013122135.1	Proteobacteria	Acinetobacter	lactucae	circular	3973648	C
ACLA002.0722.00001.C001	ACLA002.0722.00001	GCF_001704115.1	Proteobacteria	Acinetobacter	larvae	circular	3741098	C
ACLA003.0722.00001.C001	ACLA003.0722.00001	GCF_000018785.1	Tenericutes	Acholeplasma	laidlawii	circular	1496992	C
ACLA004.0722.00001.C001	ACLA004.0722.00001	GCF_011578285.1	Proteobacteria	Acinetobacter	lanii	circular	3408300	C
ACLA004.0722.00001.P002	ACLA004.0722.00001	GCF_011578285.1	Proteobacteria	Acinetobacter	lanii	linear	20414	P
ACLI001.0722.00001.C001	ACLI001.0722.00001	GCF_900635785.1	Proteobacteria	Actinobacillus	lignieresii	circular	2377048	C
ACLW001.0722.00001.C001	ACLW001.0722.00001	GCF_009730095.1	Proteobacteria	Acinetobacter	lwoffii	circular	3247623	C
ACLW001.0722.00001.P002	ACLW001.0722.00001	GCF_009730095.1	Proteobacteria	Acinetobacter	lwoffii	circular	221520	P
ACLW001.0722.00001.P003	ACLW001.0722.00001	GCF_009730095.1	Proteobacteria	Acinetobacter	lwoffii	circular	6691	P
ACLW001.0722.00001.P004	ACLW001.0722.00001	GCF_009730095.1	Proteobacteria	Acinetobacter	lwoffii	circular	6573	P
ACLW001.0722.00001.P005	ACLW001.0722.00001	GCF_009730095.1	Proteobacteria	Acinetobacter	lwoffii	circular	3065	P
ACLW001.0722.00002.C001	ACLW001.0722.00002	GCF_015602705.1	Proteobacteria	Acinetobacter	lwoffii	circular	2993055	C
ACLW001.0722.00003.C001	ACLW001.0722.00003	GCF_019048305.1	Proteobacteria	Acinetobacter	lwoffii	circular	3166595	C
ACLW001.0722.00003.P002	ACLW001.0722.00003	GCF_019048305.1	Proteobacteria	Acinetobacter	lwoffii	circular	221423	P
ACLW001.0722.00003.P003	ACLW001.0722.00003	GCF_019048305.1	Proteobacteria	Acinetobacter	lwoffii	circular	55306	P
ACLW001.0722.00003.P004	ACLW001.0722.00003	GCF_019048305.1	Proteobacteria	Acinetobacter	lwoffii	linear	52429	P
ACLW001.0722.00003.P005	ACLW001.0722.00003	GCF_019048305.1	Proteobacteria	Acinetobacter	lwoffii	circular	5879	P
ACLW001.0722.00003.P006	ACLW001.0722.00003	GCF_019048305.1	Proteobacteria	Acinetobacter	lwoffii	circular	2845	P
ACLW001.0722.00004.C001	ACLW001.0722.00004	GCF_019048525.1	Proteobacteria	Acinetobacter	lwoffii	circular	3226399	C
ACLW001.0722.00004.P002	ACLW001.0722.00004	GCF_019048525.1	Proteobacteria	Acinetobacter	lwoffii	circular	121296	P
ACLW001.0722.00004.P003	ACLW001.0722.00004	GCF_019048525.1	Proteobacteria	Acinetobacter	lwoffii	circular	47918	P
ACLW001.0722.00004.P004	ACLW001.0722.00004	GCF_019048525.1	Proteobacteria	Acinetobacter	lwoffii	linear	24345	P
ACLW001.0722.00004.P005	ACLW001.0722.00004	GCF_019048525.1	Proteobacteria	Acinetobacter	lwoffii	circular	19982	P
ACLW001.0722.00004.P006	ACLW001.0722.00004	GCF_019048525.1	Proteobacteria	Acinetobacter	lwoffii	circular	8723	P
ACLW001.0722.00004.P007	ACLW001.0722.00004	GCF_019048525.1	Proteobacteria	Acinetobacter	lwoffii	circular	8260	P
ACLW001.0722.00004.P008	ACLW001.0722.00004	GCF_019048525.1	Proteobacteria	Acinetobacter	lwoffii	circular	6838	P
ACLW001.0722.00004.P009	ACLW001.0722.00004	GCF_019048525.1	Proteobacteria	Acinetobacter	lwoffii	circular	3065	P
ACLW001.0722.00005.C001	ACLW001.0722.00005	GCF_019343495.1	Proteobacteria	Acinetobacter	lwoffii	circular	3040667	C
ACLW001.0722.00005.P002	ACLW001.0722.00005	GCF_019343495.1	Proteobacteria	Acinetobacter	lwoffii	circular	250175	P
ACLW001.0722.00005.P003	ACLW001.0722.00005	GCF_019343495.1	Proteobacteria	Acinetobacter	lwoffii	circular	108848	P
ACLW001.0722.00005.P004	ACLW001.0722.00005	GCF_019343495.1	Proteobacteria	Acinetobacter	lwoffii	circular	68402	P
ACLW001.0722.00005.P005	ACLW001.0722.00005	GCF_019343495.1	Proteobacteria	Acinetobacter	lwoffii	circular	48843	P
ACLW001.0722.00005.P006	ACLW001.0722.00005	GCF_019343495.1	Proteobacteria	Acinetobacter	lwoffii	circular	11166	P
ACLW001.0722.00006.C001	ACLW001.0722.00006	GCF_019787625.1	Proteobacteria	Acinetobacter	lwoffii	circular	3187966	C
ACLW001.0722.00006.P002	ACLW001.0722.00006	GCF_019787625.1	Proteobacteria	Acinetobacter	lwoffii	circular	209982	P
ACLW001.0722.00006.P003	ACLW001.0722.00006	GCF_019787625.1	Proteobacteria	Acinetobacter	lwoffii	circular	12284	P
ACLW001.0722.00006.P004	ACLW001.0722.00006	GCF_019787625.1	Proteobacteria	Acinetobacter	lwoffii	circular	11382	P
ACLW001.0722.00006.P005	ACLW001.0722.00006	GCF_019787625.1	Proteobacteria	Acinetobacter	lwoffii	circular	10347	P
ACLW001.0722.00006.P006	ACLW001.0722.00006	GCF_019787625.1	Proteobacteria	Acinetobacter	lwoffii	circular	9238	P
ACLW001.0722.00006.P007	ACLW001.0722.00006	GCF_019787625.1	Proteobacteria	Acinetobacter	lwoffii	circular	8910	P
ACLW001.0722.00006.P008	ACLW001.0722.00006	GCF_019787625.1	Proteobacteria	Acinetobacter	lwoffii	circular	8635	P
ACLW001.0722.00006.P009	ACLW001.0722.00006	GCF_019787625.1	Proteobacteria	Acinetobacter	lwoffii	circular	8399	P
ACLW001.0722.00006.P010	ACLW001.0722.00006	GCF_019787625.1	Proteobacteria	Acinetobacter	lwoffii	circular	8227	P
ACLW001.0722.00006.P011	ACLW001.0722.00006	GCF_019787625.1	Proteobacteria	Acinetobacter	lwoffii	circular	6886	P
ACLW001.0722.00006.P012	ACLW001.0722.00006	GCF_019787625.1	Proteobacteria	Acinetobacter	lwoffii	circular	6691	P
ACLW001.0722.00006.P013	ACLW001.0722.00006	GCF_019787625.1	Proteobacteria	Acinetobacter	lwoffii	circular	5324	P
ACLW001.0722.00006.P014	ACLW001.0722.00006	GCF_019787625.1	Proteobacteria	Acinetobacter	lwoffii	circular	5223	P
ACLW001.0722.00006.P015	ACLW001.0722.00006	GCF_019787625.1	Proteobacteria	Acinetobacter	lwoffii	circular	4760	P
ACLW001.0722.00006.P016	ACLW001.0722.00006	GCF_019787625.1	Proteobacteria	Acinetobacter	lwoffii	circular	4677	P
ACLW001.0722.00006.P017	ACLW001.0722.00006	GCF_019787625.1	Proteobacteria	Acinetobacter	lwoffii	circular	4181	P
ACLW001.0722.00006.P018	ACLW001.0722.00006	GCF_019787625.1	Proteobacteria	Acinetobacter	lwoffii	circular	2621	P
ACLW001.0722.00007.C001	ACLW001.0722.00007	GCF_019787645.1	Proteobacteria	Acinetobacter	lwoffii	circular	3260140	C
ACLW001.0722.00007.P002	ACLW001.0722.00007	GCF_019787645.1	Proteobacteria	Acinetobacter	lwoffii	circular	134096	P
ACLW001.0722.00007.P003	ACLW001.0722.00007	GCF_019787645.1	Proteobacteria	Acinetobacter	lwoffii	circular	15780	P
ACLW001.0722.00007.P004	ACLW001.0722.00007	GCF_019787645.1	Proteobacteria	Acinetobacter	lwoffii	circular	11964	P
ACLW001.0722.00007.P005	ACLW001.0722.00007	GCF_019787645.1	Proteobacteria	Acinetobacter	lwoffii	circular	10985	P
ACLW001.0722.00007.P006	ACLW001.0722.00007	GCF_019787645.1	Proteobacteria	Acinetobacter	lwoffii	circular	4677	P
ACMA001.0722.00001.C001	ACMA001.0722.00001	GCF_018336915.1	Cyanobacteria	Acaryochloris	marina	circular	5881945	C
ACMA001.0722.00001.P002	ACMA001.0722.00001	GCF_018336915.1	Cyanobacteria	Acaryochloris	marina	linear	309759	P
ACMA001.0722.00001.P003	ACMA001.0722.00001	GCF_018336915.1	Cyanobacteria	Acaryochloris	marina	linear	298052	P
ACMA001.0722.00001.P004	ACMA001.0722.00001	GCF_018336915.1	Cyanobacteria	Acaryochloris	marina	linear	251809	P
ACMA001.0722.00001.P005	ACMA001.0722.00001	GCF_018336915.1	Cyanobacteria	Acaryochloris	marina	linear	210325	P
ACMA001.0722.00001.P006	ACMA001.0722.00001	GCF_018336915.1	Cyanobacteria	Acaryochloris	marina	circular	144267	P
ACMA001.0722.00001.P007	ACMA001.0722.00001	GCF_018336915.1	Cyanobacteria	Acaryochloris	marina	circular	16615	P
ACMA001.0722.00001.P008	ACMA001.0722.00001	GCF_000018105.1	Cyanobacteria	Acaryochloris	marina	circular	155110	P
ACMA001.0722.00001.P009	ACMA001.0722.00001	GCF_000018105.1	Cyanobacteria	Acaryochloris	marina	circular	120693	P
ACMA001.0722.00001.P010	ACMA001.0722.00001	GCF_000018105.1	Cyanobacteria	Acaryochloris	marina	circular	2133	P
ACMA002.0722.00001.C001	ACMA002.0722.00001	GCF_023614255.1	Actinobacteria	Actinomadura	madurae	linear	10230156	C
ACMA002.0722.00002.C001	ACMA002.0722.00002	GCF_023614275.1	Actinobacteria	Actinomadura	madurae	linear	10148230	C
ACMA003.0722.00001.C001	ACMA003.0722.00001	GCF_013177295.1	Actinobacteria	Actinomyces	marmotae	circular	2419502	C
ACMI001.0722.00001.C001	ACMI001.0722.00001	GCF_000284295.1	Actinobacteria	Actinoplanes	missouriensis	circular	8773466	C
ACMI002.0722.00001.C001	ACMI002.0722.00001	GCF_000023245.1	Actinobacteria	Actinosynnema	mirum	circular	8248144	C
ACMO001.0722.00001.C001	ACMO001.0722.00001	GCF_014489595.1	Proteobacteria	Acidovorax	monticola	circular	4679990	C
ACMO002.0722.00001.C001	ACMO002.0722.00001	GCF_000266925.1	Synergistetes	Acetomicrobium	mobile	circular	2160700	C
ACMU001.0722.00001.C001	ACMU001.0722.00001	GCF_022558965.1	Proteobacteria	Acidiphilium	multivorum	circular	3786318	C
ACMU001.0722.00001.P002	ACMU001.0722.00001	GCF_022558965.1	Proteobacteria	Acidiphilium	multivorum	circular	268632	P
ACMU001.0722.00001.P003	ACMU001.0722.00001	GCF_022558965.1	Proteobacteria	Acidiphilium	multivorum	circular	157976	P
ACMU001.0722.00001.P004	ACMU001.0722.00001	GCF_022558965.1	Proteobacteria	Acidiphilium	multivorum	circular	140889	P
ACMU001.0722.00001.P005	ACMU001.0722.00001	GCF_022558965.1	Proteobacteria	Acidiphilium	multivorum	circular	34418	P
ACMU001.0722.00001.P006	ACMU001.0722.00001	GCF_022558965.1	Proteobacteria	Acidiphilium	multivorum	circular	34207	P
ACMU001.0722.00001.P007	ACMU001.0722.00001	GCF_000202835.1	Proteobacteria	Acidiphilium	multivorum	circular	12125	P
ACMU001.0722.00001.P008	ACMU001.0722.00001	GCF_000202835.1	Proteobacteria	Acidiphilium	multivorum	circular	5178	P
ACMU001.0722.00001.P009	ACMU001.0722.00001	GCF_000202835.1	Proteobacteria	Acidiphilium	multivorum	circular	1729	P
ACNA001.0722.00001.C001	ACNA001.0722.00001	GCF_016127855.1	Actinobacteria	Actinomyces	naeslundii	circular	3152123	C
ACNA001.0722.00002.C001	ACNA001.0722.00002	GCF_023170065.1	Actinobacteria	Actinomyces	naeslundii	circular	3204077	C
ACNO001.0722.00001.C001	ACNO001.0722.00001	GCF_000814165.3	Proteobacteria	Acinetobacter	nosocomialis	circular	3858956	C
ACNO001.0722.00001.P002	ACNO001.0722.00001	GCF_000814165.3	Proteobacteria	Acinetobacter	nosocomialis	circular	89111	P
ACNO001.0722.00001.P003	ACNO001.0722.00001	GCF_000814165.3	Proteobacteria	Acinetobacter	nosocomialis	circular	66409	P
ACNO001.0722.00001.P004	ACNO001.0722.00001	GCF_000814165.3	Proteobacteria	Acinetobacter	nosocomialis	circular	47274	P
ACNO001.0722.00002.C001	ACNO001.0722.00002	GCF_002082665.1	Proteobacteria	Acinetobacter	nosocomialis	circular	4130956	C
ACNO001.0722.00002.P002	ACNO001.0722.00002	GCF_002082665.1	Proteobacteria	Acinetobacter	nosocomialis	circular	11400	P
ACNO001.0722.00003.C001	ACNO001.0722.00003	GCF_002951295.1	Proteobacteria	Acinetobacter	nosocomialis	circular	4002679	C
ACNO001.0722.00004.C001	ACNO001.0722.00004	GCF_003143895.1	Proteobacteria	Acinetobacter	nosocomialis	circular	4010110	C
ACNO001.0722.00005.C001	ACNO001.0722.00005	GCF_004295305.1	Proteobacteria	Acinetobacter	nosocomialis	circular	3958196	C
ACNO001.0722.00006.C001	ACNO001.0722.00006	GCF_004792395.1	Proteobacteria	Acinetobacter	nosocomialis	circular	3793191	C
ACNO001.0722.00007.C001	ACNO001.0722.00007	GCF_008086325.1	Proteobacteria	Acinetobacter	nosocomialis	circular	3869975	C
ACNO001.0722.00007.P002	ACNO001.0722.00007	GCF_008086325.1	Proteobacteria	Acinetobacter	nosocomialis	circular	72657	P
ACNO001.0722.00007.P003	ACNO001.0722.00007	GCF_008086325.1	Proteobacteria	Acinetobacter	nosocomialis	circular	5833	P
ACNO001.0722.00008.C001	ACNO001.0722.00008	GCF_009588945.1	Proteobacteria	Acinetobacter	nosocomialis	circular	3980182	C
ACNO001.0722.00008.P002	ACNO001.0722.00008	GCF_009588945.1	Proteobacteria	Acinetobacter	nosocomialis	circular	173972	P
ACNO001.0722.00009.C001	ACNO001.0722.00009	GCF_015602685.1	Proteobacteria	Acinetobacter	nosocomialis	circular	4027274	C
ACNO001.0722.00010.C001	ACNO001.0722.00010	GCF_019048685.1	Proteobacteria	Acinetobacter	nosocomialis	circular	3902620	C
ACOL001.0722.00001.C001	ACOL001.0722.00001	GCF_000196795.1	Proteobacteria	Acinetobacter	oleivorans	circular	4152543	C
ACOR001.0722.00001.C001	ACOR001.0722.00001	GCF_003966365.1	Proteobacteria	Acetobacter	orientalis	circular	3041114	C
ACOR001.0722.00001.P002	ACOR001.0722.00001	GCF_003966365.1	Proteobacteria	Acetobacter	orientalis	circular	173853	P
ACOR002.0722.00001.C001	ACOR002.0722.00001	GCF_001628715.1	Proteobacteria	Acetobacter	oryzifermentans	circular	2799488	C
ACOR002.0722.00001.P002	ACOR002.0722.00001	GCF_001628715.1	Proteobacteria	Acetobacter	oryzifermentans	circular	165374	P
ACOR002.0722.00001.P003	ACOR002.0722.00001	GCF_001628715.1	Proteobacteria	Acetobacter	oryzifermentans	circular	116245	P
ACOR002.0722.00001.P004	ACOR002.0722.00001	GCF_001628715.1	Proteobacteria	Acetobacter	oryzifermentans	circular	25290	P
ACOR002.0722.00002.C001	ACOR002.0722.00002	GCF_002220195.1	Proteobacteria	Acetobacter	oryzifermentans	circular	3127455	C
ACOR003.0722.00001.C001	ACOR003.0722.00001	GCF_004014775.2	Proteobacteria	Acetobacter	oryzoeni	circular	2744393	C
ACOR003.0722.00001.P002	ACOR003.0722.00001	GCF_004014775.2	Proteobacteria	Acetobacter	oryzoeni	circular	246434	P
ACOR003.0722.00001.P003	ACOR003.0722.00001	GCF_004014775.2	Proteobacteria	Acetobacter	oryzoeni	circular	132758	P
ACOR003.0722.00001.P004	ACOR003.0722.00001	GCF_004014775.2	Proteobacteria	Acetobacter	oryzoeni	circular	29595	P
ACOR004.0722.00001.C001	ACOR004.0722.00001	GCF_023169925.1	Actinobacteria	Actinomyces	oris	circular	3119201	C
ACOR004.0722.00002.C001	ACOR004.0722.00002	GCF_016127955.1	Actinobacteria	Actinomyces	oris	circular	3184721	C
ACOR004.0722.00002.P002	ACOR004.0722.00002	GCF_016127955.1	Actinobacteria	Actinomyces	oris	linear	5675	P
ACPA001.0722.00001.C001	ACPA001.0722.00001	GCF_900120245.1	Actinobacteria	Actinomyces	pacaensis	linear	1892549	C
ACPA002.0722.00001.C001	ACPA002.0722.00001	GCF_001183745.1	Proteobacteria	Acetobacter	pasteurianus	circular	2806148	C
ACPA002.0722.00001.P002	ACPA002.0722.00001	GCF_000241585.2	Proteobacteria	Acetobacter	pasteurianus	circular	187193	P
ACPA002.0722.00001.P003	ACPA002.0722.00001	GCF_000241585.2	Proteobacteria	Acetobacter	pasteurianus	circular	6331	P
ACPA002.0722.00001.P004	ACPA002.0722.00001	GCF_000241585.2	Proteobacteria	Acetobacter	pasteurianus	circular	2799	P
ACPA002.0722.00001.P005	ACPA002.0722.00001	GCF_000241585.2	Proteobacteria	Acetobacter	pasteurianus	circular	2278	P
ACPA002.0722.00001.P006	ACPA002.0722.00001	GCF_002173735.1	Proteobacteria	Acetobacter	pasteurianus	circular	19899	P
ACPA002.0722.00001.P007	ACPA002.0722.00001	GCF_000723785.2	Proteobacteria	Acetobacter	pasteurianus	circular	6548	P
ACPA002.0722.00001.P008	ACPA002.0722.00001	GCF_000723785.2	Proteobacteria	Acetobacter	pasteurianus	circular	3851	P
ACPA002.0722.00002.C001	ACPA002.0722.00002	GCF_009914215.1	Proteobacteria	Acetobacter	pasteurianus	circular	2425416	C
ACPA002.0722.00002.P002	ACPA002.0722.00002	GCF_009914215.1	Proteobacteria	Acetobacter	pasteurianus	circular	471276	P
ACPA002.0722.00002.P003	ACPA002.0722.00002	GCF_009914215.1	Proteobacteria	Acetobacter	pasteurianus	circular	160303	P
ACPA002.0722.00002.P004	ACPA002.0722.00002	GCF_000010845.1	Proteobacteria	Acetobacter	pasteurianus	circular	49961	P
ACPA002.0722.00002.P005	ACPA002.0722.00002	GCF_000010845.1	Proteobacteria	Acetobacter	pasteurianus	circular	3204	P
ACPA002.0722.00002.P006	ACPA002.0722.00002	GCF_000010845.1	Proteobacteria	Acetobacter	pasteurianus	circular	3035	P
ACPA002.0722.00002.P007	ACPA002.0722.00002	GCF_000010845.1	Proteobacteria	Acetobacter	pasteurianus	circular	1815	P
ACPA002.0722.00003.C001	ACPA002.0722.00003	GCF_000010865.1	Proteobacteria	Acetobacter	pasteurianus	circular	2906044	C
ACPA002.0722.00003.P002	ACPA002.0722.00003	GCF_000010865.1	Proteobacteria	Acetobacter	pasteurianus	circular	191427	P
ACPA002.0722.00003.P003	ACPA002.0722.00003	GCF_000010865.1	Proteobacteria	Acetobacter	pasteurianus	circular	182940	P
ACPA002.0722.00003.P004	ACPA002.0722.00003	GCF_000010865.1	Proteobacteria	Acetobacter	pasteurianus	circular	49961	P
ACPA002.0722.00003.P005	ACPA002.0722.00003	GCF_000010865.1	Proteobacteria	Acetobacter	pasteurianus	circular	3204	P
ACPA002.0722.00003.P006	ACPA002.0722.00003	GCF_000010865.1	Proteobacteria	Acetobacter	pasteurianus	circular	3035	P
ACPA002.0722.00003.P007	ACPA002.0722.00003	GCF_000010865.1	Proteobacteria	Acetobacter	pasteurianus	circular	1815	P
ACPA002.0722.00004.C001	ACPA002.0722.00004	GCF_000010885.1	Proteobacteria	Acetobacter	pasteurianus	circular	2907267	C
ACPA002.0722.00004.P002	ACPA002.0722.00004	GCF_000010885.1	Proteobacteria	Acetobacter	pasteurianus	circular	191427	P
ACPA002.0722.00004.P003	ACPA002.0722.00004	GCF_000010885.1	Proteobacteria	Acetobacter	pasteurianus	circular	182940	P
ACPA002.0722.00004.P004	ACPA002.0722.00004	GCF_000010885.1	Proteobacteria	Acetobacter	pasteurianus	circular	49961	P
ACPA002.0722.00004.P005	ACPA002.0722.00004	GCF_000010885.1	Proteobacteria	Acetobacter	pasteurianus	circular	3204	P
ACPA002.0722.00004.P006	ACPA002.0722.00004	GCF_000010885.1	Proteobacteria	Acetobacter	pasteurianus	circular	3035	P
ACPA002.0722.00004.P007	ACPA002.0722.00004	GCF_000010885.1	Proteobacteria	Acetobacter	pasteurianus	circular	1815	P
ACPA002.0722.00005.C001	ACPA002.0722.00005	GCF_000010905.1	Proteobacteria	Acetobacter	pasteurianus	circular	2907309	C
ACPA002.0722.00005.P002	ACPA002.0722.00005	GCF_000010905.1	Proteobacteria	Acetobacter	pasteurianus	circular	191419	P
ACPA002.0722.00005.P003	ACPA002.0722.00005	GCF_000010905.1	Proteobacteria	Acetobacter	pasteurianus	circular	182940	P
ACPA002.0722.00005.P004	ACPA002.0722.00005	GCF_000010905.1	Proteobacteria	Acetobacter	pasteurianus	circular	49961	P
ACPA002.0722.00005.P005	ACPA002.0722.00005	GCF_000010905.1	Proteobacteria	Acetobacter	pasteurianus	circular	3204	P
ACPA002.0722.00005.P006	ACPA002.0722.00005	GCF_000010905.1	Proteobacteria	Acetobacter	pasteurianus	circular	3035	P
ACPA002.0722.00005.P007	ACPA002.0722.00005	GCF_000010905.1	Proteobacteria	Acetobacter	pasteurianus	circular	1815	P
ACPA002.0722.00006.C001	ACPA002.0722.00006	GCF_000010925.1	Proteobacteria	Acetobacter	pasteurianus	circular	2904642	C
ACPA002.0722.00006.P002	ACPA002.0722.00006	GCF_000010925.1	Proteobacteria	Acetobacter	pasteurianus	circular	191443	P
ACPA002.0722.00006.P003	ACPA002.0722.00006	GCF_000010925.1	Proteobacteria	Acetobacter	pasteurianus	circular	182940	P
ACPA002.0722.00006.P004	ACPA002.0722.00006	GCF_000010925.1	Proteobacteria	Acetobacter	pasteurianus	circular	49961	P
ACPA002.0722.00006.P005	ACPA002.0722.00006	GCF_000010925.1	Proteobacteria	Acetobacter	pasteurianus	circular	3204	P
ACPA002.0722.00006.P006	ACPA002.0722.00006	GCF_000010925.1	Proteobacteria	Acetobacter	pasteurianus	circular	3035	P
ACPA002.0722.00006.P007	ACPA002.0722.00006	GCF_000010925.1	Proteobacteria	Acetobacter	pasteurianus	circular	1815	P
ACPA002.0722.00007.C001	ACPA002.0722.00007	GCF_000010945.1	Proteobacteria	Acetobacter	pasteurianus	circular	2815241	C
ACPA002.0722.00007.P002	ACPA002.0722.00007	GCF_000010945.1	Proteobacteria	Acetobacter	pasteurianus	circular	191799	P
ACPA002.0722.00007.P003	ACPA002.0722.00007	GCF_000010945.1	Proteobacteria	Acetobacter	pasteurianus	circular	182940	P
ACPA002.0722.00007.P004	ACPA002.0722.00007	GCF_000010945.1	Proteobacteria	Acetobacter	pasteurianus	circular	49961	P
ACPA002.0722.00007.P005	ACPA002.0722.00007	GCF_000010945.1	Proteobacteria	Acetobacter	pasteurianus	circular	3204	P
ACPA002.0722.00007.P006	ACPA002.0722.00007	GCF_000010945.1	Proteobacteria	Acetobacter	pasteurianus	circular	3035	P
ACPA002.0722.00007.P007	ACPA002.0722.00007	GCF_000010945.1	Proteobacteria	Acetobacter	pasteurianus	circular	1815	P
ACPA002.0722.00008.C001	ACPA002.0722.00008	GCF_000010965.1	Proteobacteria	Acetobacter	pasteurianus	circular	2904624	C
ACPA002.0722.00008.P002	ACPA002.0722.00008	GCF_000010965.1	Proteobacteria	Acetobacter	pasteurianus	circular	191411	P
ACPA002.0722.00008.P003	ACPA002.0722.00008	GCF_000010965.1	Proteobacteria	Acetobacter	pasteurianus	circular	182940	P
ACPA002.0722.00008.P004	ACPA002.0722.00008	GCF_000010965.1	Proteobacteria	Acetobacter	pasteurianus	circular	49961	P
ACPA002.0722.00008.P005	ACPA002.0722.00008	GCF_000010965.1	Proteobacteria	Acetobacter	pasteurianus	circular	3204	P
ACPA002.0722.00008.P006	ACPA002.0722.00008	GCF_000010965.1	Proteobacteria	Acetobacter	pasteurianus	circular	3035	P
ACPA002.0722.00008.P007	ACPA002.0722.00008	GCF_000010965.1	Proteobacteria	Acetobacter	pasteurianus	circular	1815	P
ACPE001.0722.00001.C001	ACPE001.0722.00001	GCF_002006565.1	Proteobacteria	Acetobacter	persici	circular	3230507	C
ACPE001.0722.00001.P002	ACPE001.0722.00001	GCF_002006565.1	Proteobacteria	Acetobacter	persici	circular	526169	P
ACPE002.0722.00001.C001	ACPE002.0722.00001	GCF_013267355.1	Proteobacteria	Achromobacter	pestifer	circular	7085906	C
ACPE002.0722.00001.P002	ACPE002.0722.00001	GCF_013267355.1	Proteobacteria	Achromobacter	pestifer	circular	91397	P
ACPI001.0722.00001.C001	ACPI001.0722.00001	GCF_015218165.1	Proteobacteria	Acinetobacter	piscicola	circular	3859082	C
ACPI001.0722.00001.P002	ACPI001.0722.00001	GCF_015218165.1	Proteobacteria	Acinetobacter	piscicola	circular	184101	P
ACPI001.0722.00001.P003	ACPI001.0722.00001	GCF_015218165.1	Proteobacteria	Acinetobacter	piscicola	circular	148815	P
ACPI001.0722.00001.P004	ACPI001.0722.00001	GCF_015218165.1	Proteobacteria	Acinetobacter	piscicola	circular	19920	P
ACPI001.0722.00001.P005	ACPI001.0722.00001	GCF_015218165.1	Proteobacteria	Acinetobacter	piscicola	circular	13003	P
ACPI001.0722.00001.P006	ACPI001.0722.00001	GCF_015218165.1	Proteobacteria	Acinetobacter	piscicola	circular	12678	P
ACPI001.0722.00001.P007	ACPI001.0722.00001	GCF_015218165.1	Proteobacteria	Acinetobacter	piscicola	circular	11857	P
ACPI001.0722.00001.P008	ACPI001.0722.00001	GCF_015218165.1	Proteobacteria	Acinetobacter	piscicola	circular	8939	P
ACPI001.0722.00001.P009	ACPI001.0722.00001	GCF_015218165.1	Proteobacteria	Acinetobacter	piscicola	circular	8185	P
ACPI001.0722.00001.P010	ACPI001.0722.00001	GCF_015218165.1	Proteobacteria	Acinetobacter	piscicola	circular	7423	P
ACPI001.0722.00001.P011	ACPI001.0722.00001	GCF_015218165.1	Proteobacteria	Acinetobacter	piscicola	circular	6078	P
ACPI002.0722.00001.C001	ACPI002.0722.00001	GCF_000191145.1	Proteobacteria	Acinetobacter	pittii	circular	3862530	C
ACPI002.0722.00001.P002	ACPI002.0722.00001	GCF_001577285.1	Proteobacteria	Acinetobacter	pittii	circular	146597	P
ACPI002.0722.00001.P003	ACPI002.0722.00001	GCF_001577285.1	Proteobacteria	Acinetobacter	pittii	circular	36862	P
ACPI002.0722.00002.C001	ACPI002.0722.00002	GCF_001617545.1	Proteobacteria	Acinetobacter	pittii	circular	3935326	C
ACPI002.0722.00002.P002	ACPI002.0722.00002	GCF_001617545.1	Proteobacteria	Acinetobacter	pittii	circular	10498	P
ACPI002.0722.00002.P003	ACPI002.0722.00002	GCF_001617545.1	Proteobacteria	Acinetobacter	pittii	circular	5813	P
ACPI002.0722.00002.P004	ACPI002.0722.00002	GCF_001617545.1	Proteobacteria	Acinetobacter	pittii	circular	5562	P
ACPI002.0722.00003.C001	ACPI002.0722.00003	GCF_002012285.1	Proteobacteria	Acinetobacter	pittii	circular	4017183	C
ACPI002.0722.00003.P002	ACPI002.0722.00003	GCF_002012285.1	Proteobacteria	Acinetobacter	pittii	circular	28641	P
ACPI002.0722.00004.C001	ACPI002.0722.00004	GCF_002158945.1	Proteobacteria	Acinetobacter	pittii	circular	4070270	C
ACPI002.0722.00004.P002	ACPI002.0722.00004	GCF_002158945.1	Proteobacteria	Acinetobacter	pittii	circular	112604	P
ACPI002.0722.00005.C001	ACPI002.0722.00005	GCF_002863745.1	Proteobacteria	Acinetobacter	pittii	circular	4090120	C
ACPI002.0722.00005.P002	ACPI002.0722.00005	GCF_002863745.1	Proteobacteria	Acinetobacter	pittii	circular	9501	P
ACPI002.0722.00006.C001	ACPI002.0722.00006	GCF_002902805.2	Proteobacteria	Acinetobacter	pittii	circular	4040202	C
ACPI002.0722.00006.P002	ACPI002.0722.00006	GCF_002902805.2	Proteobacteria	Acinetobacter	pittii	circular	112436	P
ACPI002.0722.00006.P003	ACPI002.0722.00006	GCF_002902805.2	Proteobacteria	Acinetobacter	pittii	circular	91563	P
ACPI002.0722.00006.P004	ACPI002.0722.00006	GCF_002902805.2	Proteobacteria	Acinetobacter	pittii	circular	9203	P
ACPI002.0722.00007.C001	ACPI002.0722.00007	GCF_002999115.2	Proteobacteria	Acinetobacter	pittii	circular	3954626	C
ACPI002.0722.00007.P002	ACPI002.0722.00007	GCF_002999115.2	Proteobacteria	Acinetobacter	pittii	circular	105591	P
ACPI002.0722.00007.P003	ACPI002.0722.00007	GCF_002999115.2	Proteobacteria	Acinetobacter	pittii	circular	66765	P
ACPI002.0722.00007.P004	ACPI002.0722.00007	GCF_002999115.2	Proteobacteria	Acinetobacter	pittii	circular	18485	P
ACPI002.0722.00008.C001	ACPI002.0722.00008	GCF_002999215.3	Proteobacteria	Acinetobacter	pittii	circular	3844072	C
ACPI002.0722.00008.P002	ACPI002.0722.00008	GCF_002999215.3	Proteobacteria	Acinetobacter	pittii	circular	77340	P
ACPI002.0722.00008.P003	ACPI002.0722.00008	GCF_002999215.3	Proteobacteria	Acinetobacter	pittii	circular	24018	P
ACPI002.0722.00008.P004	ACPI002.0722.00008	GCF_002999215.3	Proteobacteria	Acinetobacter	pittii	circular	9132	P
ACPI002.0722.00009.C001	ACPI002.0722.00009	GCF_003051965.2	Proteobacteria	Acinetobacter	pittii	circular	4052350	C
ACPI002.0722.00009.P002	ACPI002.0722.00009	GCF_003051965.2	Proteobacteria	Acinetobacter	pittii	circular	121612	P
ACPI002.0722.00009.P003	ACPI002.0722.00009	GCF_003051965.2	Proteobacteria	Acinetobacter	pittii	circular	61751	P
ACPI002.0722.00009.P004	ACPI002.0722.00009	GCF_003051965.2	Proteobacteria	Acinetobacter	pittii	circular	10472	P
ACPI002.0722.00009.P005	ACPI002.0722.00009	GCF_003051965.2	Proteobacteria	Acinetobacter	pittii	circular	4771	P
ACPI002.0722.00009.P006	ACPI002.0722.00009	GCF_003051965.2	Proteobacteria	Acinetobacter	pittii	circular	2295	P
ACPI002.0722.00010.C001	ACPI002.0722.00010	GCF_003956065.1	Proteobacteria	Acinetobacter	pittii	circular	4211131	C
ACPI002.0722.00010.P002	ACPI002.0722.00010	GCF_003956065.1	Proteobacteria	Acinetobacter	pittii	circular	84302	P
ACPI002.0722.00011.C001	ACPI002.0722.00011	GCF_007954485.1	Proteobacteria	Acinetobacter	pittii	circular	3895111	C
ACPI002.0722.00011.P002	ACPI002.0722.00011	GCF_007954485.1	Proteobacteria	Acinetobacter	pittii	circular	256887	P
ACPI002.0722.00011.P003	ACPI002.0722.00011	GCF_007954485.1	Proteobacteria	Acinetobacter	pittii	linear	76008	P
ACPI002.0722.00011.P004	ACPI002.0722.00011	GCF_007954485.1	Proteobacteria	Acinetobacter	pittii	circular	25906	P
ACPI002.0722.00011.P005	ACPI002.0722.00011	GCF_007954485.1	Proteobacteria	Acinetobacter	pittii	circular	6575	P
ACPI002.0722.00011.P006	ACPI002.0722.00011	GCF_007954485.1	Proteobacteria	Acinetobacter	pittii	circular	4478	P
ACPI002.0722.00011.P007	ACPI002.0722.00011	GCF_007954485.1	Proteobacteria	Acinetobacter	pittii	linear	813	P
ACPI002.0722.00012.C001	ACPI002.0722.00012	GCF_008121475.1	Proteobacteria	Acinetobacter	pittii	circular	3936814	C
ACPI002.0722.00012.P002	ACPI002.0722.00012	GCF_008121475.1	Proteobacteria	Acinetobacter	pittii	circular	268263	P
ACPI002.0722.00012.P003	ACPI002.0722.00012	GCF_008121475.1	Proteobacteria	Acinetobacter	pittii	circular	92276	P
ACPI002.0722.00012.P004	ACPI002.0722.00012	GCF_008121475.1	Proteobacteria	Acinetobacter	pittii	circular	9203	P
ACPI002.0722.00013.C001	ACPI002.0722.00013	GCF_008694085.1	Proteobacteria	Acinetobacter	pittii	circular	3844669	C
ACPI002.0722.00013.P002	ACPI002.0722.00013	GCF_008694085.1	Proteobacteria	Acinetobacter	pittii	circular	88002	P
ACPI002.0722.00013.P003	ACPI002.0722.00013	GCF_008694085.1	Proteobacteria	Acinetobacter	pittii	circular	76962	P
ACPI002.0722.00014.C001	ACPI002.0722.00014	GCF_009931315.1	Proteobacteria	Acinetobacter	pittii	circular	3990427	C
ACPI002.0722.00015.C001	ACPI002.0722.00015	GCF_011996285.1	Proteobacteria	Acinetobacter	pittii	circular	4065905	C
ACPI002.0722.00015.P002	ACPI002.0722.00015	GCF_011996285.1	Proteobacteria	Acinetobacter	pittii	linear	37834	P
ACPI002.0722.00015.P003	ACPI002.0722.00015	GCF_011996285.1	Proteobacteria	Acinetobacter	pittii	linear	35317	P
ACPI002.0722.00015.P004	ACPI002.0722.00015	GCF_011996285.1	Proteobacteria	Acinetobacter	pittii	linear	11269	P
ACPI002.0722.00015.P005	ACPI002.0722.00015	GCF_011996285.1	Proteobacteria	Acinetobacter	pittii	linear	11248	P
ACPI002.0722.00016.C001	ACPI002.0722.00016	GCF_014168695.1	Proteobacteria	Acinetobacter	pittii	circular	4081112	C
ACPI002.0722.00016.P002	ACPI002.0722.00016	GCF_014168695.1	Proteobacteria	Acinetobacter	pittii	circular	87428	P
ACPI002.0722.00016.P003	ACPI002.0722.00016	GCF_014168695.1	Proteobacteria	Acinetobacter	pittii	circular	10416	P
ACPI002.0722.00016.P004	ACPI002.0722.00016	GCF_014168695.1	Proteobacteria	Acinetobacter	pittii	circular	2726	P
ACPI002.0722.00017.C001	ACPI002.0722.00017	GCF_016804045.1	Proteobacteria	Acinetobacter	pittii	circular	3972988	C
ACPI002.0722.00017.P002	ACPI002.0722.00017	GCF_016804045.1	Proteobacteria	Acinetobacter	pittii	circular	206931	P
ACPI002.0722.00018.C001	ACPI002.0722.00018	GCF_016889305.1	Proteobacteria	Acinetobacter	pittii	circular	3819701	C
ACPI002.0722.00018.P002	ACPI002.0722.00018	GCF_016889305.1	Proteobacteria	Acinetobacter	pittii	circular	128321	P
ACPI002.0722.00018.P003	ACPI002.0722.00018	GCF_016889305.1	Proteobacteria	Acinetobacter	pittii	circular	9060	P
ACPI002.0722.00019.C001	ACPI002.0722.00019	GCF_016889345.1	Proteobacteria	Acinetobacter	pittii	circular	3763097	C
ACPI002.0722.00019.P002	ACPI002.0722.00019	GCF_016889345.1	Proteobacteria	Acinetobacter	pittii	circular	94379	P
ACPI002.0722.00019.P003	ACPI002.0722.00019	GCF_016889345.1	Proteobacteria	Acinetobacter	pittii	circular	11469	P
ACPI002.0722.00019.P004	ACPI002.0722.00019	GCF_016889345.1	Proteobacteria	Acinetobacter	pittii	circular	11158	P
ACPI002.0722.00019.P005	ACPI002.0722.00019	GCF_016889345.1	Proteobacteria	Acinetobacter	pittii	circular	9084	P
ACPI002.0722.00020.C001	ACPI002.0722.00020	GCF_016889825.1	Proteobacteria	Acinetobacter	pittii	circular	3986667	C
ACPI002.0722.00020.P002	ACPI002.0722.00020	GCF_016889825.1	Proteobacteria	Acinetobacter	pittii	circular	94387	P
ACPI002.0722.00020.P003	ACPI002.0722.00020	GCF_016889825.1	Proteobacteria	Acinetobacter	pittii	circular	9132	P
ACPI002.0722.00020.P004	ACPI002.0722.00020	GCF_016889825.1	Proteobacteria	Acinetobacter	pittii	linear	4546	P
ACPI002.0722.00020.P005	ACPI002.0722.00020	GCF_016889825.1	Proteobacteria	Acinetobacter	pittii	linear	4178	P
ACPI002.0722.00021.C001	ACPI002.0722.00021	GCF_016890065.1	Proteobacteria	Acinetobacter	pittii	circular	3928855	C
ACPI002.0722.00022.C001	ACPI002.0722.00022	GCF_019046965.1	Proteobacteria	Acinetobacter	pittii	circular	3838032	C
ACPI002.0722.00023.C001	ACPI002.0722.00023	GCF_019047185.1	Proteobacteria	Acinetobacter	pittii	circular	4066107	C
ACPI002.0722.00023.P002	ACPI002.0722.00023	GCF_019047185.1	Proteobacteria	Acinetobacter	pittii	circular	69574	P
ACPI002.0722.00023.P003	ACPI002.0722.00023	GCF_019047185.1	Proteobacteria	Acinetobacter	pittii	circular	39975	P
ACPI002.0722.00023.P004	ACPI002.0722.00023	GCF_019047185.1	Proteobacteria	Acinetobacter	pittii	circular	6715	P
ACPI002.0722.00024.C001	ACPI002.0722.00024	GCF_019047205.1	Proteobacteria	Acinetobacter	pittii	circular	3854041	C
ACPI002.0722.00024.P002	ACPI002.0722.00024	GCF_019047205.1	Proteobacteria	Acinetobacter	pittii	circular	108027	P
ACPI002.0722.00024.P003	ACPI002.0722.00024	GCF_019047205.1	Proteobacteria	Acinetobacter	pittii	circular	9581	P
ACPI002.0722.00024.P004	ACPI002.0722.00024	GCF_019047205.1	Proteobacteria	Acinetobacter	pittii	linear	8485	P
ACPI002.0722.00025.C001	ACPI002.0722.00025	GCF_019048225.1	Proteobacteria	Acinetobacter	pittii	circular	3795392	C
ACPI002.0722.00025.P002	ACPI002.0722.00025	GCF_019048225.1	Proteobacteria	Acinetobacter	pittii	circular	94386	P
ACPI002.0722.00025.P003	ACPI002.0722.00025	GCF_019048225.1	Proteobacteria	Acinetobacter	pittii	circular	11469	P
ACPI002.0722.00025.P004	ACPI002.0722.00025	GCF_019048225.1	Proteobacteria	Acinetobacter	pittii	circular	9038	P
ACPI002.0722.00025.P005	ACPI002.0722.00025	GCF_019048225.1	Proteobacteria	Acinetobacter	pittii	circular	5594	P
ACPI002.0722.00026.C001	ACPI002.0722.00026	GCF_019703265.1	Proteobacteria	Acinetobacter	pittii	circular	4012621	C
ACPI002.0722.00026.P002	ACPI002.0722.00026	GCF_019703265.1	Proteobacteria	Acinetobacter	pittii	circular	69156	P
ACPI002.0722.00026.P003	ACPI002.0722.00026	GCF_019703265.1	Proteobacteria	Acinetobacter	pittii	circular	15601	P
ACPI002.0722.00026.P004	ACPI002.0722.00026	GCF_019703265.1	Proteobacteria	Acinetobacter	pittii	circular	11158	P
ACPI002.0722.00027.C001	ACPI002.0722.00027	GCF_020535225.1	Proteobacteria	Acinetobacter	pittii	circular	3929548	C
ACPI002.0722.00027.P002	ACPI002.0722.00027	GCF_020535225.1	Proteobacteria	Acinetobacter	pittii	linear	95483	P
ACPI002.0722.00027.P003	ACPI002.0722.00027	GCF_020535225.1	Proteobacteria	Acinetobacter	pittii	linear	89672	P
ACPI002.0722.00027.P004	ACPI002.0722.00027	GCF_020535225.1	Proteobacteria	Acinetobacter	pittii	linear	58452	P
ACPI002.0722.00028.C001	ACPI002.0722.00028	GCF_020544425.1	Proteobacteria	Acinetobacter	pittii	circular	4045216	C
ACPI002.0722.00029.C001	ACPI002.0722.00029	GCF_020991105.1	Proteobacteria	Acinetobacter	pittii	circular	3921810	C
ACPI002.0722.00029.P002	ACPI002.0722.00029	GCF_020991105.1	Proteobacteria	Acinetobacter	pittii	circular	283349	P
ACPI002.0722.00029.P003	ACPI002.0722.00029	GCF_020991105.1	Proteobacteria	Acinetobacter	pittii	circular	43577	P
ACPI002.0722.00030.C001	ACPI002.0722.00030	GCF_023922005.1	Proteobacteria	Acinetobacter	pittii	circular	3991129	C
ACPI002.0722.00030.P002	ACPI002.0722.00030	GCF_023922005.1	Proteobacteria	Acinetobacter	pittii	circular	237519	P
ACPI002.0722.00030.P003	ACPI002.0722.00030	GCF_023922005.1	Proteobacteria	Acinetobacter	pittii	circular	147574	P
ACPI002.0722.00030.P004	ACPI002.0722.00030	GCF_023922005.1	Proteobacteria	Acinetobacter	pittii	circular	8123	P
ACPI002.0722.00030.P005	ACPI002.0722.00030	GCF_023922005.1	Proteobacteria	Acinetobacter	pittii	circular	7680	P
ACPI002.0722.00031.C001	ACPI002.0722.00031	GCF_024083765.1	Proteobacteria	Acinetobacter	pittii	circular	4250902	C
ACPI002.0722.00031.P002	ACPI002.0722.00031	GCF_024083765.1	Proteobacteria	Acinetobacter	pittii	circular	84108	P
ACPI002.0722.00031.P003	ACPI002.0722.00031	GCF_024083765.1	Proteobacteria	Acinetobacter	pittii	circular	11346	P
ACPI002.0722.00031.P004	ACPI002.0722.00031	GCF_024083765.1	Proteobacteria	Acinetobacter	pittii	circular	8505	P
ACPI002.0722.00031.P005	ACPI002.0722.00031	GCF_024083765.1	Proteobacteria	Acinetobacter	pittii	circular	6078	P
ACPL001.0722.00001.C001	ACPL001.0722.00001	GCF_021957185.1	Proteobacteria	Actinobacillus	pleuropneumoniae	circular	2282693	C
ACPL001.0722.00001.P002	ACPL001.0722.00001	GCF_000020405.1	Proteobacteria	Actinobacillus	pleuropneumoniae	circular	5685	P
ACPL001.0722.00001.P003	ACPL001.0722.00001	GCF_000020405.1	Proteobacteria	Actinobacillus	pleuropneumoniae	circular	4236	P
ACPL001.0722.00001.P004	ACPL001.0722.00001	GCF_000020405.1	Proteobacteria	Actinobacillus	pleuropneumoniae	circular	3533	P
ACPL001.0722.00002.C001	ACPL001.0722.00002	GCF_021952485.1	Proteobacteria	Actinobacillus	pleuropneumoniae	circular	2409565	C
ACPL001.0722.00002.P002	ACPL001.0722.00002	GCF_003431405.1	Proteobacteria	Actinobacillus	pleuropneumoniae	circular	7699	P
ACPL001.0722.00003.C001	ACPL001.0722.00003	GCF_019264705.1	Proteobacteria	Actinobacillus	pleuropneumoniae	circular	2323218	C
ACPL001.0722.00004.C001	ACPL001.0722.00004	GCF_021957125.1	Proteobacteria	Actinobacillus	pleuropneumoniae	circular	2311859	C
ACPL001.0722.00004.P002	ACPL001.0722.00004	GCF_021957125.1	Proteobacteria	Actinobacillus	pleuropneumoniae	circular	5470	P
ACPL001.0722.00004.P003	ACPL001.0722.00004	GCF_021957125.1	Proteobacteria	Actinobacillus	pleuropneumoniae	circular	4063	P
ACPL001.0722.00005.C001	ACPL001.0722.00005	GCF_021957085.1	Proteobacteria	Actinobacillus	pleuropneumoniae	circular	2324821	C
ACPL001.0722.00006.C001	ACPL001.0722.00006	GCF_021957025.1	Proteobacteria	Actinobacillus	pleuropneumoniae	circular	2310485	C
ACPL001.0722.00007.C001	ACPL001.0722.00007	GCF_021957045.1	Proteobacteria	Actinobacillus	pleuropneumoniae	circular	2324505	C
ACPL001.0722.00008.C001	ACPL001.0722.00008	GCF_021953085.1	Proteobacteria	Actinobacillus	pleuropneumoniae	circular	2214657	C
ACPL001.0722.00009.C001	ACPL001.0722.00009	GCF_021953125.1	Proteobacteria	Actinobacillus	pleuropneumoniae	circular	2223843	C
ACPL001.0722.00010.C001	ACPL001.0722.00010	GCF_021953185.1	Proteobacteria	Actinobacillus	pleuropneumoniae	circular	2361730	C
ACPL001.0722.00011.C001	ACPL001.0722.00011	GCF_021953265.1	Proteobacteria	Actinobacillus	pleuropneumoniae	circular	2297880	C
ACPL001.0722.00011.P002	ACPL001.0722.00011	GCF_021953265.1	Proteobacteria	Actinobacillus	pleuropneumoniae	circular	2310	P
ACPL001.0722.00012.C001	ACPL001.0722.00012	GCF_021957065.1	Proteobacteria	Actinobacillus	pleuropneumoniae	circular	2308478	C
ACPL001.0722.00013.C001	ACPL001.0722.00013	GCF_021957105.1	Proteobacteria	Actinobacillus	pleuropneumoniae	circular	2252295	C
ACPL001.0722.00014.C001	ACPL001.0722.00014	GCF_021957145.1	Proteobacteria	Actinobacillus	pleuropneumoniae	circular	2312414	C
ACPL001.0722.00015.C001	ACPL001.0722.00015	GCF_021957205.1	Proteobacteria	Actinobacillus	pleuropneumoniae	circular	2235635	C
ACPL001.0722.00016.C001	ACPL001.0722.00016	GCF_023035175.1	Proteobacteria	Actinobacillus	pleuropneumoniae	circular	2364304	C
ACPL001.0722.00017.C001	ACPL001.0722.00017	GCF_023100885.1	Proteobacteria	Actinobacillus	pleuropneumoniae	circular	2379826	C
ACPL001.0722.00018.C001	ACPL001.0722.00018	GCF_023520775.1	Proteobacteria	Actinobacillus	pleuropneumoniae	circular	2271987	C
ACPL001.0722.00018.P002	ACPL001.0722.00018	GCF_023520775.1	Proteobacteria	Actinobacillus	pleuropneumoniae	circular	5027	P
ACPL001.0722.00018.P003	ACPL001.0722.00018	GCF_023520775.1	Proteobacteria	Actinobacillus	pleuropneumoniae	circular	3497	P
ACPL001.0722.00019.C001	ACPL001.0722.00019	GCF_023921245.1	Proteobacteria	Actinobacillus	pleuropneumoniae	circular	2317956	C
ACPL001.0722.00019.P002	ACPL001.0722.00019	GCF_023921245.1	Proteobacteria	Actinobacillus	pleuropneumoniae	circular	10094	P
ACPL001.0722.00020.C001	ACPL001.0722.00020	GCF_900475195.1	Proteobacteria	Actinobacillus	pleuropneumoniae	circular	2335264	C
ACPL001.0722.00021.C001	ACPL001.0722.00021	GCF_900638445.1	Proteobacteria	Actinobacillus	pleuropneumoniae	circular	2325526	C
ACPO001.0722.00001.C001	ACPO001.0722.00001	GCF_023158935.1	Proteobacteria	Acinetobacter	portensis	circular	2568515	C
ACPO001.0722.00001.P002	ACPO001.0722.00001	GCF_023158935.1	Proteobacteria	Acinetobacter	portensis	circular	333311	P
ACPO001.0722.00001.P003	ACPO001.0722.00001	GCF_023158935.1	Proteobacteria	Acinetobacter	portensis	circular	64629	P
ACPO001.0722.00001.P004	ACPO001.0722.00001	GCF_023158935.1	Proteobacteria	Acinetobacter	portensis	circular	59583	P
ACPO001.0722.00001.P005	ACPO001.0722.00001	GCF_023158935.1	Proteobacteria	Acinetobacter	portensis	circular	3617	P
ACPO001.0722.00001.P006	ACPO001.0722.00001	GCF_023158935.1	Proteobacteria	Acinetobacter	portensis	circular	1416	P
ACPO002.0722.00001.C001	ACPO002.0722.00001	GCF_003101015.1	Proteobacteria	Actinobacillus	porcitonsillarum	circular	2263191	C
ACPO003.0722.00001.C001	ACPO003.0722.00001	GCF_003330725.1	Acidobacteria	Acidisarcina	polymorpha	circular	7112011	C
ACPO003.0722.00001.P002	ACPO003.0722.00001	GCF_003330725.1	Acidobacteria	Acidisarcina	polymorpha	circular	196405	P
ACPO003.0722.00001.P003	ACPO003.0722.00001	GCF_003330725.1	Acidobacteria	Acidisarcina	polymorpha	circular	121048	P
ACPO003.0722.00001.P004	ACPO003.0722.00001	GCF_003330725.1	Acidobacteria	Acidisarcina	polymorpha	circular	108812	P
ACPO003.0722.00001.P005	ACPO003.0722.00001	GCF_003330725.1	Acidobacteria	Acidisarcina	polymorpha	circular	62450	P
ACPO004.0722.00001.C001	ACPO004.0722.00001	GCF_002456135.1	Proteobacteria	Acetobacter	pomorum	circular	2848089	C
ACPO004.0722.00001.P002	ACPO004.0722.00001	GCF_002456135.1	Proteobacteria	Acetobacter	pomorum	circular	131455	P
ACPO004.0722.00001.P003	ACPO004.0722.00001	GCF_002456135.1	Proteobacteria	Acetobacter	pomorum	circular	19216	P
ACPO004.0722.00001.P004	ACPO004.0722.00001	GCF_002456135.1	Proteobacteria	Acetobacter	pomorum	circular	9160	P
ACPO004.0722.00002.C001	ACPO004.0722.00002	GCF_003391275.1	Proteobacteria	Acetobacter	pomorum	circular	2969514	C
ACPO004.0722.00002.P002	ACPO004.0722.00002	GCF_003391275.1	Proteobacteria	Acetobacter	pomorum	circular	166956	P
ACPO004.0722.00002.P003	ACPO004.0722.00002	GCF_003391275.1	Proteobacteria	Acetobacter	pomorum	circular	16749	P
ACPR001.0722.00001.C001	ACPR001.0722.00001	GCF_004798665.1	Actinobacteria	Actinomyces	procaprae	circular	3600355	C
ACPR002.0722.00001.C001	ACPR002.0722.00001	GCF_002354875.1	Actinobacteria	Actinosynnema	pretiosum	linear	8131572	C
ACPR002.0722.00002.C001	ACPR002.0722.00002	GCF_018139085.1	Actinobacteria	Actinosynnema	pretiosum	circular	8340580	C
ACPS001.0722.00001.C001	ACPS001.0722.00001	GCF_020271765.1	Proteobacteria	Acinetobacter	pseudolwoffii	circular	2962485	C
ACPS001.0722.00001.P002	ACPS001.0722.00001	GCF_020271765.1	Proteobacteria	Acinetobacter	pseudolwoffii	circular	195429	P
ACPS001.0722.00001.P003	ACPS001.0722.00001	GCF_020271765.1	Proteobacteria	Acinetobacter	pseudolwoffii	circular	145524	P
ACPS001.0722.00001.P004	ACPS001.0722.00001	GCF_020271765.1	Proteobacteria	Acinetobacter	pseudolwoffii	circular	13484	P
ACPS001.0722.00001.P005	ACPS001.0722.00001	GCF_020271765.1	Proteobacteria	Acinetobacter	pseudolwoffii	circular	12477	P
ACPS001.0722.00001.P006	ACPS001.0722.00001	GCF_020271765.1	Proteobacteria	Acinetobacter	pseudolwoffii	circular	7662	P
ACPS001.0722.00001.P007	ACPS001.0722.00001	GCF_020271765.1	Proteobacteria	Acinetobacter	pseudolwoffii	circular	6346	P
ACPS001.0722.00001.P008	ACPS001.0722.00001	GCF_020271765.1	Proteobacteria	Acinetobacter	pseudolwoffii	circular	6077	P
ACPS001.0722.00001.P009	ACPS001.0722.00001	GCF_020271765.1	Proteobacteria	Acinetobacter	pseudolwoffii	circular	5259	P
ACPS001.0722.00001.P010	ACPS001.0722.00001	GCF_020271765.1	Proteobacteria	Acinetobacter	pseudolwoffii	circular	5001	P
ACPS001.0722.00001.P011	ACPS001.0722.00001	GCF_020271765.1	Proteobacteria	Acinetobacter	pseudolwoffii	circular	4440	P
ACPS001.0722.00001.P012	ACPS001.0722.00001	GCF_020271765.1	Proteobacteria	Acinetobacter	pseudolwoffii	circular	2361	P
ACQI001.0722.00001.C001	ACQI001.0722.00001	GCF_004102025.1	Actinobacteria	Actinomyces	qiguomingii	circular	3988549	C
ACRA001.0722.00001.C001	ACRA001.0722.00001	GCF_001553565.1	Actinobacteria	Actinomyces	radicidentis	circular	3051613	C
ACRA002.0722.00001.C001	ACRA002.0722.00001	GCF_002993105.1	Proteobacteria	Acinetobacter	radioresistens	circular	3132860	C
ACRA002.0722.00001.P002	ACRA002.0722.00001	GCF_006757745.1	Proteobacteria	Acinetobacter	radioresistens	circular	240231	P
ACRA002.0722.00001.P003	ACRA002.0722.00001	GCF_006757745.1	Proteobacteria	Acinetobacter	radioresistens	circular	77605	P
ACRA002.0722.00001.P004	ACRA002.0722.00001	GCF_006757745.1	Proteobacteria	Acinetobacter	radioresistens	circular	29910	P
ACRA002.0722.00001.P005	ACRA002.0722.00001	GCF_006757745.1	Proteobacteria	Acinetobacter	radioresistens	circular	22527	P
ACRA002.0722.00001.P006	ACRA002.0722.00001	GCF_006757745.1	Proteobacteria	Acinetobacter	radioresistens	circular	9388	P
ACRA002.0722.00001.P007	ACRA002.0722.00001	GCF_006757745.1	Proteobacteria	Acinetobacter	radioresistens	circular	5898	P
ACRA002.0722.00001.P008	ACRA002.0722.00001	GCF_006757745.1	Proteobacteria	Acinetobacter	radioresistens	circular	5208	P
ACRA002.0722.00001.P009	ACRA002.0722.00001	GCF_006757745.1	Proteobacteria	Acinetobacter	radioresistens	circular	4376	P
ACRA002.0722.00002.C001	ACRA002.0722.00002	GCF_003258335.1	Proteobacteria	Acinetobacter	radioresistens	circular	3089777	C
ACRA002.0722.00003.C001	ACRA002.0722.00003	GCF_005519305.1	Proteobacteria	Acinetobacter	radioresistens	circular	3009347	C
ACRA002.0722.00003.P002	ACRA002.0722.00003	GCF_005519305.1	Proteobacteria	Acinetobacter	radioresistens	circular	88584	P
ACRA002.0722.00003.P003	ACRA002.0722.00003	GCF_005519305.1	Proteobacteria	Acinetobacter	radioresistens	circular	80103	P
ACRA002.0722.00003.P004	ACRA002.0722.00003	GCF_005519305.1	Proteobacteria	Acinetobacter	radioresistens	circular	69207	P
ACRA003.0722.00001.C001	ACRA003.0722.00001	GCF_020510705.1	Proteobacteria	Acidovorax	radicis	circular	4995154	C
ACRE001.0722.00001.C001	ACRE001.0722.00001	GCF_014595995.2	Actinobacteria	Actinomyces	respiraculi	circular	2912106	C
ACSA001.0722.00001.C001	ACSA001.0722.00001	GCF_002844395.1	Firmicutes	Acetivibrio	saccincola	circular	3604547	C
ACSC001.0722.00001.C001	ACSC001.0722.00001	GCF_001971565.1	Proteobacteria	Acinetobacter	schindleri	circular	3001209	C
ACSC001.0722.00001.P002	ACSC001.0722.00001	GCF_001971565.1	Proteobacteria	Acinetobacter	schindleri	circular	179461	P
ACSC001.0722.00001.P003	ACSC001.0722.00001	GCF_001971565.1	Proteobacteria	Acinetobacter	schindleri	circular	45079	P
ACSC001.0722.00001.P004	ACSC001.0722.00001	GCF_001971565.1	Proteobacteria	Acinetobacter	schindleri	circular	14058	P
ACSC001.0722.00001.P005	ACSC001.0722.00001	GCF_001971565.1	Proteobacteria	Acinetobacter	schindleri	circular	10218	P
ACSC001.0722.00001.P006	ACSC001.0722.00001	GCF_001971565.1	Proteobacteria	Acinetobacter	schindleri	circular	10085	P
ACSC001.0722.00001.P007	ACSC001.0722.00001	GCF_001971565.1	Proteobacteria	Acinetobacter	schindleri	circular	7943	P
ACSC001.0722.00002.C001	ACSC001.0722.00002	GCF_003072585.2	Proteobacteria	Acinetobacter	schindleri	circular	3088433	C
ACSC001.0722.00002.P002	ACSC001.0722.00002	GCF_003072585.2	Proteobacteria	Acinetobacter	schindleri	circular	156230	P
ACSC001.0722.00003.C001	ACSC001.0722.00003	GCF_007833615.1	Proteobacteria	Acinetobacter	schindleri	circular	2973544	C
ACSC001.0722.00003.P002	ACSC001.0722.00003	GCF_007833615.1	Proteobacteria	Acinetobacter	schindleri	circular	223569	P
ACSC001.0722.00003.P003	ACSC001.0722.00003	GCF_007833615.1	Proteobacteria	Acinetobacter	schindleri	circular	29258	P
ACSC001.0722.00003.P004	ACSC001.0722.00003	GCF_007833615.1	Proteobacteria	Acinetobacter	schindleri	circular	25870	P
ACSC001.0722.00003.P005	ACSC001.0722.00003	GCF_007833615.1	Proteobacteria	Acinetobacter	schindleri	circular	6462	P
ACSC001.0722.00004.C001	ACSC001.0722.00004	GCF_010918635.1	Proteobacteria	Acinetobacter	schindleri	circular	3135167	C
ACSC001.0722.00004.P002	ACSC001.0722.00004	GCF_010918635.1	Proteobacteria	Acinetobacter	schindleri	circular	138456	P
ACSC001.0722.00004.P003	ACSC001.0722.00004	GCF_010918635.1	Proteobacteria	Acinetobacter	schindleri	circular	34862	P
ACSC001.0722.00004.P004	ACSC001.0722.00004	GCF_010918635.1	Proteobacteria	Acinetobacter	schindleri	circular	13172	P
ACSC001.0722.00004.P005	ACSC001.0722.00004	GCF_010918635.1	Proteobacteria	Acinetobacter	schindleri	circular	12109	P
ACSC001.0722.00004.P006	ACSC001.0722.00004	GCF_010918635.1	Proteobacteria	Acinetobacter	schindleri	circular	11821	P
ACSC001.0722.00004.P007	ACSC001.0722.00004	GCF_010918635.1	Proteobacteria	Acinetobacter	schindleri	circular	7346	P
ACSC001.0722.00004.P008	ACSC001.0722.00004	GCF_010918635.1	Proteobacteria	Acinetobacter	schindleri	circular	6823	P
ACSC001.0722.00004.P009	ACSC001.0722.00004	GCF_010918635.1	Proteobacteria	Acinetobacter	schindleri	circular	6354	P
ACSC001.0722.00004.P010	ACSC001.0722.00004	GCF_010918635.1	Proteobacteria	Acinetobacter	schindleri	circular	5770	P
ACSC001.0722.00004.P011	ACSC001.0722.00004	GCF_010918635.1	Proteobacteria	Acinetobacter	schindleri	circular	4226	P
ACSC001.0722.00005.C001	ACSC001.0722.00005	GCF_010918895.1	Proteobacteria	Acinetobacter	schindleri	circular	3097067	C
ACSC001.0722.00005.P002	ACSC001.0722.00005	GCF_010918895.1	Proteobacteria	Acinetobacter	schindleri	circular	110146	P
ACSC001.0722.00005.P003	ACSC001.0722.00005	GCF_010918895.1	Proteobacteria	Acinetobacter	schindleri	circular	68525	P
ACSC001.0722.00005.P004	ACSC001.0722.00005	GCF_010918895.1	Proteobacteria	Acinetobacter	schindleri	circular	18373	P
ACSC001.0722.00005.P005	ACSC001.0722.00005	GCF_010918895.1	Proteobacteria	Acinetobacter	schindleri	circular	14179	P
ACSC001.0722.00005.P006	ACSC001.0722.00005	GCF_010918895.1	Proteobacteria	Acinetobacter	schindleri	circular	8408	P
ACSC001.0722.00005.P007	ACSC001.0722.00005	GCF_010918895.1	Proteobacteria	Acinetobacter	schindleri	circular	7333	P
ACSC001.0722.00005.P008	ACSC001.0722.00005	GCF_010918895.1	Proteobacteria	Acinetobacter	schindleri	circular	6838	P
ACSC001.0722.00005.P009	ACSC001.0722.00005	GCF_010918895.1	Proteobacteria	Acinetobacter	schindleri	circular	6317	P
ACSC001.0722.00006.C001	ACSC001.0722.00006	GCF_010919095.1	Proteobacteria	Acinetobacter	schindleri	circular	3131572	C
ACSC001.0722.00006.P002	ACSC001.0722.00006	GCF_010919095.1	Proteobacteria	Acinetobacter	schindleri	circular	132305	P
ACSC001.0722.00006.P003	ACSC001.0722.00006	GCF_010919095.1	Proteobacteria	Acinetobacter	schindleri	circular	13080	P
ACSC001.0722.00006.P004	ACSC001.0722.00006	GCF_010919095.1	Proteobacteria	Acinetobacter	schindleri	circular	11416	P
ACSC001.0722.00006.P005	ACSC001.0722.00006	GCF_010919095.1	Proteobacteria	Acinetobacter	schindleri	circular	8743	P
ACSC001.0722.00006.P006	ACSC001.0722.00006	GCF_010919095.1	Proteobacteria	Acinetobacter	schindleri	circular	6415	P
ACSC001.0722.00006.P007	ACSC001.0722.00006	GCF_010919095.1	Proteobacteria	Acinetobacter	schindleri	circular	5952	P
ACSC001.0722.00006.P008	ACSC001.0722.00006	GCF_010919095.1	Proteobacteria	Acinetobacter	schindleri	circular	5887	P
ACSC001.0722.00006.P009	ACSC001.0722.00006	GCF_010919095.1	Proteobacteria	Acinetobacter	schindleri	circular	5330	P
ACSC002.0722.00001.C001	ACSC002.0722.00001	GCF_000724605.1	Actinobacteria	Actinotignum	schaalii	circular	2159306	C
ACSE001.0722.00001.C001	ACSE001.0722.00001	GCF_014717515.1	Proteobacteria	Acinetobacter	seifertii	circular	3900615	C
ACSE001.0722.00002.C001	ACSE001.0722.00002	GCF_014718355.1	Proteobacteria	Acinetobacter	seifertii	circular	4021812	C
ACSE001.0722.00002.P002	ACSE001.0722.00002	GCF_014718355.1	Proteobacteria	Acinetobacter	seifertii	circular	113715	P
ACSE001.0722.00002.P003	ACSE001.0722.00002	GCF_014718355.1	Proteobacteria	Acinetobacter	seifertii	circular	14469	P
ACSE001.0722.00002.P004	ACSE001.0722.00002	GCF_014718355.1	Proteobacteria	Acinetobacter	seifertii	circular	4394	P
ACSE001.0722.00003.C001	ACSE001.0722.00003	GCF_014719215.1	Proteobacteria	Acinetobacter	seifertii	circular	4164746	C
ACSE001.0722.00003.P002	ACSE001.0722.00003	GCF_014719215.1	Proteobacteria	Acinetobacter	seifertii	circular	105830	P
ACSE001.0722.00003.P003	ACSE001.0722.00003	GCF_014719215.1	Proteobacteria	Acinetobacter	seifertii	circular	6078	P
ACSE001.0722.00003.P004	ACSE001.0722.00003	GCF_014719215.1	Proteobacteria	Acinetobacter	seifertii	circular	3856	P
ACSE001.0722.00004.C001	ACSE001.0722.00004	GCF_014719435.1	Proteobacteria	Acinetobacter	seifertii	circular	4104198	C
ACSE001.0722.00004.P002	ACSE001.0722.00004	GCF_014719435.1	Proteobacteria	Acinetobacter	seifertii	circular	134107	P
ACSE001.0722.00004.P003	ACSE001.0722.00004	GCF_014719435.1	Proteobacteria	Acinetobacter	seifertii	circular	105814	P
ACSE001.0722.00004.P004	ACSE001.0722.00004	GCF_014719435.1	Proteobacteria	Acinetobacter	seifertii	circular	74124	P
ACSE001.0722.00004.P005	ACSE001.0722.00004	GCF_014719435.1	Proteobacteria	Acinetobacter	seifertii	circular	69286	P
ACSE001.0722.00004.P006	ACSE001.0722.00004	GCF_014719435.1	Proteobacteria	Acinetobacter	seifertii	circular	6077	P
ACSE001.0722.00004.P007	ACSE001.0722.00004	GCF_014719435.1	Proteobacteria	Acinetobacter	seifertii	circular	3855	P
ACSE001.0722.00005.C001	ACSE001.0722.00005	GCF_014719835.1	Proteobacteria	Acinetobacter	seifertii	circular	4199968	C
ACSE001.0722.00005.P002	ACSE001.0722.00005	GCF_014719835.1	Proteobacteria	Acinetobacter	seifertii	circular	106903	P
ACSE001.0722.00005.P003	ACSE001.0722.00005	GCF_014719835.1	Proteobacteria	Acinetobacter	seifertii	circular	6078	P
ACSE001.0722.00005.P004	ACSE001.0722.00005	GCF_014719835.1	Proteobacteria	Acinetobacter	seifertii	circular	3857	P
ACSE001.0722.00006.C001	ACSE001.0722.00006	GCF_014720075.1	Proteobacteria	Acinetobacter	seifertii	circular	3896325	C
ACSE001.0722.00006.P002	ACSE001.0722.00006	GCF_014720075.1	Proteobacteria	Acinetobacter	seifertii	circular	7444	P
ACSE001.0722.00007.C001	ACSE001.0722.00007	GCF_014720495.1	Proteobacteria	Acinetobacter	seifertii	circular	4213897	C
ACSE001.0722.00007.P002	ACSE001.0722.00007	GCF_014720495.1	Proteobacteria	Acinetobacter	seifertii	circular	135196	P
ACSE001.0722.00007.P003	ACSE001.0722.00007	GCF_014720495.1	Proteobacteria	Acinetobacter	seifertii	circular	105818	P
ACSE001.0722.00007.P004	ACSE001.0722.00007	GCF_014720495.1	Proteobacteria	Acinetobacter	seifertii	circular	66820	P
ACSE001.0722.00007.P005	ACSE001.0722.00007	GCF_014720495.1	Proteobacteria	Acinetobacter	seifertii	circular	6078	P
ACSE001.0722.00007.P006	ACSE001.0722.00007	GCF_014720495.1	Proteobacteria	Acinetobacter	seifertii	circular	3857	P
ACSE001.0722.00008.C001	ACSE001.0722.00008	GCF_014720855.1	Proteobacteria	Acinetobacter	seifertii	circular	4220749	C
ACSE001.0722.00008.P002	ACSE001.0722.00008	GCF_014720855.1	Proteobacteria	Acinetobacter	seifertii	circular	135195	P
ACSE001.0722.00008.P003	ACSE001.0722.00008	GCF_014720855.1	Proteobacteria	Acinetobacter	seifertii	circular	105861	P
ACSE001.0722.00008.P004	ACSE001.0722.00008	GCF_014720855.1	Proteobacteria	Acinetobacter	seifertii	circular	66816	P
ACSE001.0722.00008.P005	ACSE001.0722.00008	GCF_014720855.1	Proteobacteria	Acinetobacter	seifertii	circular	37244	P
ACSE001.0722.00008.P006	ACSE001.0722.00008	GCF_014720855.1	Proteobacteria	Acinetobacter	seifertii	circular	6078	P
ACSE001.0722.00008.P007	ACSE001.0722.00008	GCF_014720855.1	Proteobacteria	Acinetobacter	seifertii	circular	3858	P
ACSE001.0722.00009.C001	ACSE001.0722.00009	GCF_014721075.1	Proteobacteria	Acinetobacter	seifertii	circular	4177548	C
ACSE001.0722.00009.P002	ACSE001.0722.00009	GCF_014721075.1	Proteobacteria	Acinetobacter	seifertii	circular	134105	P
ACSE001.0722.00009.P003	ACSE001.0722.00009	GCF_014721075.1	Proteobacteria	Acinetobacter	seifertii	circular	105812	P
ACSE001.0722.00009.P004	ACSE001.0722.00009	GCF_014721075.1	Proteobacteria	Acinetobacter	seifertii	circular	74130	P
ACSE001.0722.00009.P005	ACSE001.0722.00009	GCF_014721075.1	Proteobacteria	Acinetobacter	seifertii	circular	6078	P
ACSE001.0722.00009.P006	ACSE001.0722.00009	GCF_014721075.1	Proteobacteria	Acinetobacter	seifertii	circular	3857	P
ACSE001.0722.00010.C001	ACSE001.0722.00010	GCF_014721215.1	Proteobacteria	Acinetobacter	seifertii	circular	3905855	C
ACSE001.0722.00010.P002	ACSE001.0722.00010	GCF_014721215.1	Proteobacteria	Acinetobacter	seifertii	circular	82186	P
ACSE001.0722.00010.P003	ACSE001.0722.00010	GCF_014721215.1	Proteobacteria	Acinetobacter	seifertii	circular	12619	P
ACSE001.0722.00011.C001	ACSE001.0722.00011	GCF_014721415.1	Proteobacteria	Acinetobacter	seifertii	circular	4141863	C
ACSE001.0722.00011.P002	ACSE001.0722.00011	GCF_014721415.1	Proteobacteria	Acinetobacter	seifertii	circular	134106	P
ACSE001.0722.00011.P003	ACSE001.0722.00011	GCF_014721415.1	Proteobacteria	Acinetobacter	seifertii	circular	105811	P
ACSE001.0722.00011.P004	ACSE001.0722.00011	GCF_014721415.1	Proteobacteria	Acinetobacter	seifertii	circular	74124	P
ACSE001.0722.00011.P005	ACSE001.0722.00011	GCF_014721415.1	Proteobacteria	Acinetobacter	seifertii	circular	6078	P
ACSE001.0722.00012.C001	ACSE001.0722.00012	GCF_014721575.1	Proteobacteria	Acinetobacter	seifertii	circular	4101988	C
ACSE001.0722.00012.P002	ACSE001.0722.00012	GCF_014721575.1	Proteobacteria	Acinetobacter	seifertii	circular	134108	P
ACSE001.0722.00012.P003	ACSE001.0722.00012	GCF_014721575.1	Proteobacteria	Acinetobacter	seifertii	circular	105816	P
ACSE001.0722.00012.P004	ACSE001.0722.00012	GCF_014721575.1	Proteobacteria	Acinetobacter	seifertii	circular	74127	P
ACSE001.0722.00012.P005	ACSE001.0722.00012	GCF_014721575.1	Proteobacteria	Acinetobacter	seifertii	circular	6078	P
ACSE001.0722.00012.P006	ACSE001.0722.00012	GCF_014721575.1	Proteobacteria	Acinetobacter	seifertii	circular	3857	P
ACSE001.0722.00013.C001	ACSE001.0722.00013	GCF_014721815.1	Proteobacteria	Acinetobacter	seifertii	circular	4148137	C
ACSE001.0722.00013.P002	ACSE001.0722.00013	GCF_014721815.1	Proteobacteria	Acinetobacter	seifertii	circular	134105	P
ACSE001.0722.00013.P003	ACSE001.0722.00013	GCF_014721815.1	Proteobacteria	Acinetobacter	seifertii	circular	106923	P
ACSE001.0722.00013.P004	ACSE001.0722.00013	GCF_014721815.1	Proteobacteria	Acinetobacter	seifertii	circular	74127	P
ACSE001.0722.00013.P005	ACSE001.0722.00013	GCF_014721815.1	Proteobacteria	Acinetobacter	seifertii	circular	6162	P
ACSE001.0722.00013.P006	ACSE001.0722.00013	GCF_014721815.1	Proteobacteria	Acinetobacter	seifertii	circular	3859	P
ACSE001.0722.00014.C001	ACSE001.0722.00014	GCF_014722015.1	Proteobacteria	Acinetobacter	seifertii	circular	3976928	C
ACSE001.0722.00014.P002	ACSE001.0722.00014	GCF_014722015.1	Proteobacteria	Acinetobacter	seifertii	circular	90902	P
ACSE001.0722.00014.P003	ACSE001.0722.00014	GCF_014722015.1	Proteobacteria	Acinetobacter	seifertii	circular	12010	P
ACSE001.0722.00014.P004	ACSE001.0722.00014	GCF_014722015.1	Proteobacteria	Acinetobacter	seifertii	circular	11979	P
ACSE001.0722.00015.C001	ACSE001.0722.00015	GCF_014722775.1	Proteobacteria	Acinetobacter	seifertii	circular	4134685	C
ACSE001.0722.00015.P002	ACSE001.0722.00015	GCF_014722775.1	Proteobacteria	Acinetobacter	seifertii	circular	105815	P
ACSE001.0722.00015.P003	ACSE001.0722.00015	GCF_014722775.1	Proteobacteria	Acinetobacter	seifertii	circular	75214	P
ACSE001.0722.00015.P004	ACSE001.0722.00015	GCF_014722775.1	Proteobacteria	Acinetobacter	seifertii	circular	6079	P
ACSE001.0722.00016.C001	ACSE001.0722.00016	GCF_014723035.1	Proteobacteria	Acinetobacter	seifertii	circular	4068899	C
ACSE001.0722.00016.P002	ACSE001.0722.00016	GCF_014723035.1	Proteobacteria	Acinetobacter	seifertii	circular	2725	P
ACSE001.0722.00017.C001	ACSE001.0722.00017	GCF_014723055.1	Proteobacteria	Acinetobacter	seifertii	circular	4135921	C
ACSE001.0722.00017.P002	ACSE001.0722.00017	GCF_014723055.1	Proteobacteria	Acinetobacter	seifertii	circular	105815	P
ACSE001.0722.00017.P003	ACSE001.0722.00017	GCF_014723055.1	Proteobacteria	Acinetobacter	seifertii	circular	6079	P
ACSE001.0722.00018.C001	ACSE001.0722.00018	GCF_014723095.1	Proteobacteria	Acinetobacter	seifertii	circular	4138116	C
ACSE001.0722.00018.P002	ACSE001.0722.00018	GCF_014723095.1	Proteobacteria	Acinetobacter	seifertii	circular	107398	P
ACSE001.0722.00018.P003	ACSE001.0722.00018	GCF_014723095.1	Proteobacteria	Acinetobacter	seifertii	circular	74124	P
ACSE001.0722.00019.C001	ACSE001.0722.00019	GCF_014723135.1	Proteobacteria	Acinetobacter	seifertii	circular	4136970	C
ACSE001.0722.00019.P002	ACSE001.0722.00019	GCF_014723135.1	Proteobacteria	Acinetobacter	seifertii	circular	105815	P
ACSE001.0722.00019.P003	ACSE001.0722.00019	GCF_014723135.1	Proteobacteria	Acinetobacter	seifertii	circular	6077	P
ACSE001.0722.00020.C001	ACSE001.0722.00020	GCF_014723155.1	Proteobacteria	Acinetobacter	seifertii	circular	3976687	C
ACSE001.0722.00020.P002	ACSE001.0722.00020	GCF_014723155.1	Proteobacteria	Acinetobacter	seifertii	circular	108220	P
ACSE001.0722.00021.C001	ACSE001.0722.00021	GCF_014723195.1	Proteobacteria	Acinetobacter	seifertii	circular	4090624	C
ACSE001.0722.00021.P002	ACSE001.0722.00021	GCF_014723195.1	Proteobacteria	Acinetobacter	seifertii	circular	134105	P
ACSE001.0722.00021.P003	ACSE001.0722.00021	GCF_014723195.1	Proteobacteria	Acinetobacter	seifertii	circular	105818	P
ACSE001.0722.00021.P004	ACSE001.0722.00021	GCF_014723195.1	Proteobacteria	Acinetobacter	seifertii	circular	6078	P
ACSE001.0722.00022.C001	ACSE001.0722.00022	GCF_014788525.1	Proteobacteria	Acinetobacter	seifertii	circular	4140241	C
ACSE001.0722.00022.P002	ACSE001.0722.00022	GCF_014788525.1	Proteobacteria	Acinetobacter	seifertii	circular	134107	P
ACSE001.0722.00022.P003	ACSE001.0722.00022	GCF_014788525.1	Proteobacteria	Acinetobacter	seifertii	circular	105816	P
ACSE001.0722.00022.P004	ACSE001.0722.00022	GCF_014788525.1	Proteobacteria	Acinetobacter	seifertii	circular	3857	P
ACSE001.0722.00023.C001	ACSE001.0722.00023	GCF_016064815.1	Proteobacteria	Acinetobacter	seifertii	circular	4070688	C
ACSE001.0722.00024.C001	ACSE001.0722.00024	GCF_018138965.1	Proteobacteria	Acinetobacter	seifertii	circular	3936987	C
ACSE001.0722.00025.C001	ACSE001.0722.00025	GCF_019048405.1	Proteobacteria	Acinetobacter	seifertii	circular	3999049	C
ACSE002.0722.00001.C001	ACSE002.0722.00001	GCF_018324685.1	Actinobacteria	Actinocatenispora	sera	linear	7044238	C
ACSE003.0722.00001.C001	ACSE003.0722.00001	GCF_001499615.1	Proteobacteria	Acetobacter	senegalensis	circular	3889881	C
ACSE003.0722.00001.P002	ACSE003.0722.00001	GCF_001499615.1	Proteobacteria	Acetobacter	senegalensis	circular	80028	P
ACSH001.0722.00001.C001	ACSH001.0722.00001	GCF_011578045.1	Proteobacteria	Acinetobacter	shaoyimingii	circular	3571042	C
ACSL001.0722.00001.C001	ACSL001.0722.00001	GCF_900637295.1	Actinobacteria	Actinomyces	slackii	circular	3220508	C
ACSO001.0722.00001.C001	ACSO001.0722.00001	GCF_001953195.1	Proteobacteria	Acinetobacter	soli	circular	3438298	C
ACSO001.0722.00001.P002	ACSO001.0722.00001	GCF_001953195.1	Proteobacteria	Acinetobacter	soli	circular	86373	P
ACSO001.0722.00001.P003	ACSO001.0722.00001	GCF_001953195.1	Proteobacteria	Acinetobacter	soli	circular	78649	P
ACSO001.0722.00001.P004	ACSO001.0722.00001	GCF_001953195.1	Proteobacteria	Acinetobacter	soli	circular	10453	P
ACSO001.0722.00001.P005	ACSO001.0722.00001	GCF_001953195.1	Proteobacteria	Acinetobacter	soli	circular	9416	P
ACSO001.0722.00001.P006	ACSO001.0722.00001	GCF_001953195.1	Proteobacteria	Acinetobacter	soli	circular	5086	P
ACSO001.0722.00001.P007	ACSO001.0722.00001	GCF_001953195.1	Proteobacteria	Acinetobacter	soli	circular	4066	P
ACSO001.0722.00001.P008	ACSO001.0722.00001	GCF_001953195.1	Proteobacteria	Acinetobacter	soli	circular	4008	P
ACSO001.0722.00002.C001	ACSO001.0722.00002	GCF_018139125.1	Proteobacteria	Acinetobacter	soli	circular	3319573	C
ACSO001.0722.00002.P002	ACSO001.0722.00002	GCF_018139125.1	Proteobacteria	Acinetobacter	soli	circular	201182	P
ACSP001.0722.00001.C001	ACSP001.0722.00001	GCF_008824145.1	Actinobacteria	Actinomadura	sp.	circular	9187113	C
ACSP002.0722.00001.C001	ACSP002.0722.00001	GCF_003184265.1	Proteobacteria	Acidiferrobacter	sp.	circular	3398398	C
ACSP003.0722.00001.C001	ACSP003.0722.00001	GCF_000237145.1	Actinobacteria	Actinoplanes	sp.	circular	9239851	C
ACSP003.0722.00002.C001	ACSP003.0722.00002	GCF_900119315.1	Actinobacteria	Actinoplanes	sp.	circular	9240166	C
ACSP004.0722.00001.C001	ACSP004.0722.00001	GCF_001612555.1	Proteobacteria	Acinetobacter	sp.	circular	3383728	C
ACSP004.0722.00001.P002	ACSP004.0722.00001	GCF_001612555.1	Proteobacteria	Acinetobacter	sp.	circular	298877	P
ACSP004.0722.00001.P003	ACSP004.0722.00001	GCF_001612555.1	Proteobacteria	Acinetobacter	sp.	circular	8682	P
ACSP006.0722.00001.C001	ACSP006.0722.00001	GCF_001647675.1	Proteobacteria	Acinetobacter	sp.	circular	2738313	C
ACSP006.0722.00001.P002	ACSP006.0722.00001	GCF_001647675.1	Proteobacteria	Acinetobacter	sp.	circular	309964	P
ACSP007.0722.00001.C001	ACSP007.0722.00001	GCF_001305615.1	Proteobacteria	Actibacterium	sp.	linear	3649316	C
ACSP007.0722.00001.P002	ACSP007.0722.00001	GCF_001305615.1	Proteobacteria	Actibacterium	sp.	linear	184737	P
ACSP007.0722.00001.P003	ACSP007.0722.00001	GCF_001305615.1	Proteobacteria	Actibacterium	sp.	linear	157294	P
ACSP007.0722.00001.P004	ACSP007.0722.00001	GCF_001305615.1	Proteobacteria	Actibacterium	sp.	linear	156079	P
ACSP008.0722.00001.C001	ACSP008.0722.00001	GCF_001941645.1	Actinobacteria	Actinoalloteichus	sp.	circular	7215977	C
ACSP008.0722.00001.P002	ACSP008.0722.00001	GCF_001941645.1	Actinobacteria	Actinoalloteichus	sp.	circular	59408	P
ACSP009.0722.00001.C001	ACSP009.0722.00001	GCF_002934695.1	Proteobacteria	Acinetobacter	sp.	circular	3307251	C
ACSP009.0722.00001.P002	ACSP009.0722.00001	GCF_002934695.1	Proteobacteria	Acinetobacter	sp.	circular	257654	P
ACSP009.0722.00001.P003	ACSP009.0722.00001	GCF_002934695.1	Proteobacteria	Acinetobacter	sp.	circular	40249	P
ACSP009.0722.00001.P004	ACSP009.0722.00001	GCF_002934695.1	Proteobacteria	Acinetobacter	sp.	circular	39361	P
ACSP009.0722.00001.P005	ACSP009.0722.00001	GCF_002934695.1	Proteobacteria	Acinetobacter	sp.	circular	18295	P
ACSP009.0722.00001.P006	ACSP009.0722.00001	GCF_002934695.1	Proteobacteria	Acinetobacter	sp.	circular	13080	P
ACSP009.0722.00001.P007	ACSP009.0722.00001	GCF_002934695.1	Proteobacteria	Acinetobacter	sp.	circular	11503	P
ACSP009.0722.00001.P008	ACSP009.0722.00001	GCF_002934695.1	Proteobacteria	Acinetobacter	sp.	linear	8765	P
ACSP010.0722.00001.C001	ACSP010.0722.00001	GCF_001278715.1	Proteobacteria	Acinetobacter	sp.	circular	2962453	C
ACSP010.0722.00002.C001	ACSP010.0722.00002	GCF_015602665.1	Proteobacteria	Acinetobacter	sp.	circular	2944986	C
ACSP011.0722.00001.C001	ACSP011.0722.00001	GCF_002934965.1	Proteobacteria	Acinetobacter	sp.	circular	3795065	C
ACSP011.0722.00001.P002	ACSP011.0722.00001	GCF_002934965.1	Proteobacteria	Acinetobacter	sp.	circular	127843	P
ACSP011.0722.00001.P003	ACSP011.0722.00001	GCF_002934965.1	Proteobacteria	Acinetobacter	sp.	circular	118501	P
ACSP011.0722.00001.P004	ACSP011.0722.00001	GCF_002934965.1	Proteobacteria	Acinetobacter	sp.	circular	43928	P
ACSP011.0722.00001.P005	ACSP011.0722.00001	GCF_002934965.1	Proteobacteria	Acinetobacter	sp.	circular	41447	P
ACSP011.0722.00001.P006	ACSP011.0722.00001	GCF_002934965.1	Proteobacteria	Acinetobacter	sp.	circular	17598	P
ACSP011.0722.00001.P007	ACSP011.0722.00001	GCF_002934965.1	Proteobacteria	Acinetobacter	sp.	circular	12933	P
ACSP011.0722.00001.P008	ACSP011.0722.00001	GCF_002934965.1	Proteobacteria	Acinetobacter	sp.	circular	11959	P
ACSP012.0722.00001.C001	ACSP012.0722.00001	GCF_002902905.1	Proteobacteria	Achromobacter	sp.	circular	6648943	C
ACSP013.0722.00001.C001	ACSP013.0722.00001	GCF_002688565.1	Proteobacteria	Acinetobacter	sp.	circular	3178335	C
ACSP013.0722.00001.P002	ACSP013.0722.00001	GCF_002688565.1	Proteobacteria	Acinetobacter	sp.	circular	179399	P
ACSP014.0722.00001.C001	ACSP014.0722.00001	GCF_002980175.2	Proteobacteria	Acinetobacter	sp.	circular	4635013	C
ACSP015.0722.00001.C001	ACSP015.0722.00001	GCF_001714725.1	Proteobacteria	Acidovorax	sp.	circular	4574859	C
ACSP016.0722.00001.C001	ACSP016.0722.00001	GCF_002356195.1	Actinobacteria	Actinomyces	sp.	circular	2877864	C
ACSP017.0722.00001.C001	ACSP017.0722.00001	GCF_002176815.1	Proteobacteria	Acidovorax	sp.	circular	4098001	C
ACSP017.0722.00001.P002	ACSP017.0722.00001	GCF_002176815.1	Proteobacteria	Acidovorax	sp.	circular	183061	P
ACSP017.0722.00001.P003	ACSP017.0722.00001	GCF_002176815.1	Proteobacteria	Acidovorax	sp.	circular	79174	P
ACSP017.0722.00001.P004	ACSP017.0722.00001	GCF_002176815.1	Proteobacteria	Acidovorax	sp.	circular	56357	P
ACSP018.0722.00001.C001	ACSP018.0722.00001	GCF_001696615.3	Proteobacteria	Acinetobacter	sp.	circular	3630637	C
ACSP018.0722.00001.P002	ACSP018.0722.00001	GCF_001696615.3	Proteobacteria	Acinetobacter	sp.	circular	66814	P
ACSP018.0722.00001.P003	ACSP018.0722.00001	GCF_001696615.3	Proteobacteria	Acinetobacter	sp.	circular	49649	P
ACSP018.0722.00001.P004	ACSP018.0722.00001	GCF_001696615.3	Proteobacteria	Acinetobacter	sp.	circular	14502	P
ACSP018.0722.00001.P005	ACSP018.0722.00001	GCF_001696615.3	Proteobacteria	Acinetobacter	sp.	circular	13204	P
ACSP018.0722.00001.P006	ACSP018.0722.00001	GCF_001696615.3	Proteobacteria	Acinetobacter	sp.	circular	12457	P
ACSP018.0722.00001.P007	ACSP018.0722.00001	GCF_001696615.3	Proteobacteria	Acinetobacter	sp.	circular	11378	P
ACSP018.0722.00001.P008	ACSP018.0722.00001	GCF_001696615.3	Proteobacteria	Acinetobacter	sp.	circular	10922	P
ACSP018.0722.00001.P009	ACSP018.0722.00001	GCF_001696615.3	Proteobacteria	Acinetobacter	sp.	circular	10090	P
ACSP018.0722.00001.P010	ACSP018.0722.00001	GCF_001696615.3	Proteobacteria	Acinetobacter	sp.	circular	8540	P
ACSP018.0722.00001.P011	ACSP018.0722.00001	GCF_001696615.3	Proteobacteria	Acinetobacter	sp.	circular	5934	P
ACSP018.0722.00001.P012	ACSP018.0722.00001	GCF_001696615.3	Proteobacteria	Acinetobacter	sp.	circular	3470	P
ACSP018.0722.00001.P013	ACSP018.0722.00001	GCF_001696615.3	Proteobacteria	Acinetobacter	sp.	circular	2817	P
ACSP019.0722.00001.C001	ACSP019.0722.00001	GCF_002165255.2	Proteobacteria	Acinetobacter	sp.	circular	2876784	C
ACSP019.0722.00001.P002	ACSP019.0722.00001	GCF_002165255.2	Proteobacteria	Acinetobacter	sp.	circular	190170	P
ACSP019.0722.00001.P003	ACSP019.0722.00001	GCF_002165255.2	Proteobacteria	Acinetobacter	sp.	circular	7547	P
ACSP019.0722.00001.P004	ACSP019.0722.00001	GCF_002165255.2	Proteobacteria	Acinetobacter	sp.	circular	7282	P
ACSP019.0722.00001.P005	ACSP019.0722.00001	GCF_002165255.2	Proteobacteria	Acinetobacter	sp.	circular	6132	P
ACSP019.0722.00001.P006	ACSP019.0722.00001	GCF_002165255.2	Proteobacteria	Acinetobacter	sp.	circular	4344	P
ACSP020.0722.00001.C001	ACSP020.0722.00001	GCF_002165305.2	Proteobacteria	Acinetobacter	sp.	circular	3415345	C
ACSP020.0722.00001.P002	ACSP020.0722.00001	GCF_002165305.2	Proteobacteria	Acinetobacter	sp.	circular	372328	P
ACSP020.0722.00001.P003	ACSP020.0722.00001	GCF_002165305.2	Proteobacteria	Acinetobacter	sp.	circular	71539	P
ACSP020.0722.00001.P004	ACSP020.0722.00001	GCF_002165305.2	Proteobacteria	Acinetobacter	sp.	circular	71326	P
ACSP020.0722.00001.P005	ACSP020.0722.00001	GCF_002165305.2	Proteobacteria	Acinetobacter	sp.	circular	16361	P
ACSP020.0722.00001.P006	ACSP020.0722.00001	GCF_002165305.2	Proteobacteria	Acinetobacter	sp.	circular	14838	P
ACSP020.0722.00001.P007	ACSP020.0722.00001	GCF_002165305.2	Proteobacteria	Acinetobacter	sp.	circular	5624	P
ACSP021.0722.00001.C001	ACSP021.0722.00001	GCF_002165295.2	Proteobacteria	Acinetobacter	sp.	circular	3557428	C
ACSP021.0722.00001.P002	ACSP021.0722.00001	GCF_002165295.2	Proteobacteria	Acinetobacter	sp.	circular	39365	P
ACSP021.0722.00001.P003	ACSP021.0722.00001	GCF_002165295.2	Proteobacteria	Acinetobacter	sp.	circular	16399	P
ACSP021.0722.00001.P004	ACSP021.0722.00001	GCF_002165295.2	Proteobacteria	Acinetobacter	sp.	circular	7654	P
ACSP021.0722.00001.P005	ACSP021.0722.00001	GCF_002165295.2	Proteobacteria	Acinetobacter	sp.	circular	5025	P
ACSP021.0722.00001.P006	ACSP021.0722.00001	GCF_002165295.2	Proteobacteria	Acinetobacter	sp.	circular	4700	P
ACSP022.0722.00001.C001	ACSP022.0722.00001	GCF_002717025.1	Actinobacteria	Actinoplanes	sp.	circular	9239482	C
ACSP023.0722.00001.C001	ACSP023.0722.00001	GCF_009930875.1	Actinobacteria	Actinomyces	sp.	circular	3141809	C
ACSP024.0722.00001.C001	ACSP024.0722.00001	GCF_003111765.1	Actinobacteria	Actinomyces	sp.	circular	3761642	C
ACSP025.0722.00001.C001	ACSP025.0722.00001	GCF_002946595.1	Proteobacteria	Acinetobacter	sp.	circular	2914878	C
ACSP025.0722.00001.P002	ACSP025.0722.00001	GCF_002946595.1	Proteobacteria	Acinetobacter	sp.	circular	38161	P
ACSP026.0722.00001.C001	ACSP026.0722.00001	GCF_002999235.1	Actinobacteria	Actinomyces	sp.	circular	3244017	C
ACSP026.0722.00001.P002	ACSP026.0722.00001	GCF_002999235.1	Actinobacteria	Actinomyces	sp.	circular	5399	P
ACSP027.0722.00001.C001	ACSP027.0722.00001	GCF_002812705.1	Proteobacteria	Achromobacter	spanius	circular	6425783	C
[truncated: 49,348 more rows]
