# Supplementary material for: Genomic characterization of the antiviral arsenal of Actinobacteria
Source: Microbiology (Reading). 2023 Aug 2;169(8):001374. doi: 10.1099/mic.0.001374 (PMC10482375; doi:10.1099/mic.0.001374)
Supplement: Supplementary material 2 [file mic-169-1374-s002.xlsx]

## Sheet: Sheet1
replicon	ID	hit_id	gene_name	hit_pos	model_fqn	sys_id	sys_loci	locus_num	sys_wholeness	sys_score	sys_occ	hit_gene_ref	hit_status	hit_seq_len	hit_i_eval	hit_score	hit_profile_cov	hit_seq_cov	hit_begin_match	hit_end_match	System	Subsystem	start	end	Strand
ABAL001.0722.00001.C001	ABAL001.0722.00001	ABAL001.0722.00001.C001_00927	RM__Type_I_REases	879	defense-finder-models/RM/RM/RM_Type_I	ABAL001.0722.00001.C001_RM_Type_I_1	1	1	1	2.5	1	RM__Type_I_REases	mandatory	1036	8.1e-249	825.4	0.994	0.977	2	1013	RM	RM_Type_I	870775	873885	-
ABAL001.0722.00001.C001	ABAL001.0722.00001	ABAL001.0722.00001.C001_00928	RM__Type_I_S	880	defense-finder-models/RM/RM/RM_Type_I	ABAL001.0722.00001.C001_RM_Type_I_1	1	1	1	2.5	1	RM__Type_I_S	accessory	415	6.9e-54	180.1	0.464	0.976	8	412	RM	RM_Type_I	873888	875135	-
ABAL001.0722.00001.C001	ABAL001.0722.00001	ABAL001.0722.00001.C001_00929	RM__Type_I_MTases	881	defense-finder-models/RM/RM/RM_Type_I	ABAL001.0722.00001.C001_RM_Type_I_1	1	1	1	2.5	1	RM__Type_I_MTases	mandatory	506	5.9e-173	573	0.979	0.982	8	504	RM	RM_Type_I	875125	876645	-
ABAL001.0722.00001.C001	ABAL001.0722.00001	ABAL001.0722.00001.C001_00005	Abi2__Abi_2	5	defense-finder-models/DefenseFinder_1/Abi2/Abi2	ABAL001.0722.00001.C001_Abi2_1	1	1	1	1	1	Abi2__Abi_2	mandatory	304	2e-26	90	0.972	0.549	39	205	Abi2	Abi2	5188	6102	-
ABAL001.0722.00001.C001	ABAL001.0722.00001	ABAL001.0722.00001.C001_01765	AbiD__AbiD	1672	defense-finder-models/DefenseFinder_1/AbiD/AbiD	ABAL001.0722.00001.C001_AbiD_2	1	1	1	1	1	AbiD__AbiD	mandatory	330	8.8e-31	104.1	0.861	0.909	4	303	AbiD	AbiD	1706429	1707421	+
ABDE001.0722.00001.C001	ABDE001.0722.00001	ABDE001.0722.00001.C001_01143	RM_Type_IIG__Type_IIG	1075	defense-finder-models/RM/RM/RM_Type_IIG	ABDE001.0722.00001.C001_RM_Type_IIG_2	1	1	1	1	1	RM_Type_IIG__Type_IIG	mandatory	1454	1.9e-220	731.2	0.792	0.905	139	1454	RM	RM_Type_IIG	1236147	1240511	+
ABDE001.0722.00001.C001	ABDE001.0722.00001	ABDE001.0722.00001.C001_01159	RM_Type_II__Type_II_MTases	1091	defense-finder-models/RM/RM/RM_Type_II	ABDE001.0722.00001.C001_RM_Type_II_1	1	1	1	2	2	RM_Type_II__Type_II_MTases	mandatory	406	8.3e-98	324.2	0.847	0.778	10	325	RM	RM_Type_II	1258476	1259696	+
ABDE001.0722.00001.C001	ABDE001.0722.00001	ABDE001.0722.00001.C001_01160	RM_Type_II__Type_II_REases	1092	defense-finder-models/RM/RM/RM_Type_II	ABDE001.0722.00001.C001_RM_Type_II_1	1	1	1	2	2	RM_Type_II__Type_II_REases	mandatory	439	1.6e-82	275	1.389	0.975	2	429	RM	RM_Type_II	1259709	1261028	+
ABDE001.0722.00001.C001	ABDE001.0722.00001	ABDE001.0722.00001.C001_01161	RM_Type_II__Type_II_REases	1093	defense-finder-models/RM/RM/RM_Type_II	ABDE001.0722.00001.C001_RM_Type_II_1	1	1	1	2	2	RM_Type_II__Type_II_REases	mandatory	909	8e-106	351.8	2.687	0.889	88	895	RM	RM_Type_II	1261220	1263949	+
ABDE001.0722.00001.C001	ABDE001.0722.00001	ABDE001.0722.00001.C001_01166	RM_Type_II__Type_II_MTases	1098	defense-finder-models/RM/RM/RM_Type_II	ABDE001.0722.00001.C001_RM_Type_II_1	1	1	1	2	2	RM_Type_II__Type_II_MTases	mandatory	414	2.6e-54	181.3	0.833	0.981	2	407	RM	RM_Type_II	1268585	1269829	+
ABDE001.0722.00001.C001	ABDE001.0722.00001	ABDE001.0722.00001.C001_01151	AbiH__AbiH	1083	defense-finder-models/DefenseFinder_1/AbiH/AbiH	ABDE001.0722.00001.C001_AbiH_1	1	1	1	1	1	AbiH__AbiH	mandatory	364	8.2e-34	114.4	0.97	0.764	8	285	AbiH	AbiH	1250180	1251274	+
ABPH001.0722.00001.C001	ABPH001.0722.00001	ABPH001.0722.00001.C001_01889	RM_Type_II__Type_II_REases	1739	defense-finder-models/RM/RM/RM_Type_II	ABPH001.0722.00001.C001_RM_Type_II_1	1	1	1	2	2	RM_Type_II__Type_II_REases	mandatory	77	6.5e-20	68.3	0.282	0.961	1	74	RM	RM_Type_II	1470625	1470858	-
ABPH001.0722.00001.C001	ABPH001.0722.00001	ABPH001.0722.00001.C001_01890	RM_Type_II__Type_II_REases	1740	defense-finder-models/RM/RM/RM_Type_II	ABPH001.0722.00001.C001_RM_Type_II_1	1	1	1	2	2	RM_Type_II__Type_II_REases	mandatory	118	7.2e-25	84.5	0.328	0.763	5	94	RM	RM_Type_II	1471160	1471516	-
ABPH001.0722.00001.C001	ABPH001.0722.00001	ABPH001.0722.00001.C001_01892	RM_Type_II__Type_II_MTases	1742	defense-finder-models/RM/RM/RM_Type_II	ABPH001.0722.00001.C001_RM_Type_II_1	1	1	1	2	2	RM_Type_II__Type_II_MTases	mandatory	117	1e-29	100.4	0.317	0.932	8	116	RM	RM_Type_II	1472184	1472537	-
ACAC001.0722.00001.C001	ACAC001.0722.00001	ACAC001.0722.00001.C001_01458	RM_Type_III__Type_III_MTases	1380	defense-finder-models/RM/RM/RM_Type_III	ACAC001.0722.00001.C001_RM_Type_III_1	1	1	1	2	1	RM_Type_III__Type_III_MTases	mandatory	631	1.3e-150	501.1	0.937	0.951	13	612	RM	RM_Type_III	1649033	1650928	+
ACAC001.0722.00001.C001	ACAC001.0722.00001	ACAC001.0722.00001.C001_01459	RM_Type_III__Type_III_REases	1381	defense-finder-models/RM/RM/RM_Type_III	ACAC001.0722.00001.C001_RM_Type_III_1	1	1	1	2	1	RM_Type_III__Type_III_REases	mandatory	1048	1.4e-224	746	0.995	0.997	1	1045	RM	RM_Type_III	1650929	1654075	+
ACAC001.0722.00001.C001	ACAC001.0722.00001	ACAC001.0722.00001.C001_01959	Wadjet__JetA_II	1853	defense-finder-models/DefenseFinder_2/Wadjet/Wadjet_II	ACAC001.0722.00001.C001_Wadjet_II_2	1	1	1	4	1	Wadjet__JetA_II	mandatory	505	4.1e-161	535	0.947	0.99	2	501	Wadjet	Wadjet_II	2210337	2211854	+
ACAC001.0722.00001.C001	ACAC001.0722.00001	ACAC001.0722.00001.C001_01960	Wadjet__JetB_II	1854	defense-finder-models/DefenseFinder_2/Wadjet/Wadjet_II	ACAC001.0722.00001.C001_Wadjet_II_2	1	1	1	4	1	Wadjet__JetB_II	mandatory	403	5.4e-124	412	0.942	0.968	3	392	Wadjet	Wadjet_II	2211851	2213062	+
ACAC001.0722.00001.C001	ACAC001.0722.00001	ACAC001.0722.00001.C001_01961	Wadjet__JetC_II	1855	defense-finder-models/DefenseFinder_2/Wadjet/Wadjet_II	ACAC001.0722.00001.C001_Wadjet_II_2	1	1	1	4	1	Wadjet__JetC_II	mandatory	1456	0	1342.4	0.998	0.995	5	1453	Wadjet	Wadjet_II	2213046	2217416	+
ACAC001.0722.00001.C001	ACAC001.0722.00001	ACAC001.0722.00001.C001_01962	Wadjet__JetD_II	1856	defense-finder-models/DefenseFinder_2/Wadjet/Wadjet_II	ACAC001.0722.00001.C001_Wadjet_II_2	1	1	1	4	1	Wadjet__JetD_II	mandatory	516	4.7e-63	211.4	0.632	0.632	19	344	Wadjet	Wadjet_II	2217436	2218986	+
ACAC001.0722.00001.C001	ACAC001.0722.00001	ACAC001.0722.00001.C001_03367	Cas__cmr6gr7_III-B_2	3212	defense-finder-models/Cas/Cas/CAS_Cluster	ACAC001.0722.00001.C001_CAS_Cluster_6	1	1	0.26	13	1	Cas__cmr6gr7_III-B_1	mandatory	442	4.6e-47	158.3	0.867	0.507	218	441	Cas	CAS_Cluster	3778203	3779531	-
ACAC001.0722.00001.C001	ACAC001.0722.00001	ACAC001.0722.00001.C001_03368	Cas__cmr5gr11_III-B_18	3213	defense-finder-models/Cas/Cas/CAS_Cluster	ACAC001.0722.00001.C001_CAS_Cluster_6	1	1	0.26	13	1	Cas__cmr5gr11_III-B_18	mandatory	142	6.6e-34	114.6	0.992	0.859	12	133	Cas	CAS_Cluster	3779543	3779971	-
ACAC001.0722.00001.C001	ACAC001.0722.00001	ACAC001.0722.00001.C001_03369	Cas__cmr4gr7_III-B_III-C_1	3214	defense-finder-models/Cas/Cas/CAS_Cluster	ACAC001.0722.00001.C001_CAS_Cluster_6	1	1	0.26	13	1	Cas__cmr4gr7_III-B_III-C_2	mandatory	319	1e-71	239.6	0.993	0.925	7	301	Cas	CAS_Cluster	3779949	3780908	-
ACAC001.0722.00001.C001	ACAC001.0722.00001	ACAC001.0722.00001.C001_03370	Cas__csm6_III_3	3215	defense-finder-models/Cas/Cas/CAS_Cluster	ACAC001.0722.00001.C001_CAS_Cluster_6	1	1	0.26	13	1	Cas__csm6_III_2	neutral	394	2.5e-33	112.8	0.902	0.429	37	205	Cas	CAS_Cluster	3780930	3782114	-
ACAC001.0722.00001.C001	ACAC001.0722.00001	ACAC001.0722.00001.C001_03371	Cas__cmr3gr5_III-B_III-C_5	3216	defense-finder-models/Cas/Cas/CAS_Cluster	ACAC001.0722.00001.C001_CAS_Cluster_6	1	1	0.26	13	1	Cas__cmr3gr5_III-B_III-C_5	mandatory	361	1.6e-67	226.2	1	0.978	5	357	Cas	CAS_Cluster	3782111	3783196	-
ACAC001.0722.00001.C001	ACAC001.0722.00001	ACAC001.0722.00001.C001_03372	Cas__cas10_III_1	3217	defense-finder-models/Cas/Cas/CAS_Cluster	ACAC001.0722.00001.C001_CAS_Cluster_6	1	1	0.26	13	1	Cas__cas10_III_1	mandatory	592	1.5e-40	137.2	0.587	0.546	137	459	Cas	CAS_Cluster	3783171	3784949	-
ACAC001.0722.00001.C001	ACAC001.0722.00001	ACAC001.0722.00001.C001_03373	Cas__cmr1gr7_III-B_1	3218	defense-finder-models/Cas/Cas/CAS_Cluster	ACAC001.0722.00001.C001_CAS_Cluster_6	1	1	0.26	13	1	Cas__cmr1gr7_III-B_1	mandatory	303	2.5e-19	67.3	0.427	0.508	6	159	Cas	CAS_Cluster	3784946	3785857	-
ACAC001.0722.00001.C001	ACAC001.0722.00001	ACAC001.0722.00001.C001_03374	Cas__cas2_I_II_III_IV_V_VI_3	3219	defense-finder-models/Cas/Cas/CAS_Cluster	ACAC001.0722.00001.C001_CAS_Cluster_6	1	1	0.26	13	1	Cas__cas2_I_II_III_IV_V_VI_1	mandatory	87	9.3e-28	94.1	0.987	0.885	3	79	Cas	CAS_Cluster	3796543	3796806	-
ACAC001.0722.00001.C001	ACAC001.0722.00001	ACAC001.0722.00001.C001_03375	Cas__cas1_I_II_III_IV_V_VI_7	3220	defense-finder-models/Cas/Cas/CAS_Cluster	ACAC001.0722.00001.C001_CAS_Cluster_6	1	1	0.26	13	1	Cas__cas1_I_II_III_IV_V_VI_1	mandatory	331	3.5e-137	454.7	0.997	0.979	4	327	Cas	CAS_Cluster	3796875	3797870	-
ACAC001.0722.00001.C001	ACAC001.0722.00001	ACAC001.0722.00001.C001_03376	Cas__cas4_I_II_III_IV_V_VI_6	3221	defense-finder-models/Cas/Cas/CAS_Cluster	ACAC001.0722.00001.C001_CAS_Cluster_6	1	1	0.26	13	1	Cas__cas4_I_II_III_IV_V_VI_1	mandatory	173	1.2e-54	182.6	1	0.931	13	173	Cas	CAS_Cluster	3797898	3798419	-
ACAC001.0722.00001.C001	ACAC001.0722.00001	ACAC001.0722.00001.C001_03378	Cas__csx1_III_9	3223	defense-finder-models/Cas/Cas/CAS_Cluster	ACAC001.0722.00001.C001_CAS_Cluster_6	1	1	0.26	13	1	Cas__csx1_III_10	neutral	603	1.1e-67	226.6	0.994	0.554	4	337	Cas	CAS_Cluster	3799325	3801136	-
ACAC001.0722.00001.C001	ACAC001.0722.00001	ACAC001.0722.00001.C001_03379	Cas__cas3_I_5	3224	defense-finder-models/Cas/Cas/CAS_Cluster	ACAC001.0722.00001.C001_CAS_Cluster_6	1	1	0.26	13	1	Cas__cas3_I_5	neutral	783	2.1e-52	176.2	0.511	0.479	263	637	Cas	CAS_Cluster	3801208	3803559	-
ACAC001.0722.00001.C001	ACAC001.0722.00001	ACAC001.0722.00001.C001_03380	Cas__cas5_I-B_8	3225	defense-finder-models/Cas/Cas/CAS_Cluster	ACAC001.0722.00001.C001_CAS_Cluster_6	1	1	0.26	13	1	Cas__cas5_I-B_1	mandatory	242	1.4e-23	81.3	0.915	0.736	5	182	Cas	CAS_Cluster	3803556	3804284	-
ACAC001.0722.00001.C001	ACAC001.0722.00001	ACAC001.0722.00001.C001_03381	Cas__cas7_I-B_8	3226	defense-finder-models/Cas/Cas/CAS_Cluster	ACAC001.0722.00001.C001_CAS_Cluster_6	1	1	0.26	13	1	Cas__cas7_I-B_6	mandatory	328	3.6e-54	181.8	0.997	0.912	11	309	Cas	CAS_Cluster	3804291	3805277	-
ACAC001.0722.00001.C001	ACAC001.0722.00001	ACAC001.0722.00001.C001_03382	Cas__cas8b1_I-B_14	3227	defense-finder-models/Cas/Cas/CAS_Cluster	ACAC001.0722.00001.C001_CAS_Cluster_6	1	1	0.26	13	1	Cas__cas8b2_I-B_2	mandatory	687	1.6e-28	97.6	0.774	0.725	174	671	Cas	CAS_Cluster	3805274	3807337	-
ACAC001.0722.00001.C001	ACAC001.0722.00001	ACAC001.0722.00001.C001_03383	Cas__cas6_I_II_III_IV_V_VI_7	3228	defense-finder-models/Cas/Cas/CAS_Cluster	ACAC001.0722.00001.C001_CAS_Cluster_6	1	1	0.26	13	1	Cas__cas6_I_II_III_IV_V_VI_7	mandatory	351	1.6e-24	85.1	0.995	0.84	52	346	Cas	CAS_Cluster	3807454	3808509	-
ACAC001.0722.00001.C001	ACAC001.0722.00001	ACAC001.0722.00001.C001_03961	Cas__cas2_I_II_III_IV_V_VI_3	3776	defense-finder-models/Cas/Cas/CAS_Class1-Type-I	ACAC001.0722.00001.C001_CAS_Class1-Type-I_4	1	1	0.15	3	1	Cas__cas2_I_II_III_IV_V_VI_1	accessory	96	2.1e-29	99.4	0.987	0.865	3	85	Cas	CAS_Class1-Type-I	4471080	4471370	-
ACAC001.0722.00001.C001	ACAC001.0722.00001	ACAC001.0722.00001.C001_03962	Cas__cas1_I_II_III_IV_V_VI_6	3777	defense-finder-models/Cas/Cas/CAS_Class1-Type-I	ACAC001.0722.00001.C001_CAS_Class1-Type-I_4	1	1	0.15	3	1	Cas__cas1_I_II_III_IV_V_VI_1	accessory	343	5.2e-148	490.4	1	0.985	4	341	Cas	CAS_Class1-Type-I	4471381	4472412	-
ACAC001.0722.00001.C001	ACAC001.0722.00001	ACAC001.0722.00001.C001_03964	Cas__RT_I_II_III_IV_V_VI_1	3778	defense-finder-models/Cas/Cas/CAS_Class1-Type-I	ACAC001.0722.00001.C001_CAS_Class1-Type-I_4	1	1	0.15	3	1	Cas__RT_I_II_III_IV_V_VI_1	neutral	469	5.3e-87	289.2	0.939	0.595	52	330	Cas	CAS_Class1-Type-I	4472801	4474210	-
ACAC001.0722.00001.C001	ACAC001.0722.00001	ACAC001.0722.00001.C001_03966	Cas__cas3_I_5	3779	defense-finder-models/Cas/Cas/CAS_Class1-Type-I	ACAC001.0722.00001.C001_CAS_Class1-Type-I_4	1	1	0.15	3	1	Cas__cas3_I_5	neutral	730	1.2e-22	77.9	0.54	0.595	167	600	Cas	CAS_Class1-Type-I	4475241	4477433	-
ACAC001.0722.00001.C001	ACAC001.0722.00001	ACAC001.0722.00001.C001_03967	Cas__cas7b_I-B_I-C_2	3780	defense-finder-models/Cas/Cas/CAS_Class1-Type-I	ACAC001.0722.00001.C001_CAS_Class1-Type-I_4	1	1	0.15	3	1	Cas__cas7_I-A_1	mandatory	294	1.4e-55	186.4	0.992	0.915	6	274	Cas	CAS_Class1-Type-I	4477430	4478314	-
ACAC001.0722.00001.C001	ACAC001.0722.00001	ACAC001.0722.00001.C001_00088	SoFic__SoFic	84	defense-finder-models/DefenseFinder_5/SoFIC/SoFic	ACAC001.0722.00001.C001_SoFic_2	1	1	1	1	1	SoFic__SoFic	mandatory	381	1.4e-118	394	0.983	0.948	17	377	SoFIC	SoFic	100662	101807	+
ACAC001.0722.00001.C001	ACAC001.0722.00001	ACAC001.0722.00001.C001_03653	BREX__brxL	3486	defense-finder-models/DefenseFinder_5/BREX/BREX_IV	ACAC001.0722.00001.C001_BREX_IV_1	1	1	0.4	2	1	BREX__brxL	mandatory	482	4e-165	548.9	0.614	0.963	3	466	BREX	BREX_IV	4123526	4124974	-
ACAC001.0722.00001.C001	ACAC001.0722.00001	ACAC001.0722.00001.C001_03656	BREX__brxP	3489	defense-finder-models/DefenseFinder_5/BREX/BREX_IV	ACAC001.0722.00001.C001_BREX_IV_1	1	1	0.4	2	1	BREX__brxP	mandatory	777	1.7e-214	712.3	0.996	0.997	1	775	BREX	BREX_IV	4131742	4134075	-
ACAC001.0722.00001.C001	ACAC001.0722.00001	ACAC001.0722.00001.C001_00193	Gao_Iet__IetS	182	defense-finder-models/DefenseFinder_1/Gao_Iet/Gao_Iet	ACAC001.0722.00001.C001_Gao_Iet_1	1	1	1	2	1	Gao_Iet__IetS	mandatory	787	2.1e-55	185.8	0.572	0.545	200	628	Gao_Iet	Gao_Iet	221937	224300	-
ACAC001.0722.00001.C001	ACAC001.0722.00001	ACAC001.0722.00001.C001_00194	Gao_Iet__IetA	183	defense-finder-models/DefenseFinder_1/Gao_Iet/Gao_Iet	ACAC001.0722.00001.C001_Gao_Iet_1	1	1	1	2	1	Gao_Iet__IetA	mandatory	368	9.9e-81	269.4	0.948	0.973	3	360	Gao_Iet	Gao_Iet	224301	225407	-
ACAC002.0722.00001.C001	ACAC002.0722.00001	ACAC002.0722.00001.C001_00204	RM__Type_I_MTases	198	defense-finder-models/RM/RM/RM_Type_I	ACAC002.0722.00001.C001_RM_Type_I_1	1	1	1	2.5	1	RM__Type_I_MTases	mandatory	544	2.7e-169	561.9	0.984	0.982	10	543	RM	RM_Type_I	208503	210137	+
ACAC002.0722.00001.C001	ACAC002.0722.00001	ACAC002.0722.00001.C001_00205	RM__Type_I_S	199	defense-finder-models/RM/RM/RM_Type_I	ACAC002.0722.00001.C001_RM_Type_I_1	1	1	1	2.5	1	RM__Type_I_S	accessory	367	1.2e-34	117.6	0.476	0.984	5	365	RM	RM_Type_I	210137	211240	+
ACAC002.0722.00001.C001	ACAC002.0722.00001	ACAC002.0722.00001.C001_00206	RM__Type_I_REases	200	defense-finder-models/RM/RM/RM_Type_I	ACAC002.0722.00001.C001_RM_Type_I_1	1	1	1	2.5	1	RM__Type_I_REases	mandatory	1052	4.7e-200	664.9	0.992	0.978	2	1030	RM	RM_Type_I	211241	214399	+
ACAC002.0722.00001.C001	ACAC002.0722.00001	ACAC002.0722.00001.C001_00539	RM__Type_I_MTases	518	defense-finder-models/RM/RM/RM_Type_I	ACAC002.0722.00001.C001_RM_Type_I_2	1	1	1	2.5	1	RM__Type_I_MTases	mandatory	651	6e-245	812	1.279	0.997	2	650	RM	RM_Type_I	596538	598493	+
ACAC002.0722.00001.C001	ACAC002.0722.00001	ACAC002.0722.00001.C001_00540	RM__Type_I_S	519	defense-finder-models/RM/RM/RM_Type_I	ACAC002.0722.00001.C001_RM_Type_I_2	1	1	1	2.5	1	RM__Type_I_S	accessory	444	5.2e-59	198.1	0.549	0.966	12	440	RM	RM_Type_I	598490	599824	+
ACAC002.0722.00001.C001	ACAC002.0722.00001	ACAC002.0722.00001.C001_00541	RM__Type_I_REases	520	defense-finder-models/RM/RM/RM_Type_I	ACAC002.0722.00001.C001_RM_Type_I_2	1	1	1	2.5	1	RM__Type_I_REases	mandatory	1060	2.1e-266	884.1	0.98	0.988	4	1050	RM	RM_Type_I	599824	603006	+
ACAC002.0722.00001.C001	ACAC002.0722.00001	ACAC002.0722.00001.C001_00636	RM_Type_IIG__Type_IIG	612	defense-finder-models/RM/RM/RM_Type_IIG	ACAC002.0722.00001.C001_RM_Type_IIG_6	1	1	1	1	1	RM_Type_IIG__Type_IIG	mandatory	723	3.5e-194	645.6	0.784	0.994	3	721	RM	RM_Type_IIG	694609	696780	-
ACAC002.0722.00001.C001	ACAC002.0722.00001	ACAC002.0722.00001.C001_00696	RM_Type_II__Type_II_MTases	671	defense-finder-models/RM/RM/RM_Type_II	ACAC002.0722.00001.C001_RM_Type_II_5	1	1	1	2	2	RM_Type_II__Type_II_MTases	mandatory	364	1.1e-81	272.5	0.97	0.986	5	363	RM	RM_Type_II	766918	768012	+
ACAC002.0722.00001.C001	ACAC002.0722.00001	ACAC002.0722.00001.C001_00697	RM_Type_II__Type_II_MTases	672	defense-finder-models/RM/RM/RM_Type_II	ACAC002.0722.00001.C001_RM_Type_II_5	1	1	1	2	2	RM_Type_II__Type_II_MTases	mandatory	364	4.9e-82	273.6	0.97	0.959	15	363	RM	RM_Type_II	768017	769111	-
ACAC002.0722.00001.C001	ACAC002.0722.00001	ACAC002.0722.00001.C001_00698	RM_Type_II__Type_II_MTases	673	defense-finder-models/RM/RM/RM_Type_II	ACAC002.0722.00001.C001_RM_Type_II_5	1	1	1	2	2	RM_Type_II__Type_II_MTases	mandatory	945	8e-10	35.7	0.115	0.044	128	169	RM	RM_Type_II	769198	772035	+
ACAC002.0722.00001.C001	ACAC002.0722.00001	ACAC002.0722.00001.C001_00700	RM_Type_II__Type_II_REases	675	defense-finder-models/RM/RM/RM_Type_II	ACAC002.0722.00001.C001_RM_Type_II_5	1	1	1	2	2	RM_Type_II__Type_II_REases	mandatory	511	2.7e-08	31.3	0.328	0.178	27	117	RM	RM_Type_II	775423	776958	+
ACAC002.0722.00001.C001	ACAC002.0722.00001	ACAC002.0722.00001.C001_00702	RM_Type_II__Type_II_REases	677	defense-finder-models/RM/RM/RM_Type_II	ACAC002.0722.00001.C001_RM_Type_II_5	1	1	1	2	2	RM_Type_II__Type_II_REases	mandatory	1042	1.4e-123	411.4	2.233	0.661	127	815	RM	RM_Type_II	777929	781057	+
ACAC002.0722.00001.C001	ACAC002.0722.00001	ACAC002.0722.00001.C001_01320	RM_Type_IV__Type_IV_REases	1274	defense-finder-models/RM/RM/RM_Type_IV	ACAC002.0722.00001.C001_RM_Type_IV_7	1	1	1	1	1	RM_Type_IV__Type_IV_REases	mandatory	316	2.7e-51	172.3	0.394	0.541	144	314	RM	RM_Type_IV	1477440	1478390	+
ACAC002.0722.00001.C001	ACAC002.0722.00001	ACAC002.0722.00001.C001_02616	RM__Type_I_MTases	2499	defense-finder-models/RM/RM/RM_Type_I	ACAC002.0722.00001.C001_RM_Type_I_3	1	1	1	2.5	1	RM__Type_I_MTases	mandatory	813	3.8e-161	535	0.99	0.996	2	811	RM	RM_Type_I	2868964	2871405	+
ACAC002.0722.00001.C001	ACAC002.0722.00001	ACAC002.0722.00001.C001_02617	RM__Type_I_S	2500	defense-finder-models/RM/RM/RM_Type_I	ACAC002.0722.00001.C001_RM_Type_I_3	1	1	1	2.5	1	RM__Type_I_S	accessory	351	3.1e-43	145.4	0.483	0.92	6	328	RM	RM_Type_I	2871402	2872457	+
ACAC002.0722.00001.C001	ACAC002.0722.00001	ACAC002.0722.00001.C001_02621	RM__Type_I_REases	2501	defense-finder-models/RM/RM/RM_Type_I	ACAC002.0722.00001.C001_RM_Type_I_3	1	1	1	2.5	1	RM__Type_I_REases	mandatory	1032	7.1e-248	823.2	0.984	0.976	5	1011	RM	RM_Type_I	2875526	2878624	+
ACAC002.0722.00001.C001	ACAC002.0722.00001	ACAC002.0722.00001.C001_03229	RM__Type_I_REases	3082	defense-finder-models/RM/RM/RM_Type_I	ACAC002.0722.00001.C001_RM_Type_I_4	1	1	1	2.5	1	RM__Type_I_REases	mandatory	1110	1.5e-177	590.4	0.98	0.909	11	1019	RM	RM_Type_I	3506464	3509796	-
ACAC002.0722.00001.C001	ACAC002.0722.00001	ACAC002.0722.00001.C001_03230	RM__Type_I_S	3083	defense-finder-models/RM/RM/RM_Type_I	ACAC002.0722.00001.C001_RM_Type_I_4	1	1	1	2.5	1	RM__Type_I_S	accessory	397	1.5e-37	127.2	0.472	0.97	4	388	RM	RM_Type_I	3509793	3510986	-
ACAC002.0722.00001.C001	ACAC002.0722.00001	ACAC002.0722.00001.C001_03231	RM__Type_I_MTases	3084	defense-finder-models/RM/RM/RM_Type_I	ACAC002.0722.00001.C001_RM_Type_I_4	1	1	1	2.5	1	RM__Type_I_MTases	mandatory	516	1.7e-144	480	0.99	0.992	1	512	RM	RM_Type_I	3510983	3512533	-
ACAC002.0722.00001.C001	ACAC002.0722.00001	ACAC002.0722.00001.C001_02100	Azaca__ZacA	2010	defense-finder-models/DefenseFinder_3/Azaca/Azaca	ACAC002.0722.00001.C001_Azaca_1	1	1	1	3	1	Azaca__ZacA	mandatory	440	2.1e-101	337.7	0.995	0.989	1	435	Azaca	Azaca	2308120	2309442	+
ACAC002.0722.00001.C001	ACAC002.0722.00001	ACAC002.0722.00001.C001_02101	Azaca__ZacB	2011	defense-finder-models/DefenseFinder_3/Azaca/Azaca	ACAC002.0722.00001.C001_Azaca_1	1	1	1	3	1	Azaca__ZacB	mandatory	632	1.2e-144	480.7	0.993	0.973	7	621	Azaca	Azaca	2309435	2311333	+
ACAC002.0722.00001.C001	ACAC002.0722.00001	ACAC002.0722.00001.C001_02102	Azaca__ZacC	2012	defense-finder-models/DefenseFinder_3/Azaca/Azaca	ACAC002.0722.00001.C001_Azaca_1	1	1	1	3	1	Azaca__ZacC	mandatory	1196	5.4e-287	952.9	0.994	0.967	9	1164	Azaca	Azaca	2311326	2314916	+
ACAC002.0722.00001.C001	ACAC002.0722.00001	ACAC002.0722.00001.C001_00689	Gabija__GajA	664	defense-finder-models/DefenseFinder_1/Gabija/Gabija	ACAC002.0722.00001.C001_Gabija_2	1	1	1	2	1	Gabija__GajA	mandatory	533	3.9e-40	135.8	0.763	0.811	1	432	Gabija	Gabija	752789	754390	-
ACAC002.0722.00001.C001	ACAC002.0722.00001	ACAC002.0722.00001.C001_00690	Gabija__GajB_2	665	defense-finder-models/DefenseFinder_1/Gabija/Gabija	ACAC002.0722.00001.C001_Gabija_2	1	1	1	2	1	Gabija__GajB_1	mandatory	413	1.1e-29	101	0.57	0.826	55	395	Gabija	Gabija	754505	755746	-
ACAC002.0722.00001.C001	ACAC002.0722.00001	ACAC002.0722.00001.C001_01340	AbiEii__AbiEi_1	1294	defense-finder-models/DefenseFinder_1/AbiE/AbiE	ACAC002.0722.00001.C001_AbiE_1	1	1	1	2	1	AbiEii__AbiEi_1	mandatory	213	1.3e-06	26.2	0.866	0.587	79	203	AbiE	AbiE	1497872	1498513	+
ACAC002.0722.00001.C001	ACAC002.0722.00001	ACAC002.0722.00001.C001_01341	AbiEii__AbiEii	1295	defense-finder-models/DefenseFinder_1/AbiE/AbiE	ACAC002.0722.00001.C001_AbiE_1	1	1	1	2	1	AbiEii__AbiEii	mandatory	252	4.1e-20	70.3	0.686	0.591	47	195	AbiE	AbiE	1498510	1499268	+
ACAC002.0722.00001.C001	ACAC002.0722.00001	ACAC002.0722.00001.C001_00667	Mokosh_TypeII__MkoC	642	defense-finder-models/DefenseFinder_4/Mokosh/Mokosh_TypeII	ACAC002.0722.00001.C001_Mokosh_TypeII_1	1	1	1	1	1	Mokosh_TypeII__MkoC	mandatory	1022	1.3e-121	405	0.327	0.378	468	853	Mokosh	Mokosh_TypeII	731767	734835	+
ACAC002.0722.00002.C001	ACAC002.0722.00002	ACAC002.0722.00002.C001_00058	RM_Type_IIG__Type_IIG	57	defense-finder-models/RM/RM/RM_Type_IIG	ACAC002.0722.00002.C001_RM_Type_IIG_5	1	1	1	1	1	RM_Type_IIG__Type_IIG	mandatory	903	3.4e-98	327.8	0.481	0.986	6	895	RM	RM_Type_IIG	55485	58196	+
ACAC002.0722.00002.C001	ACAC002.0722.00002	ACAC002.0722.00002.C001_00060	RM__Type_I_REases	59	defense-finder-models/RM/RM/RM_Type_I	ACAC002.0722.00002.C001_RM_Type_I_1	1	1	1	2.5	1	RM__Type_I_REases	mandatory	1005	1.6e-214	712.8	0.933	0.919	30	953	RM	RM_Type_I	59197	62214	-
ACAC002.0722.00002.C001	ACAC002.0722.00002	ACAC002.0722.00002.C001_00061	RM__Type_I_S	60	defense-finder-models/RM/RM/RM_Type_I	ACAC002.0722.00002.C001_RM_Type_I_1	1	1	1	2.5	1	RM__Type_I_S	accessory	408	1.9e-54	182.4	0.531	0.887	18	379	RM	RM_Type_I	62211	63437	-
ACAC002.0722.00002.C001	ACAC002.0722.00002	ACAC002.0722.00002.C001_00062	RM__Type_I_MTases	61	defense-finder-models/RM/RM/RM_Type_I	ACAC002.0722.00002.C001_RM_Type_I_1	1	1	1	2.5	1	RM__Type_I_MTases	mandatory	536	3e-155	515.5	0.988	0.955	7	518	RM	RM_Type_I	63434	65044	-
ACAC002.0722.00002.C001	ACAC002.0722.00002	ACAC002.0722.00002.C001_00069	RM_Type_IIG__Type_IIG	68	defense-finder-models/RM/RM/RM_Type_IIG	ACAC002.0722.00002.C001_RM_Type_IIG_6	1	1	1	1	1	RM_Type_IIG__Type_IIG	mandatory	853	4.7e-203	674.6	0.658	0.989	5	848	RM	RM_Type_IIG	73032	75593	+
ACAC002.0722.00002.C001	ACAC002.0722.00002	ACAC002.0722.00002.C001_00475	RM__Type_I_MTases	453	defense-finder-models/RM/RM/RM_Type_I	ACAC002.0722.00002.C001_RM_Type_I_2	1	1	1	2.5	1	RM__Type_I_MTases	mandatory	813	1.3e-160	533.3	0.99	0.996	2	811	RM	RM_Type_I	525638	528079	+
ACAC002.0722.00002.C001	ACAC002.0722.00002	ACAC002.0722.00002.C001_00476	RM__Type_I_S	454	defense-finder-models/RM/RM/RM_Type_I	ACAC002.0722.00002.C001_RM_Type_I_2	1	1	1	2.5	1	RM__Type_I_S	accessory	378	1.2e-68	229.2	0.563	0.984	6	377	RM	RM_Type_I	528076	529212	+
ACAC002.0722.00002.C001	ACAC002.0722.00002	ACAC002.0722.00002.C001_00477	RM__Type_I_REases	455	defense-finder-models/RM/RM/RM_Type_I	ACAC002.0722.00002.C001_RM_Type_I_2	1	1	1	2.5	1	RM__Type_I_REases	mandatory	1032	4.7e-247	820.5	0.984	0.976	5	1011	RM	RM_Type_I	529257	532355	+
ACAC002.0722.00002.C001	ACAC002.0722.00002	ACAC002.0722.00002.C001_01770	RM_Type_IV__Type_IV_REases	1686	defense-finder-models/RM/RM/RM_Type_IV	ACAC002.0722.00002.C001_RM_Type_IV_9	1	1	1	1	1	RM_Type_IV__Type_IV_REases	mandatory	316	2.8e-51	172.3	0.394	0.541	144	314	RM	RM_Type_IV	1865213	1866163	-
ACAC002.0722.00002.C001	ACAC002.0722.00002	ACAC002.0722.00002.C001_02756	RM__Type_I_REases	2630	defense-finder-models/RM/RM/RM_Type_I	ACAC002.0722.00002.C001_RM_Type_I_3	1	1	1	2.5	1	RM__Type_I_REases	mandatory	1052	2.7e-198	659.1	0.992	0.978	2	1030	RM	RM_Type_I	3007474	3010632	-
ACAC002.0722.00002.C001	ACAC002.0722.00002	ACAC002.0722.00002.C001_02757	RM__Type_I_S	2631	defense-finder-models/RM/RM/RM_Type_I	ACAC002.0722.00002.C001_RM_Type_I_3	1	1	1	2.5	1	RM__Type_I_S	accessory	401	1.4e-43	147.1	0.462	0.92	31	399	RM	RM_Type_I	3010632	3011837	-
ACAC002.0722.00002.C001	ACAC002.0722.00002	ACAC002.0722.00002.C001_02758	RM__Type_I_MTases	2632	defense-finder-models/RM/RM/RM_Type_I	ACAC002.0722.00002.C001_RM_Type_I_3	1	1	1	2.5	1	RM__Type_I_MTases	mandatory	545	3.3e-170	564.9	0.986	0.982	10	544	RM	RM_Type_I	3011834	3013471	-
ACAC002.0722.00002.C001	ACAC002.0722.00002	ACAC002.0722.00002.C001_03005	RM_Type_IIG__Type_IIG	2871	defense-finder-models/RM/RM/RM_Type_IIG	ACAC002.0722.00002.C001_RM_Type_IIG_7	1	1	1	1	1	RM_Type_IIG__Type_IIG	mandatory	668	2.1e-159	530.2	0.499	0.991	1	662	RM	RM_Type_IIG	3241650	3243656	+
ACAC002.0722.00002.C001	ACAC002.0722.00002	ACAC002.0722.00002.C001_03420	RM__Type_I_REases	3266	defense-finder-models/RM/RM/RM_Type_I	ACAC002.0722.00002.C001_RM_Type_I_4	1	1	1	2.5	1	RM__Type_I_REases	mandatory	1005	1.6e-214	712.8	0.933	0.919	30	953	RM	RM_Type_I	3664525	3667542	-
ACAC002.0722.00002.C001	ACAC002.0722.00002	ACAC002.0722.00002.C001_03421	RM__Type_I_S	3267	defense-finder-models/RM/RM/RM_Type_I	ACAC002.0722.00002.C001_RM_Type_I_4	1	1	1	2.5	1	RM__Type_I_S	accessory	408	1.9e-54	182.4	0.531	0.887	18	379	RM	RM_Type_I	3667539	3668765	-
ACAC002.0722.00002.C001	ACAC002.0722.00002	ACAC002.0722.00002.C001_03422	RM__Type_I_MTases	3268	defense-finder-models/RM/RM/RM_Type_I	ACAC002.0722.00002.C001_RM_Type_I_4	1	1	1	2.5	1	RM__Type_I_MTases	mandatory	536	3e-155	515.5	0.988	0.955	7	518	RM	RM_Type_I	3668762	3670372	-
ACAC002.0722.00002.C001	ACAC002.0722.00002	ACAC002.0722.00002.C001_03427	RM_Type_IIG__Type_IIG	3273	defense-finder-models/RM/RM/RM_Type_IIG	ACAC002.0722.00002.C001_RM_Type_IIG_8	1	1	1	1	1	RM_Type_IIG__Type_IIG	mandatory	722	2.6e-184	613	0.769	0.967	24	721	RM	RM_Type_IIG	3676115	3678283	+
ACAC002.0722.00002.C001	ACAC002.0722.00002	ACAC002.0722.00002.C001_00483	Thoeris__ThsB_Global	461	defense-finder-models/DefenseFinder_3/Thoeris/Thoeris_II	ACAC002.0722.00002.C001_Thoeris_II_1	1	1	1	2	1	Thoeris__ThsB_Global	mandatory	171	3.7e-16	57.1	0.803	0.959	2	165	Thoeris	Thoeris_II	537536	538051	+
ACAC002.0722.00002.C001	ACAC002.0722.00002	ACAC002.0722.00002.C001_00484	Thoeris_II__ThsA_new_petit	462	defense-finder-models/DefenseFinder_3/Thoeris/Thoeris_II	ACAC002.0722.00002.C001_Thoeris_II_1	1	1	1	2	1	Thoeris_II__ThsA_new_petit	mandatory	280	5.4e-41	138.4	0.853	0.739	71	277	Thoeris	Thoeris_II	538048	538890	+
ACAC002.0722.00002.C001	ACAC002.0722.00002	ACAC002.0722.00002.C001_01614	Cas__DEDDh_I_II_III_IV_V_VI_1	1536	defense-finder-models/Cas/Cas/CAS_Class1-Subtype-I-G	ACAC002.0722.00002.C001_CAS_Class1-Subtype-I-G_1	1	1	0.857	6	1	Cas__DEDDh_I_II_III_IV_V_VI_1	neutral	509	0.00011	20	0.562	0.171	10	96	Cas	CAS_Class1-Subtype-I-G	1683493	1685022	+
ACAC002.0722.00002.C001	ACAC002.0722.00002	ACAC002.0722.00002.C001_01615	Cas__csb1gr7_I-G_1	1537	defense-finder-models/Cas/Cas/CAS_Class1-Subtype-I-G	ACAC002.0722.00002.C001_CAS_Class1-Subtype-I-G_1	1	1	0.857	6	1	Cas__cas7_I-G_4	mandatory	402	1.1e-28	97.7	0.976	0.42	23	191	Cas	CAS_Class1-Subtype-I-G	1685175	1686383	+
ACAC002.0722.00002.C001	ACAC002.0722.00002	ACAC002.0722.00002.C001_01616	Cas__csb2gr5_I-G_1	1538	defense-finder-models/Cas/Cas/CAS_Class1-Subtype-I-G	ACAC002.0722.00002.C001_CAS_Class1-Subtype-I-G_1	1	1	0.857	6	1	Cas__cas5u_I-G_1	mandatory	527	1.2e-96	322.2	0.996	1	1	527	Cas	CAS_Class1-Subtype-I-G	1686386	1687969	+
ACAC002.0722.00002.C001	ACAC002.0722.00002	ACAC002.0722.00002.C001_01617	Cas__cas3_I-G_3	1539	defense-finder-models/Cas/Cas/CAS_Class1-Subtype-I-G	ACAC002.0722.00002.C001_CAS_Class1-Subtype-I-G_1	1	1	0.857	6	1	Cas__cas3_I-G_3	mandatory	875	2.5e-70	234.8	0.461	0.459	7	408	Cas	CAS_Class1-Subtype-I-G	1687966	1690593	+
ACAC002.0722.00002.C001	ACAC002.0722.00002	ACAC002.0722.00002.C001_01618	Cas__csb3_I-G_1	1540	defense-finder-models/Cas/Cas/CAS_Class1-Subtype-I-G	ACAC002.0722.00002.C001_CAS_Class1-Subtype-I-G_1	1	1	0.857	6	1	Cas__csb3_I-G_1	mandatory	332	4.1e-83	277	0.994	0.955	5	321	Cas	CAS_Class1-Subtype-I-G	1690590	1691588	+
ACAC002.0722.00002.C001	ACAC002.0722.00002	ACAC002.0722.00002.C001_01619	Cas__cas1_I_II_III_IV_V_VI_1	1541	defense-finder-models/Cas/Cas/CAS_Class1-Subtype-I-G	ACAC002.0722.00002.C001_CAS_Class1-Subtype-I-G_1	1	1	0.857	6	1	Cas__cas1_I_II_III_IV_V_VI_10	accessory	534	7.3e-80	265.9	0.978	0.581	208	517	Cas	CAS_Class1-Subtype-I-G	1691575	1693179	+
ACAC002.0722.00002.C001	ACAC002.0722.00002	ACAC002.0722.00002.C001_01620	Cas__cas2_I_II_III_IV_V_VI_3	1542	defense-finder-models/Cas/Cas/CAS_Class1-Subtype-I-G	ACAC002.0722.00002.C001_CAS_Class1-Subtype-I-G_1	1	1	0.857	6	1	Cas__cas2_I_II_III_IV_V_VI_3	accessory	99	4e-20	69.4	0.886	0.707	9	78	Cas	CAS_Class1-Subtype-I-G	1693176	1693475	+
ACAC002.0722.00002.C001	ACAC002.0722.00002	ACAC002.0722.00002.C001_01750	AbiEii__AbiEii	1666	defense-finder-models/DefenseFinder_1/AbiE/AbiE	ACAC002.0722.00002.C001_AbiE_1	1	1	1	2	1	AbiEii__AbiEii	mandatory	253	4.1e-21	73.6	0.757	0.672	47	216	AbiE	AbiE	1845133	1845894	-
ACAC002.0722.00002.C001	ACAC002.0722.00002	ACAC002.0722.00002.C001_01751	AbiEii__AbiEi_1	1667	defense-finder-models/DefenseFinder_1/AbiE/AbiE	ACAC002.0722.00002.C001_AbiE_1	1	1	1	2	1	AbiEii__AbiEi_1	mandatory	213	4.9e-07	27.7	0.866	0.587	79	203	AbiE	AbiE	1845891	1846532	-
ACAC002.0722.00003.C001	ACAC002.0722.00003	ACAC002.0722.00003.C001_00352	RM__Type_I_REases	331	defense-finder-models/RM/RM/RM_Type_I	ACAC002.0722.00003.C001_RM_Type_I_1	1	1	1	2.5	1	RM__Type_I_REases	mandatory	1005	1.5e-214	712.8	0.933	0.919	30	953	RM	RM_Type_I	357840	360857	-
ACAC002.0722.00003.C001	ACAC002.0722.00003	ACAC002.0722.00003.C001_00353	RM__Type_I_S	332	defense-finder-models/RM/RM/RM_Type_I	ACAC002.0722.00003.C001_RM_Type_I_1	1	1	1	2.5	1	RM__Type_I_S	accessory	408	1.8e-54	182.4	0.531	0.887	18	379	RM	RM_Type_I	360854	362080	-
ACAC002.0722.00003.C001	ACAC002.0722.00003	ACAC002.0722.00003.C001_00354	RM__Type_I_MTases	333	defense-finder-models/RM/RM/RM_Type_I	ACAC002.0722.00003.C001_RM_Type_I_1	1	1	1	2.5	1	RM__Type_I_MTases	mandatory	536	2.9e-155	515.5	0.988	0.955	7	518	RM	RM_Type_I	362077	363687	-
ACAC002.0722.00003.C001	ACAC002.0722.00003	ACAC002.0722.00003.C001_00361	RM_Type_IIG__Type_IIG	340	defense-finder-models/RM/RM/RM_Type_IIG	ACAC002.0722.00003.C001_RM_Type_IIG_4	1	1	1	1	1	RM_Type_IIG__Type_IIG	mandatory	853	4.7e-203	674.6	0.658	0.989	5	848	RM	RM_Type_IIG	371675	374236	+
ACAC002.0722.00003.C001	ACAC002.0722.00003	ACAC002.0722.00003.C001_00768	RM__Type_I_MTases	726	defense-finder-models/RM/RM/RM_Type_I	ACAC002.0722.00003.C001_RM_Type_I_2	1	1	1	2.5	1	RM__Type_I_MTases	mandatory	813	1.2e-160	533.3	0.99	0.996	2	811	RM	RM_Type_I	824279	826720	+
ACAC002.0722.00003.C001	ACAC002.0722.00003	ACAC002.0722.00003.C001_00769	RM__Type_I_S	727	defense-finder-models/RM/RM/RM_Type_I	ACAC002.0722.00003.C001_RM_Type_I_2	1	1	1	2.5	1	RM__Type_I_S	accessory	378	1.2e-68	229.2	0.563	0.984	6	377	RM	RM_Type_I	826717	827853	+
ACAC002.0722.00003.C001	ACAC002.0722.00003	ACAC002.0722.00003.C001_00770	RM__Type_I_REases	728	defense-finder-models/RM/RM/RM_Type_I	ACAC002.0722.00003.C001_RM_Type_I_2	1	1	1	2.5	1	RM__Type_I_REases	mandatory	1032	4.6e-247	820.5	0.984	0.976	5	1011	RM	RM_Type_I	827898	830996	+
ACAC002.0722.00003.C001	ACAC002.0722.00003	ACAC002.0722.00003.C001_02064	RM_Type_IV__Type_IV_REases	1961	defense-finder-models/RM/RM/RM_Type_IV	ACAC002.0722.00003.C001_RM_Type_IV_6	1	1	1	1	1	RM_Type_IV__Type_IV_REases	mandatory	316	2.7e-51	172.3	0.394	0.541	144	314	RM	RM_Type_IV	2163852	2164802	-
ACAC002.0722.00003.C001	ACAC002.0722.00003	ACAC002.0722.00003.C001_03054	RM__Type_I_REases	2911	defense-finder-models/RM/RM/RM_Type_I	ACAC002.0722.00003.C001_RM_Type_I_3	1	1	1	2.5	1	RM__Type_I_REases	mandatory	1052	2.7e-198	659.1	0.992	0.978	2	1030	RM	RM_Type_I	3306110	3309268	-
ACAC002.0722.00003.C001	ACAC002.0722.00003	ACAC002.0722.00003.C001_03055	RM__Type_I_S	2912	defense-finder-models/RM/RM/RM_Type_I	ACAC002.0722.00003.C001_RM_Type_I_3	1	1	1	2.5	1	RM__Type_I_S	accessory	401	1.4e-43	147.1	0.462	0.92	31	399	RM	RM_Type_I	3309268	3310473	-
ACAC002.0722.00003.C001	ACAC002.0722.00003	ACAC002.0722.00003.C001_03056	RM__Type_I_MTases	2913	defense-finder-models/RM/RM/RM_Type_I	ACAC002.0722.00003.C001_RM_Type_I_3	1	1	1	2.5	1	RM__Type_I_MTases	mandatory	545	3.2e-170	564.9	0.986	0.982	10	544	RM	RM_Type_I	3310470	3312107	-
ACAC002.0722.00003.C001	ACAC002.0722.00003	ACAC002.0722.00003.C001_03303	RM_Type_IIG__Type_IIG	3152	defense-finder-models/RM/RM/RM_Type_IIG	ACAC002.0722.00003.C001_RM_Type_IIG_5	1	1	1	1	1	RM_Type_IIG__Type_IIG	mandatory	668	2.1e-159	530.2	0.499	0.991	1	662	RM	RM_Type_IIG	3540286	3542292	+
ACAC002.0722.00003.C001	ACAC002.0722.00003	ACAC002.0722.00003.C001_00776	Thoeris__ThsB_Global	734	defense-finder-models/DefenseFinder_3/Thoeris/Thoeris_II	ACAC002.0722.00003.C001_Thoeris_II_1	1	1	1	2	1	Thoeris__ThsB_Global	mandatory	171	3.6e-16	57.1	0.803	0.959	2	165	Thoeris	Thoeris_II	836177	836692	+
ACAC002.0722.00003.C001	ACAC002.0722.00003	ACAC002.0722.00003.C001_00777	Thoeris_II__ThsA_new_petit	735	defense-finder-models/DefenseFinder_3/Thoeris/Thoeris_II	ACAC002.0722.00003.C001_Thoeris_II_1	1	1	1	2	1	Thoeris_II__ThsA_new_petit	mandatory	280	5.3e-41	138.4	0.853	0.739	71	277	Thoeris	Thoeris_II	836689	837531	+
ACAC002.0722.00003.C001	ACAC002.0722.00003	ACAC002.0722.00003.C001_01908	Cas__DEDDh_I_II_III_IV_V_VI_1	1811	defense-finder-models/Cas/Cas/CAS_Class1-Subtype-I-G	ACAC002.0722.00003.C001_CAS_Class1-Subtype-I-G_1	1	1	0.857	6	1	Cas__DEDDh_I_II_III_IV_V_VI_1	neutral	509	0.0001	20	0.562	0.171	10	96	Cas	CAS_Class1-Subtype-I-G	1982133	1983662	+
ACAC002.0722.00003.C001	ACAC002.0722.00003	ACAC002.0722.00003.C001_01909	Cas__csb1gr7_I-G_1	1812	defense-finder-models/Cas/Cas/CAS_Class1-Subtype-I-G	ACAC002.0722.00003.C001_CAS_Class1-Subtype-I-G_1	1	1	0.857	6	1	Cas__cas7_I-G_4	mandatory	402	1.1e-28	97.7	0.976	0.42	23	191	Cas	CAS_Class1-Subtype-I-G	1983815	1985023	+
ACAC002.0722.00003.C001	ACAC002.0722.00003	ACAC002.0722.00003.C001_01910	Cas__csb2gr5_I-G_1	1813	defense-finder-models/Cas/Cas/CAS_Class1-Subtype-I-G	ACAC002.0722.00003.C001_CAS_Class1-Subtype-I-G_1	1	1	0.857	6	1	Cas__cas5u_I-G_1	mandatory	527	1.1e-96	322.2	0.996	1	1	527	Cas	CAS_Class1-Subtype-I-G	1985026	1986609	+
ACAC002.0722.00003.C001	ACAC002.0722.00003	ACAC002.0722.00003.C001_01911	Cas__cas3_I-G_3	1814	defense-finder-models/Cas/Cas/CAS_Class1-Subtype-I-G	ACAC002.0722.00003.C001_CAS_Class1-Subtype-I-G_1	1	1	0.857	6	1	Cas__cas3_I-G_3	mandatory	875	2.5e-70	234.8	0.461	0.459	7	408	Cas	CAS_Class1-Subtype-I-G	1986606	1989233	+
ACAC002.0722.00003.C001	ACAC002.0722.00003	ACAC002.0722.00003.C001_01912	Cas__csb3_I-G_1	1815	defense-finder-models/Cas/Cas/CAS_Class1-Subtype-I-G	ACAC002.0722.00003.C001_CAS_Class1-Subtype-I-G_1	1	1	0.857	6	1	Cas__csb3_I-G_1	mandatory	332	4e-83	277	0.994	0.955	5	321	Cas	CAS_Class1-Subtype-I-G	1989230	1990228	+
ACAC002.0722.00003.C001	ACAC002.0722.00003	ACAC002.0722.00003.C001_01913	Cas__cas1_I_II_III_IV_V_VI_1	1816	defense-finder-models/Cas/Cas/CAS_Class1-Subtype-I-G	ACAC002.0722.00003.C001_CAS_Class1-Subtype-I-G_1	1	1	0.857	6	1	Cas__cas1_I_II_III_IV_V_VI_10	accessory	534	7.2e-80	265.9	0.978	0.581	208	517	Cas	CAS_Class1-Subtype-I-G	1990215	1991819	+
ACAC002.0722.00003.C001	ACAC002.0722.00003	ACAC002.0722.00003.C001_01914	Cas__cas2_I_II_III_IV_V_VI_3	1817	defense-finder-models/Cas/Cas/CAS_Class1-Subtype-I-G	ACAC002.0722.00003.C001_CAS_Class1-Subtype-I-G_1	1	1	0.857	6	1	Cas__cas2_I_II_III_IV_V_VI_3	accessory	99	4e-20	69.4	0.886	0.707	9	78	Cas	CAS_Class1-Subtype-I-G	1991816	1992115	+
ACAC002.0722.00003.C001	ACAC002.0722.00003	ACAC002.0722.00003.C001_02044	AbiEii__AbiEii	1941	defense-finder-models/DefenseFinder_1/AbiE/AbiE	ACAC002.0722.00003.C001_AbiE_1	1	1	1	2	1	AbiEii__AbiEii	mandatory	253	4e-21	73.6	0.757	0.672	47	216	AbiE	AbiE	2143772	2144533	-
ACAC002.0722.00003.C001	ACAC002.0722.00003	ACAC002.0722.00003.C001_02045	AbiEii__AbiEi_1	1942	defense-finder-models/DefenseFinder_1/AbiE/AbiE	ACAC002.0722.00003.C001_AbiE_1	1	1	1	2	1	AbiEii__AbiEi_1	mandatory	213	4.8e-07	27.7	0.866	0.587	79	203	AbiE	AbiE	2144530	2145171	-
ACAC002.0722.00004.C001	ACAC002.0722.00004	ACAC002.0722.00004.C001_00393	RM__Type_I_REases	366	defense-finder-models/RM/RM/RM_Type_I	ACAC002.0722.00004.C001_RM_Type_I_1	1	1	1	2.5	1	RM__Type_I_REases	mandatory	1032	7e-248	823.2	0.984	0.976	5	1011	RM	RM_Type_I	411474	414572	-
ACAC002.0722.00004.C001	ACAC002.0722.00004	ACAC002.0722.00004.C001_00397	RM__Type_I_S	367	defense-finder-models/RM/RM/RM_Type_I	ACAC002.0722.00004.C001_RM_Type_I_1	1	1	1	2.5	1	RM__Type_I_S	accessory	351	3.1e-43	145.4	0.483	0.92	6	328	RM	RM_Type_I	417641	418696	-
ACAC002.0722.00004.C001	ACAC002.0722.00004	ACAC002.0722.00004.C001_00398	RM__Type_I_MTases	368	defense-finder-models/RM/RM/RM_Type_I	ACAC002.0722.00004.C001_RM_Type_I_1	1	1	1	2.5	1	RM__Type_I_MTases	mandatory	813	3.8e-161	535	0.99	0.996	2	811	RM	RM_Type_I	418693	421134	-
ACAC002.0722.00004.C001	ACAC002.0722.00004	ACAC002.0722.00004.C001_01688	RM_Type_IV__Type_IV_REases	1582	defense-finder-models/RM/RM/RM_Type_IV	ACAC002.0722.00004.C001_RM_Type_IV_7	1	1	1	1	1	RM_Type_IV__Type_IV_REases	mandatory	316	2.7e-51	172.3	0.394	0.541	144	314	RM	RM_Type_IV	1811036	1811986	-
ACAC002.0722.00004.C001	ACAC002.0722.00004	ACAC002.0722.00004.C001_02303	RM_Type_II__Type_II_REases	2176	defense-finder-models/RM/RM/RM_Type_II	ACAC002.0722.00004.C001_RM_Type_II_5	1	1	1	2	2	RM_Type_II__Type_II_REases	mandatory	1042	1.4e-123	411.4	2.233	0.661	127	815	RM	RM_Type_II	2508352	2511480	-
ACAC002.0722.00004.C001	ACAC002.0722.00004	ACAC002.0722.00004.C001_02305	RM_Type_II__Type_II_REases	2178	defense-finder-models/RM/RM/RM_Type_II	ACAC002.0722.00004.C001_RM_Type_II_5	1	1	1	2	2	RM_Type_II__Type_II_REases	mandatory	511	2.6e-08	31.3	0.328	0.178	27	117	RM	RM_Type_II	2512451	2513986	-
ACAC002.0722.00004.C001	ACAC002.0722.00004	ACAC002.0722.00004.C001_02307	RM_Type_II__Type_II_MTases	2180	defense-finder-models/RM/RM/RM_Type_II	ACAC002.0722.00004.C001_RM_Type_II_5	1	1	1	2	2	RM_Type_II__Type_II_MTases	mandatory	945	7.9e-10	35.7	0.115	0.044	128	169	RM	RM_Type_II	2517374	2520211	-
ACAC002.0722.00004.C001	ACAC002.0722.00004	ACAC002.0722.00004.C001_02308	RM_Type_II__Type_II_MTases	2181	defense-finder-models/RM/RM/RM_Type_II	ACAC002.0722.00004.C001_RM_Type_II_5	1	1	1	2	2	RM_Type_II__Type_II_MTases	mandatory	364	4.9e-82	273.6	0.97	0.959	15	363	RM	RM_Type_II	2520298	2521392	+
ACAC002.0722.00004.C001	ACAC002.0722.00004	ACAC002.0722.00004.C001_02309	RM_Type_II__Type_II_MTases	2182	defense-finder-models/RM/RM/RM_Type_II	ACAC002.0722.00004.C001_RM_Type_II_5	1	1	1	2	2	RM_Type_II__Type_II_MTases	mandatory	364	1.1e-81	272.5	0.97	0.986	5	363	RM	RM_Type_II	2521397	2522491	-
ACAC002.0722.00004.C001	ACAC002.0722.00004	ACAC002.0722.00004.C001_02369	RM_Type_IIG__Type_IIG	2241	defense-finder-models/RM/RM/RM_Type_IIG	ACAC002.0722.00004.C001_RM_Type_IIG_6	1	1	1	1	1	RM_Type_IIG__Type_IIG	mandatory	723	3.5e-194	645.6	0.784	0.994	3	721	RM	RM_Type_IIG	2592629	2594800	+
ACAC002.0722.00004.C001	ACAC002.0722.00004	ACAC002.0722.00004.C001_02463	RM__Type_I_REases	2331	defense-finder-models/RM/RM/RM_Type_I	ACAC002.0722.00004.C001_RM_Type_I_2	1	1	1	2.5	1	RM__Type_I_REases	mandatory	1060	3.5e-267	886.7	0.98	0.988	4	1050	RM	RM_Type_I	2686404	2689586	-
ACAC002.0722.00004.C001	ACAC002.0722.00004	ACAC002.0722.00004.C001_02464	RM__Type_I_S	2332	defense-finder-models/RM/RM/RM_Type_I	ACAC002.0722.00004.C001_RM_Type_I_2	1	1	1	2.5	1	RM__Type_I_S	accessory	444	5.1e-59	198.1	0.549	0.966	12	440	RM	RM_Type_I	2689586	2690920	-
ACAC002.0722.00004.C001	ACAC002.0722.00004	ACAC002.0722.00004.C001_02465	RM__Type_I_MTases	2333	defense-finder-models/RM/RM/RM_Type_I	ACAC002.0722.00004.C001_RM_Type_I_2	1	1	1	2.5	1	RM__Type_I_MTases	mandatory	651	5.9e-245	812	1.279	0.997	2	650	RM	RM_Type_I	2690917	2692872	-
ACAC002.0722.00004.C001	ACAC002.0722.00004	ACAC002.0722.00004.C001_02797	RM__Type_I_REases	2650	defense-finder-models/RM/RM/RM_Type_I	ACAC002.0722.00004.C001_RM_Type_I_3	1	1	1	2.5	1	RM__Type_I_REases	mandatory	1052	4.6e-200	664.9	0.992	0.978	2	1030	RM	RM_Type_I	3075013	3078171	-
ACAC002.0722.00004.C001	ACAC002.0722.00004	ACAC002.0722.00004.C001_02798	RM__Type_I_S	2651	defense-finder-models/RM/RM/RM_Type_I	ACAC002.0722.00004.C001_RM_Type_I_3	1	1	1	2.5	1	RM__Type_I_S	accessory	367	1.2e-34	117.6	0.476	0.984	5	365	RM	RM_Type_I	3078172	3079275	-
ACAC002.0722.00004.C001	ACAC002.0722.00004	ACAC002.0722.00004.C001_02799	RM__Type_I_MTases	2652	defense-finder-models/RM/RM/RM_Type_I	ACAC002.0722.00004.C001_RM_Type_I_3	1	1	1	2.5	1	RM__Type_I_MTases	mandatory	544	2.6e-169	561.9	0.984	0.982	10	543	RM	RM_Type_I	3079275	3080909	-
ACAC002.0722.00004.C001	ACAC002.0722.00004	ACAC002.0722.00004.C001_03127	RM__Type_I_MTases	2961	defense-finder-models/RM/RM/RM_Type_I	ACAC002.0722.00004.C001_RM_Type_I_4	1	1	1	2.5	1	RM__Type_I_MTases	mandatory	516	1.7e-144	480	0.99	0.992	1	512	RM	RM_Type_I	3415473	3417023	+
ACAC002.0722.00004.C001	ACAC002.0722.00004	ACAC002.0722.00004.C001_03128	RM__Type_I_S	2962	defense-finder-models/RM/RM/RM_Type_I	ACAC002.0722.00004.C001_RM_Type_I_4	1	1	1	2.5	1	RM__Type_I_S	accessory	397	1.5e-37	127.2	0.472	0.97	4	388	RM	RM_Type_I	3417020	3418213	+
ACAC002.0722.00004.C001	ACAC002.0722.00004	ACAC002.0722.00004.C001_03129	RM__Type_I_REases	2963	defense-finder-models/RM/RM/RM_Type_I	ACAC002.0722.00004.C001_RM_Type_I_4	1	1	1	2.5	1	RM__Type_I_REases	mandatory	1110	1.5e-177	590.4	0.98	0.909	11	1019	RM	RM_Type_I	3418210	3421542	+
ACAC002.0722.00004.C001	ACAC002.0722.00004	ACAC002.0722.00004.C001_00910	Azaca__ZacC	850	defense-finder-models/DefenseFinder_3/Azaca/Azaca	ACAC002.0722.00004.C001_Azaca_1	1	1	1	3	1	Azaca__ZacC	mandatory	1196	5.4e-287	952.9	0.994	0.967	9	1164	Azaca	Azaca	975182	978772	-
ACAC002.0722.00004.C001	ACAC002.0722.00004	ACAC002.0722.00004.C001_00911	Azaca__ZacB	851	defense-finder-models/DefenseFinder_3/Azaca/Azaca	ACAC002.0722.00004.C001_Azaca_1	1	1	1	3	1	Azaca__ZacB	mandatory	632	1.2e-144	480.7	0.993	0.973	7	621	Azaca	Azaca	978765	980663	-
ACAC002.0722.00004.C001	ACAC002.0722.00004	ACAC002.0722.00004.C001_00912	Azaca__ZacA	852	defense-finder-models/DefenseFinder_3/Azaca/Azaca	ACAC002.0722.00004.C001_Azaca_1	1	1	1	3	1	Azaca__ZacA	mandatory	440	2.1e-101	337.7	0.995	0.989	1	435	Azaca	Azaca	980656	981978	-
ACAC002.0722.00004.C001	ACAC002.0722.00004	ACAC002.0722.00004.C001_01667	AbiEii__AbiEii	1561	defense-finder-models/DefenseFinder_1/AbiE/AbiE	ACAC002.0722.00004.C001_AbiE_1	1	1	1	2	1	AbiEii__AbiEii	mandatory	252	4.1e-20	70.3	0.686	0.591	47	195	AbiE	AbiE	1790158	1790916	-
ACAC002.0722.00004.C001	ACAC002.0722.00004	ACAC002.0722.00004.C001_01668	AbiEii__AbiEi_1	1562	defense-finder-models/DefenseFinder_1/AbiE/AbiE	ACAC002.0722.00004.C001_AbiE_1	1	1	1	2	1	AbiEii__AbiEi_1	mandatory	213	1.3e-06	26.2	0.866	0.587	79	203	AbiE	AbiE	1790913	1791554	-
ACAC002.0722.00004.C001	ACAC002.0722.00004	ACAC002.0722.00004.C001_02315	Gabija__GajB_2	2188	defense-finder-models/DefenseFinder_1/Gabija/Gabija	ACAC002.0722.00004.C001_Gabija_2	1	1	1	2	1	Gabija__GajB_1	mandatory	413	1.1e-29	101	0.57	0.826	55	395	Gabija	Gabija	2533663	2534904	+
ACAC002.0722.00004.C001	ACAC002.0722.00004	ACAC002.0722.00004.C001_02316	Gabija__GajA	2189	defense-finder-models/DefenseFinder_1/Gabija/Gabija	ACAC002.0722.00004.C001_Gabija_2	1	1	1	2	1	Gabija__GajA	mandatory	533	3.8e-40	135.8	0.763	0.811	1	432	Gabija	Gabija	2535019	2536620	+
ACAC002.0722.00004.C001	ACAC002.0722.00004	ACAC002.0722.00004.C001_02338	Mokosh_TypeII__MkoC	2211	defense-finder-models/DefenseFinder_4/Mokosh/Mokosh_TypeII	ACAC002.0722.00004.C001_Mokosh_TypeII_1	1	1	1	1	1	Mokosh_TypeII__MkoC	mandatory	1022	1.3e-121	405	0.327	0.378	468	853	Mokosh	Mokosh_TypeII	2554574	2557642	-
ACAC002.0722.00005.C001	ACAC002.0722.00005	ACAC002.0722.00005.C001_00611	RM_Type_IV__Type_IV_REases	585	defense-finder-models/RM/RM/RM_Type_IV	ACAC002.0722.00005.C001_RM_Type_IV_6	1	1	1	1	1	RM_Type_IV__Type_IV_REases	mandatory	316	2.7e-51	172.3	0.394	0.541	144	314	RM	RM_Type_IV	711501	712451	+
ACAC002.0722.00005.C001	ACAC002.0722.00005	ACAC002.0722.00005.C001_01903	RM__Type_I_REases	1815	defense-finder-models/RM/RM/RM_Type_I	ACAC002.0722.00005.C001_RM_Type_I_1	1	1	1	2.5	1	RM__Type_I_REases	mandatory	1032	4.6e-247	820.5	0.984	0.976	5	1011	RM	RM_Type_I	2045302	2048400	-
ACAC002.0722.00005.C001	ACAC002.0722.00005	ACAC002.0722.00005.C001_01904	RM__Type_I_S	1816	defense-finder-models/RM/RM/RM_Type_I	ACAC002.0722.00005.C001_RM_Type_I_1	1	1	1	2.5	1	RM__Type_I_S	accessory	378	1.2e-68	229.2	0.563	0.984	6	377	RM	RM_Type_I	2048445	2049581	-
ACAC002.0722.00005.C001	ACAC002.0722.00005	ACAC002.0722.00005.C001_01905	RM__Type_I_MTases	1817	defense-finder-models/RM/RM/RM_Type_I	ACAC002.0722.00005.C001_RM_Type_I_1	1	1	1	2.5	1	RM__Type_I_MTases	mandatory	813	1.2e-160	533.3	0.99	0.996	2	811	RM	RM_Type_I	2049578	2052019	-
ACAC002.0722.00005.C001	ACAC002.0722.00005	ACAC002.0722.00005.C001_02313	RM_Type_IIG__Type_IIG	2204	defense-finder-models/RM/RM/RM_Type_IIG	ACAC002.0722.00005.C001_RM_Type_IIG_4	1	1	1	1	1	RM_Type_IIG__Type_IIG	mandatory	853	4.6e-203	674.6	0.658	0.989	5	848	RM	RM_Type_IIG	2502061	2504622	-
ACAC002.0722.00005.C001	ACAC002.0722.00005	ACAC002.0722.00005.C001_02320	RM__Type_I_MTases	2211	defense-finder-models/RM/RM/RM_Type_I	ACAC002.0722.00005.C001_RM_Type_I_2	1	1	1	2.5	1	RM__Type_I_MTases	mandatory	536	2.9e-155	515.5	0.988	0.955	7	518	RM	RM_Type_I	2512610	2514220	+
ACAC002.0722.00005.C001	ACAC002.0722.00005	ACAC002.0722.00005.C001_02321	RM__Type_I_S	2212	defense-finder-models/RM/RM/RM_Type_I	ACAC002.0722.00005.C001_RM_Type_I_2	1	1	1	2.5	1	RM__Type_I_S	accessory	408	1.8e-54	182.4	0.531	0.887	18	379	RM	RM_Type_I	2514217	2515443	+
ACAC002.0722.00005.C001	ACAC002.0722.00005	ACAC002.0722.00005.C001_02322	RM__Type_I_REases	2213	defense-finder-models/RM/RM/RM_Type_I	ACAC002.0722.00005.C001_RM_Type_I_2	1	1	1	2.5	1	RM__Type_I_REases	mandatory	1005	1.5e-214	712.8	0.933	0.919	30	953	RM	RM_Type_I	2515440	2518457	+
ACAC002.0722.00005.C001	ACAC002.0722.00005	ACAC002.0722.00005.C001_02737	RM_Type_IIG__Type_IIG	2606	defense-finder-models/RM/RM/RM_Type_IIG	ACAC002.0722.00005.C001_RM_Type_IIG_5	1	1	1	1	1	RM_Type_IIG__Type_IIG	mandatory	668	2.1e-159	530.2	0.499	0.991	1	662	RM	RM_Type_IIG	2939324	2941330	-
ACAC002.0722.00005.C001	ACAC002.0722.00005	ACAC002.0722.00005.C001_02983	RM__Type_I_MTases	2844	defense-finder-models/RM/RM/RM_Type_I	ACAC002.0722.00005.C001_RM_Type_I_3	1	1	1	2.5	1	RM__Type_I_MTases	mandatory	545	3.2e-170	564.9	0.986	0.982	10	544	RM	RM_Type_I	3169508	3171145	+
ACAC002.0722.00005.C001	ACAC002.0722.00005	ACAC002.0722.00005.C001_02984	RM__Type_I_S	2845	defense-finder-models/RM/RM/RM_Type_I	ACAC002.0722.00005.C001_RM_Type_I_3	1	1	1	2.5	1	RM__Type_I_S	accessory	401	1.4e-43	147.1	0.462	0.92	31	399	RM	RM_Type_I	3171142	3172347	+
ACAC002.0722.00005.C001	ACAC002.0722.00005	ACAC002.0722.00005.C001_02985	RM__Type_I_REases	2846	defense-finder-models/RM/RM/RM_Type_I	ACAC002.0722.00005.C001_RM_Type_I_3	1	1	1	2.5	1	RM__Type_I_REases	mandatory	1052	2.7e-198	659.1	0.992	0.978	2	1030	RM	RM_Type_I	3172347	3175505	+
ACAC002.0722.00005.C001	ACAC002.0722.00005	ACAC002.0722.00005.C001_01896	Thoeris_II__ThsA_new_petit	1808	defense-finder-models/DefenseFinder_3/Thoeris/Thoeris_II	ACAC002.0722.00005.C001_Thoeris_II_1	1	1	1	2	1	Thoeris_II__ThsA_new_petit	mandatory	280	5.2e-41	138.4	0.853	0.739	71	277	Thoeris	Thoeris_II	2038767	2039609	-
ACAC002.0722.00005.C001	ACAC002.0722.00005	ACAC002.0722.00005.C001_01897	Thoeris__ThsB_Global	1809	defense-finder-models/DefenseFinder_3/Thoeris/Thoeris_II	ACAC002.0722.00005.C001_Thoeris_II_1	1	1	1	2	1	Thoeris__ThsB_Global	mandatory	171	3.6e-16	57.1	0.803	0.959	2	165	Thoeris	Thoeris_II	2039606	2040121	-
ACAC002.0722.00005.C001	ACAC002.0722.00005	ACAC002.0722.00005.C001_00761	Cas__cas2_I_II_III_IV_V_VI_3	729	defense-finder-models/Cas/Cas/CAS_Class1-Subtype-I-G	ACAC002.0722.00005.C001_CAS_Class1-Subtype-I-G_1	1	1	0.857	6	1	Cas__cas2_I_II_III_IV_V_VI_3	accessory	99	3.9e-20	69.4	0.886	0.707	9	78	Cas	CAS_Class1-Subtype-I-G	884187	884486	-
ACAC002.0722.00005.C001	ACAC002.0722.00005	ACAC002.0722.00005.C001_00762	Cas__cas1_I_II_III_IV_V_VI_1	730	defense-finder-models/Cas/Cas/CAS_Class1-Subtype-I-G	ACAC002.0722.00005.C001_CAS_Class1-Subtype-I-G_1	1	1	0.857	6	1	Cas__cas1_I_II_III_IV_V_VI_10	accessory	534	7.1e-80	265.9	0.978	0.581	208	517	Cas	CAS_Class1-Subtype-I-G	884483	886087	-
ACAC002.0722.00005.C001	ACAC002.0722.00005	ACAC002.0722.00005.C001_00763	Cas__csb3_I-G_1	731	defense-finder-models/Cas/Cas/CAS_Class1-Subtype-I-G	ACAC002.0722.00005.C001_CAS_Class1-Subtype-I-G_1	1	1	0.857	6	1	Cas__csb3_I-G_1	mandatory	332	4e-83	277	0.994	0.955	5	321	Cas	CAS_Class1-Subtype-I-G	886074	887072	-
ACAC002.0722.00005.C001	ACAC002.0722.00005	ACAC002.0722.00005.C001_00764	Cas__cas3_I-G_3	732	defense-finder-models/Cas/Cas/CAS_Class1-Subtype-I-G	ACAC002.0722.00005.C001_CAS_Class1-Subtype-I-G_1	1	1	0.857	6	1	Cas__cas3_I-G_3	mandatory	875	2.5e-70	234.8	0.461	0.459	7	408	Cas	CAS_Class1-Subtype-I-G	887069	889696	-
ACAC002.0722.00005.C001	ACAC002.0722.00005	ACAC002.0722.00005.C001_00765	Cas__csb2gr5_I-G_1	733	defense-finder-models/Cas/Cas/CAS_Class1-Subtype-I-G	ACAC002.0722.00005.C001_CAS_Class1-Subtype-I-G_1	1	1	0.857	6	1	Cas__cas5u_I-G_1	mandatory	527	1.1e-96	322.2	0.996	1	1	527	Cas	CAS_Class1-Subtype-I-G	889693	891276	-
ACAC002.0722.00005.C001	ACAC002.0722.00005	ACAC002.0722.00005.C001_00766	Cas__csb1gr7_I-G_1	734	defense-finder-models/Cas/Cas/CAS_Class1-Subtype-I-G	ACAC002.0722.00005.C001_CAS_Class1-Subtype-I-G_1	1	1	0.857	6	1	Cas__cas7_I-G_4	mandatory	402	1.1e-28	97.7	0.976	0.42	23	191	Cas	CAS_Class1-Subtype-I-G	891279	892487	-
ACAC002.0722.00005.C001	ACAC002.0722.00005	ACAC002.0722.00005.C001_00767	Cas__DEDDh_I_II_III_IV_V_VI_1	735	defense-finder-models/Cas/Cas/CAS_Class1-Subtype-I-G	ACAC002.0722.00005.C001_CAS_Class1-Subtype-I-G_1	1	1	0.857	6	1	Cas__DEDDh_I_II_III_IV_V_VI_1	neutral	509	0.0001	20	0.562	0.171	10	96	Cas	CAS_Class1-Subtype-I-G	892640	894169	-
ACAC002.0722.00005.C001	ACAC002.0722.00005	ACAC002.0722.00005.C001_00630	AbiEii__AbiEi_1	604	defense-finder-models/DefenseFinder_1/AbiE/AbiE	ACAC002.0722.00005.C001_AbiE_1	1	1	1	2	1	AbiEii__AbiEi_1	mandatory	213	4.7e-07	27.7	0.866	0.587	79	203	AbiE	AbiE	731131	731772	+
ACAC002.0722.00005.C001	ACAC002.0722.00005	ACAC002.0722.00005.C001_00631	AbiEii__AbiEii	605	defense-finder-models/DefenseFinder_1/AbiE/AbiE	ACAC002.0722.00005.C001_AbiE_1	1	1	1	2	1	AbiEii__AbiEii	mandatory	253	4e-21	73.6	0.757	0.672	47	216	AbiE	AbiE	731769	732530	+
ACAC002.0722.00006.C001	ACAC002.0722.00006	ACAC002.0722.00006.C001_00092	RM_Type_IV__Type_IV_REases	89	defense-finder-models/RM/RM/RM_Type_IV	ACAC002.0722.00006.C001_RM_Type_IV_8	1	1	1	1	1	RM_Type_IV__Type_IV_REases	mandatory	319	5.9e-47	158	0.347	0.48	131	283	RM	RM_Type_IV	111518	112477	+
ACAC002.0722.00006.C001	ACAC002.0722.00006	ACAC002.0722.00006.C001_00371	RM_Type_II__Type_II_MTases	360	defense-finder-models/RM/RM/RM_Type_II	ACAC002.0722.00006.C001_RM_Type_II_3	1	1	1	2	1	RM_Type_II__Type_II_MTases	mandatory	616	1.2e-83	278.9	0.959	0.58	35	391	RM	RM_Type_II	416639	418489	+
ACAC002.0722.00006.C001	ACAC002.0722.00006	ACAC002.0722.00006.C001_00373	RM_Type_II__Type_II_REases	362	defense-finder-models/RM/RM/RM_Type_II	ACAC002.0722.00006.C001_RM_Type_II_3	1	1	1	2	1	RM_Type_II__Type_II_REases	mandatory	880	5.8e-138	458.9	2.752	0.89	93	875	RM	RM_Type_II	418920	421562	+
ACAC002.0722.00006.C001	ACAC002.0722.00006	ACAC002.0722.00006.C001_01380	RM__Type_I_MTases	1316	defense-finder-models/RM/RM/RM_Type_I	ACAC002.0722.00006.C001_RM_Type_I_1	1	1	1	2.5	1	RM__Type_I_MTases	mandatory	814	1.1e-145	483.9	0.84	0.934	52	811	RM	RM_Type_I	1491976	1494420	+
ACAC002.0722.00006.C001	ACAC002.0722.00006	ACAC002.0722.00006.C001_01382	RM__Type_I_S	1318	defense-finder-models/RM/RM/RM_Type_I	ACAC002.0722.00006.C001_RM_Type_I_1	1	1	1	2.5	1	RM__Type_I_S	accessory	119	5.4e-27	91.8	0.176	0.983	2	118	RM	RM_Type_I	1496649	1497008	+
ACAC002.0722.00006.C001	ACAC002.0722.00006	ACAC002.0722.00006.C001_01383	RM__Type_I_REases	1319	defense-finder-models/RM/RM/RM_Type_I	ACAC002.0722.00006.C001_RM_Type_I_1	1	1	1	2.5	1	RM__Type_I_REases	mandatory	1033	6.3e-244	810.1	0.984	0.976	5	1012	RM	RM_Type_I	1497053	1500154	+
ACAC002.0722.00006.C001	ACAC002.0722.00006	ACAC002.0722.00006.C001_01718	RM_Type_III__Type_III_REases	1630	defense-finder-models/RM/RM/RM_Type_III	ACAC002.0722.00006.C001_RM_Type_III_7	1	1	1	2	1	RM_Type_III__Type_III_REases	mandatory	857	1.4e-44	150	0.423	0.47	49	451	RM	RM_Type_III	1838159	1840732	-
ACAC002.0722.00006.C001	ACAC002.0722.00006	ACAC002.0722.00006.C001_01719	RM_Type_III__Type_III_MTases	1631	defense-finder-models/RM/RM/RM_Type_III	ACAC002.0722.00006.C001_RM_Type_III_7	1	1	1	2	1	RM_Type_III__Type_III_MTases	mandatory	664	2.6e-53	179.5	0.427	0.42	2	280	RM	RM_Type_III	1840729	1842723	-
ACAC002.0722.00006.C001	ACAC002.0722.00006	ACAC002.0722.00006.C001_02109	RM_Type_IIG__Type_IIG	1999	defense-finder-models/RM/RM/RM_Type_IIG	ACAC002.0722.00006.C001_RM_Type_IIG_4	1	1	1	1	1	RM_Type_IIG__Type_IIG	mandatory	530	2.2e-129	431	0.393	1	1	530	RM	RM_Type_IIG	2242459	2244051	-
ACAC002.0722.00006.C001	ACAC002.0722.00006	ACAC002.0722.00006.C001_02370	RM__Type_I_MTases	2248	defense-finder-models/RM/RM/RM_Type_I	ACAC002.0722.00006.C001_RM_Type_I_2	1	1	1	2.5	1	RM__Type_I_MTases	mandatory	545	1.3e-169	562.9	0.986	0.982	10	544	RM	RM_Type_I	2489012	2490649	+
ACAC002.0722.00006.C001	ACAC002.0722.00006	ACAC002.0722.00006.C001_02371	RM__Type_I_S	2249	defense-finder-models/RM/RM/RM_Type_I	ACAC002.0722.00006.C001_RM_Type_I_2	1	1	1	2.5	1	RM__Type_I_S	accessory	392	1.3e-43	147.2	0.464	0.944	21	390	RM	RM_Type_I	2490646	2491824	+
ACAC002.0722.00006.C001	ACAC002.0722.00006	ACAC002.0722.00006.C001_02372	RM__Type_I_REases	2250	defense-finder-models/RM/RM/RM_Type_I	ACAC002.0722.00006.C001_RM_Type_I_2	1	1	1	2.5	1	RM__Type_I_REases	mandatory	1051	1.5e-196	653.3	0.992	0.978	2	1029	RM	RM_Type_I	2491825	2494980	+
ACAC002.0722.00006.C001	ACAC002.0722.00006	ACAC002.0722.00006.C001_02768	RM_Type_IIG__Type_IIG	2632	defense-finder-models/RM/RM/RM_Type_IIG	ACAC002.0722.00006.C001_RM_Type_IIG_5	1	1	1	1	1	RM_Type_IIG__Type_IIG	mandatory	1571	5.2e-286	949.7	1.202	0.878	190	1569	RM	RM_Type_IIG	2951804	2956519	-
ACAC002.0722.00006.C001	ACAC002.0722.00006	ACAC002.0722.00006.C001_02804	RM_Type_IIG__Type_IIG	2667	defense-finder-models/RM/RM/RM_Type_IIG	ACAC002.0722.00006.C001_RM_Type_IIG_6	1	1	1	1	1	RM_Type_IIG__Type_IIG	mandatory	1592	4.3e-179	596.1	1.158	0.991	5	1582	RM	RM_Type_IIG	3006483	3011261	-
ACAC002.0722.00006.C001	ACAC002.0722.00006	ACAC002.0722.00006.C001_02817	RM_Type_IV__Type_IV_REases	2679	defense-finder-models/RM/RM/RM_Type_IV	ACAC002.0722.00006.C001_RM_Type_IV_9	1	1	1	1	2	RM_Type_IV__Type_IV_REases	mandatory	402	7.4e-58	194.9	0.672	0.826	36	367	RM	RM_Type_IV	3023042	3024250	-
ACAC002.0722.00006.C001	ACAC002.0722.00006	ACAC002.0722.00006.C001_02818	RM_Type_IV__Type_IV_REases	2680	defense-finder-models/RM/RM/RM_Type_IV	ACAC002.0722.00006.C001_RM_Type_IV_9	1	1	1	1	2	RM_Type_IV__Type_IV_REases	mandatory	749	6.5e-64	214.5	0.594	0.311	487	719	RM	RM_Type_IV	3024247	3026496	-
ACAC002.0722.00006.C001	ACAC002.0722.00006	ACAC002.0722.00006.C001_02126	CapRel__CapRel	2014	defense-finder-models/DefenseFinder_3/CapRel/CapRel	ACAC002.0722.00006.C001_CapRel_1	1	1	1	1	1	CapRel__CapRel	mandatory	241	3.7e-18	63.3	0.332	0.494	75	193	CapRel	CapRel	2257648	2258373	+
ACAC002.0722.00006.C001	ACAC002.0722.00006	ACAC002.0722.00006.C001_00119	AbiEii__AbiEi_1	116	defense-finder-models/DefenseFinder_1/AbiE/AbiE	ACAC002.0722.00006.C001_AbiE_1	1	1	1	2	1	AbiEii__AbiEi_1	mandatory	213	1.3e-06	26.2	0.866	0.587	79	203	AbiE	AbiE	140689	141330	+
ACAC002.0722.00006.C001	ACAC002.0722.00006	ACAC002.0722.00006.C001_00120	AbiEii__AbiEii	117	defense-finder-models/DefenseFinder_1/AbiE/AbiE	ACAC002.0722.00006.C001_AbiE_1	1	1	1	2	1	AbiEii__AbiEii	mandatory	253	2.3e-21	74.4	0.757	0.688	47	220	AbiE	AbiE	141327	142088	+
ACAC002.0722.00006.C001	ACAC002.0722.00006	ACAC002.0722.00006.C001_01716	Gabija__GajB_3	1628	defense-finder-models/DefenseFinder_1/Gabija/Gabija	ACAC002.0722.00006.C001_Gabija_2	1	1	1	2	1	Gabija__GajB_1	mandatory	367	5.9e-119	395	0.989	0.962	4	356	Gabija	Gabija	1835412	1836515	-
ACAC002.0722.00006.C001	ACAC002.0722.00006	ACAC002.0722.00006.C001_01717	Gabija__GajA	1629	defense-finder-models/DefenseFinder_1/Gabija/Gabija	ACAC002.0722.00006.C001_Gabija_2	1	1	1	2	1	Gabija__GajA	mandatory	535	7.5e-38	128.2	0.854	0.899	2	482	Gabija	Gabija	1836508	1838115	-
ACAC003.0722.00001.C001	ACAC003.0722.00001	ACAC003.0722.00001.C001_01515	RM__Type_I_MTases	1446	defense-finder-models/RM/RM/RM_Type_I	ACAC003.0722.00001.C001_RM_Type_I_1	1	1	1	2.5	1	RM__Type_I_MTases	mandatory	509	1.6e-169	562.5	0.996	0.994	1	506	RM	RM_Type_I	1666416	1667945	+
ACAC003.0722.00001.C001	ACAC003.0722.00001	ACAC003.0722.00001.C001_01516	RM__Type_I_S	1447	defense-finder-models/RM/RM/RM_Type_I	ACAC003.0722.00001.C001_RM_Type_I_1	1	1	1	2.5	1	RM__Type_I_S	accessory	417	3.7e-90	300.1	0.58	0.969	8	411	RM	RM_Type_I	1667932	1669185	+
ACAC003.0722.00001.C001	ACAC003.0722.00001	ACAC003.0722.00001.C001_01517	RM__Type_I_REases	1448	defense-finder-models/RM/RM/RM_Type_I	ACAC003.0722.00001.C001_RM_Type_I_1	1	1	1	2.5	1	RM__Type_I_REases	mandatory	1097	2.5e-234	778.3	0.989	0.967	7	1067	RM	RM_Type_I	1669190	1672483	+
ACAC003.0722.00001.C001	ACAC003.0722.00001	ACAC003.0722.00001.C001_02215	RM_Type_III__Type_III_MTases	2120	defense-finder-models/RM/RM/RM_Type_III	ACAC003.0722.00001.C001_RM_Type_III_2	1	1	1	2	1	RM_Type_III__Type_III_MTases	mandatory	645	7.7e-137	455.4	0.949	0.955	15	630	RM	RM_Type_III	2416354	2418291	+
ACAC003.0722.00001.C001	ACAC003.0722.00001	ACAC003.0722.00001.C001_02217	RM_Type_III__Type_III_REases	2122	defense-finder-models/RM/RM/RM_Type_III	ACAC003.0722.00001.C001_RM_Type_III_2	1	1	1	2	1	RM_Type_III__Type_III_REases	mandatory	873	1.7e-226	752.1	0.883	0.997	2	871	RM	RM_Type_III	2418764	2421385	+
ACAC003.0722.00001.C001	ACAC003.0722.00001	ACAC003.0722.00001.C001_02359	PD-T4-7__PD-T4-7	2248	defense-finder-models/DefenseFinder_3/PD-T4-7/PD-T4-7	ACAC003.0722.00001.C001_PD-T4-7_1	1	1	1	1	1	PD-T4-7__PD-T4-7	mandatory	299	3.9e-49	164.9	0.799	0.839	3	253	PD-T4-7	PD-T4-7	2565655	2566554	-
ACAC003.0722.00001.C001	ACAC003.0722.00001	ACAC003.0722.00001.C001_00342	Cas__cas2_I_II_III_IV_V_VI_6	315	defense-finder-models/Cas/Cas/CAS_Class2-Subtype-II-C	ACAC003.0722.00001.C001_CAS_Class2-Subtype-II-C_1	1	1	1	3	1	Cas__cas2_I_II_III_IV_V_VI_6	accessory	109	5.3e-35	117.7	0.836	0.89	5	101	Cas	CAS_Class2-Subtype-II-C	366305	366634	-
ACAC003.0722.00001.C001	ACAC003.0722.00001	ACAC003.0722.00001.C001_00343	Cas__cas1_I_II_III_IV_V_VI_5	316	defense-finder-models/Cas/Cas/CAS_Class2-Subtype-II-C	ACAC003.0722.00001.C001_CAS_Class2-Subtype-II-C_1	1	1	1	3	1	Cas__cas1_I_II_III_IV_V_VI_5	accessory	305	1.1e-88	294.5	0.989	0.892	3	274	Cas	CAS_Class2-Subtype-II-C	366654	367571	-
ACAC003.0722.00001.C001	ACAC003.0722.00001	ACAC003.0722.00001.C001_00344	Cas__cas9_II-A_II-B_II-C_1	317	defense-finder-models/Cas/Cas/CAS_Class2-Subtype-II-C	ACAC003.0722.00001.C001_CAS_Class2-Subtype-II-C_1	1	1	1	3	1	Cas__cas9_II-A_II-B_II-C_1	mandatory	1048	5.4e-115	383.2	0.952	0.713	8	754	Cas	CAS_Class2-Subtype-II-C	367523	370669	-
ACAC003.0722.00001.C001	ACAC003.0722.00001	ACAC003.0722.00001.C001_02357	Gabija__GajB_1	2246	defense-finder-models/DefenseFinder_1/Gabija/Gabija	ACAC003.0722.00001.C001_Gabija_1	1	1	1	2	1	Gabija__GajB_1	mandatory	613	3.2e-102	340.3	0.983	0.989	5	610	Gabija	Gabija	2561263	2563104	-
ACAC003.0722.00001.C001	ACAC003.0722.00001	ACAC003.0722.00001.C001_02358	Gabija__GajA	2247	defense-finder-models/DefenseFinder_1/Gabija/Gabija	ACAC003.0722.00001.C001_Gabija_1	1	1	1	2	1	Gabija__GajA	mandatory	712	1.6e-103	345.1	0.993	0.961	1	684	Gabija	Gabija	2563101	2565239	-
ACAC003.0722.00001.P002	ACAC003.0722.00001	ACAC003.0722.00001.P002_00034	AbiD__AbiD	33	defense-finder-models/DefenseFinder_1/AbiD/AbiD	ACAC003.0722.00001.P002_AbiD_1	1	1	1	1	1	AbiD__AbiD	mandatory	294	1.7e-73	239.7	0.851	0.986	2	291	AbiD	AbiD	31235	32119	+
ACAC003.0722.00002.C001	ACAC003.0722.00002	ACAC003.0722.00002.C001_00018	RM_Type_III__Type_III_REases	12	defense-finder-models/RM/RM/RM_Type_III	ACAC003.0722.00002.C001_RM_Type_III_4	1	1	1	2	1	RM_Type_III__Type_III_REases	mandatory	994	1.5e-268	891.4	0.993	0.998	1	992	RM	RM_Type_III	19440	22424	-
ACAC003.0722.00002.C001	ACAC003.0722.00002	ACAC003.0722.00002.C001_00019	RM_Type_III__Type_III_MTases	13	defense-finder-models/RM/RM/RM_Type_III	ACAC003.0722.00002.C001_RM_Type_III_4	1	1	1	2	1	RM_Type_III__Type_III_MTases	mandatory	645	4.2e-136	453	0.946	0.949	19	630	RM	RM_Type_III	22534	24471	-
ACAC003.0722.00002.C001	ACAC003.0722.00002	ACAC003.0722.00002.C001_00458	RM__Type_I_S	420	defense-finder-models/RM/RM/RM_Type_I	ACAC003.0722.00002.C001_RM_Type_I_1	1	1	1	2.5	1	RM__Type_I_S	accessory	458	4.1e-65	218.3	0.52	0.948	3	436	RM	RM_Type_I	473010	474386	-
ACAC003.0722.00002.C001	ACAC003.0722.00002	ACAC003.0722.00002.C001_00459	RM__Type_I_MTases	421	defense-finder-models/RM/RM/RM_Type_I	ACAC003.0722.00002.C001_RM_Type_I_1	1	1	1	2.5	1	RM__Type_I_MTases	mandatory	493	1.2e-176	585.9	0.959	0.978	2	483	RM	RM_Type_I	474383	475864	-
ACAC003.0722.00002.C001	ACAC003.0722.00002	ACAC003.0722.00002.C001_00460	RM__Type_I_REases	422	defense-finder-models/RM/RM/RM_Type_I	ACAC003.0722.00002.C001_RM_Type_I_1	1	1	1	2.5	1	RM__Type_I_REases	mandatory	1135	2.2e-169	563.1	0.849	0.769	250	1122	RM	RM_Type_I	475882	479289	-
ACAC003.0722.00002.C001	ACAC003.0722.00002	ACAC003.0722.00002.C001_00623	RM_Type_IIG__Type_IIG	566	defense-finder-models/RM/RM/RM_Type_IIG	ACAC003.0722.00002.C001_RM_Type_IIG_3	1	1	1	1	1	RM_Type_IIG__Type_IIG	mandatory	1507	3e-261	867.7	1.019	0.934	4	1411	RM	RM_Type_IIG	645480	650003	-
ACAC003.0722.00002.C001	ACAC003.0722.00002	ACAC003.0722.00002.C001_02878	RM__Type_I_MTases	2668	defense-finder-models/RM/RM/RM_Type_I	ACAC003.0722.00002.C001_RM_Type_I_2	1	1	1	2.5	1	RM__Type_I_MTases	mandatory	508	8.8e-171	566.7	0.996	0.996	1	506	RM	RM_Type_I	3106386	3107912	+
ACAC003.0722.00002.C001	ACAC003.0722.00002	ACAC003.0722.00002.C001_02880	RM__Type_I_S	2669	defense-finder-models/RM/RM/RM_Type_I	ACAC003.0722.00002.C001_RM_Type_I_2	1	1	1	2.5	1	RM__Type_I_S	accessory	297	3.9e-61	204.4	0.419	0.96	7	291	RM	RM_Type_I	3109109	3110002	+
ACAC003.0722.00002.C001	ACAC003.0722.00002	ACAC003.0722.00002.C001_02881	RM__Type_I_REases	2670	defense-finder-models/RM/RM/RM_Type_I	ACAC003.0722.00002.C001_RM_Type_I_2	1	1	1	2.5	1	RM__Type_I_REases	mandatory	1097	2e-234	778.7	0.989	0.967	7	1067	RM	RM_Type_I	3110007	3113300	+
ACAC003.0722.00002.C001	ACAC003.0722.00002	ACAC003.0722.00002.C001_02614	CapRel__CapRel	2421	defense-finder-models/DefenseFinder_3/CapRel/CapRel	ACAC003.0722.00002.C001_CapRel_1	1	1	1	1	1	CapRel__CapRel	mandatory	336	2.8e-33	113.1	0.885	0.902	21	323	CapRel	CapRel	2855508	2856518	-
ACAC003.0722.00002.C001	ACAC003.0722.00002	ACAC003.0722.00002.C001_01962	Cas__cas9_II-A_II-B_II-C_3	1814	defense-finder-models/Cas/Cas/CAS_Class2-Subtype-II-C	ACAC003.0722.00002.C001_CAS_Class2-Subtype-II-C_3	1	1	1	3	1	Cas__cas9_II-A_II-B_II-C_1	mandatory	1048	4.5e-115	383.4	0.698	0.719	8	761	Cas	CAS_Class2-Subtype-II-C	2142978	2146124	+
ACAC003.0722.00002.C001	ACAC003.0722.00002	ACAC003.0722.00002.C001_01963	Cas__cas1_I_II_III_IV_V_VI_5	1815	defense-finder-models/Cas/Cas/CAS_Class2-Subtype-II-C	ACAC003.0722.00002.C001_CAS_Class2-Subtype-II-C_3	1	1	1	3	1	Cas__cas1_I_II_III_IV_V_VI_5	accessory	305	1.1e-88	294.5	0.989	0.892	3	274	Cas	CAS_Class2-Subtype-II-C	2146076	2146993	+
ACAC003.0722.00002.C001	ACAC003.0722.00002	ACAC003.0722.00002.C001_01964	Cas__cas2_I_II_III_IV_V_VI_6	1816	defense-finder-models/Cas/Cas/CAS_Class2-Subtype-II-C	ACAC003.0722.00002.C001_CAS_Class2-Subtype-II-C_3	1	1	1	3	1	Cas__cas2_I_II_III_IV_V_VI_6	accessory	109	5.4e-35	117.7	0.836	0.89	5	101	Cas	CAS_Class2-Subtype-II-C	2147013	2147342	+
ACAC003.0722.00002.C001	ACAC003.0722.00002	ACAC003.0722.00002.C001_02247	Cas__cas2_I-E_1	2068	defense-finder-models/Cas/Cas/CAS_Class1-Subtype-I-E	ACAC003.0722.00002.C001_CAS_Class1-Subtype-I-E_1	1	1	1	8	1	Cas__cas2_I-E_1	accessory	95	1.2e-36	122.2	1	0.905	1	86	Cas	CAS_Class1-Subtype-I-E	2445048	2445335	-
ACAC003.0722.00002.C001	ACAC003.0722.00002	ACAC003.0722.00002.C001_02248	Cas__cas1_I-E_1	2069	defense-finder-models/Cas/Cas/CAS_Class1-Subtype-I-E	ACAC003.0722.00002.C001_CAS_Class1-Subtype-I-E_1	1	1	1	8	1	Cas__cas1_I-E_1	mandatory	315	2e-106	352.5	0.996	0.844	19	284	Cas	CAS_Class1-Subtype-I-E	2445332	2446279	-
ACAC003.0722.00002.C001	ACAC003.0722.00002	ACAC003.0722.00002.C001_02249	Cas__cas6e_I_II_III_IV_V_VI_3	2070	defense-finder-models/Cas/Cas/CAS_Class1-Subtype-I-E	ACAC003.0722.00002.C001_CAS_Class1-Subtype-I-E_1	1	1	1	8	1	Cas__cas6e_I_II_III_IV_V_VI_1	mandatory	223	8.8e-47	157.5	1	0.978	4	221	Cas	CAS_Class1-Subtype-I-E	2446276	2446947	-
ACAC003.0722.00002.C001	ACAC003.0722.00002	ACAC003.0722.00002.C001_02250	Cas__cas5_I-E_3	2071	defense-finder-models/Cas/Cas/CAS_Class1-Subtype-I-E	ACAC003.0722.00002.C001_CAS_Class1-Subtype-I-E_1	1	1	1	8	1	Cas__cas5_I-E_3	mandatory	223	9.1e-40	133.9	0.978	0.776	5	177	Cas	CAS_Class1-Subtype-I-E	2446949	2447620	-
ACAC003.0722.00002.C001	ACAC003.0722.00002	ACAC003.0722.00002.C001_02251	Cas__cas7_I-E_16	2072	defense-finder-models/Cas/Cas/CAS_Class1-Subtype-I-E	ACAC003.0722.00002.C001_CAS_Class1-Subtype-I-E_1	1	1	1	8	1	Cas__cas7_I-E_16	mandatory	354	7.1e-102	339	0.905	0.907	5	325	Cas	CAS_Class1-Subtype-I-E	2447620	2448684	-
ACAC003.0722.00002.C001	ACAC003.0722.00002	ACAC003.0722.00002.C001_02252	Cas__cse2gr11_I-E_2	2073	defense-finder-models/Cas/Cas/CAS_Class1-Subtype-I-E	ACAC003.0722.00002.C001_CAS_Class1-Subtype-I-E_1	1	1	1	8	1	Cas__cse2gr11_I-E_2	mandatory	167	6.1e-23	79.1	1	0.754	30	155	Cas	CAS_Class1-Subtype-I-E	2448684	2449187	-
ACAC003.0722.00002.C001	ACAC003.0722.00002	ACAC003.0722.00002.C001_02253	Cas__cas8e_I-E_2	2074	defense-finder-models/Cas/Cas/CAS_Class1-Subtype-I-E	ACAC003.0722.00002.C001_CAS_Class1-Subtype-I-E_1	1	1	1	8	1	Cas__cas8e_I-E_1	mandatory	487	1.2e-88	295.8	0.998	0.879	4	431	Cas	CAS_Class1-Subtype-I-E	2449184	2450647	-
ACAC003.0722.00002.C001	ACAC003.0722.00002	ACAC003.0722.00002.C001_02254	Cas__cas3_I_2	2075	defense-finder-models/Cas/Cas/CAS_Class1-Subtype-I-E	ACAC003.0722.00002.C001_CAS_Class1-Subtype-I-E_1	1	1	1	8	1	Cas__cas3_I_5	accessory	833	2.7e-56	188.7	0.89	0.411	265	606	Cas	CAS_Class1-Subtype-I-E	2451012	2453513	-
ACAC003.0722.00002.C001	ACAC003.0722.00002	ACAC003.0722.00002.C001_00303	Olokun__OloA	278	defense-finder-models/DefenseFinder_5/Olokun/Olokun	ACAC003.0722.00002.C001_Olokun_1	1	1	1	2	2	Olokun__OloA	mandatory	850	5.1e-61	205	0.935	0.978	17	847	Olokun	Olokun	327270	329822	+
ACAC003.0722.00002.C001	ACAC003.0722.00002	ACAC003.0722.00002.C001_00304	Olokun__OloB	279	defense-finder-models/DefenseFinder_5/Olokun/Olokun	ACAC003.0722.00002.C001_Olokun_1	1	1	1	2	2	Olokun__OloB	mandatory	272	3.1e-14	50.3	0.358	0.926	8	259	Olokun	Olokun	329782	330600	+
ACAC003.0722.00002.C001	ACAC003.0722.00002	ACAC003.0722.00002.C001_00305	Olokun__OloB	280	defense-finder-models/DefenseFinder_5/Olokun/Olokun	ACAC003.0722.00002.C001_Olokun_1	1	1	1	2	2	Olokun__OloB	mandatory	177	1.9e-16	57.6	0.552	0.994	2	177	Olokun	Olokun	330694	331227	+
ACAC003.0722.00002.C001	ACAC003.0722.00002	ACAC003.0722.00002.C001_00168	AbiU__AbiU	150	defense-finder-models/DefenseFinder_1/AbiU/AbiU	ACAC003.0722.00002.C001_AbiU_2	1	1	1	1	1	AbiU__AbiU	mandatory	581	2.1e-184	611.8	0.989	0.955	4	558	AbiU	AbiU	178807	180552	-
ACAC003.0722.00002.C001	ACAC003.0722.00002	ACAC003.0722.00002.C001_00349	AbiJ__AbiJ	322	defense-finder-models/DefenseFinder_1/AbiJ/AbiJ	ACAC003.0722.00002.C001_AbiJ_1	1	1	1	1	1	AbiJ__AbiJ	mandatory	322	2.1e-06	24.8	0.586	0.575	129	313	AbiJ	AbiJ	370822	371790	-
ACAC003.0722.00002.C001	ACAC003.0722.00002	ACAC003.0722.00002.C001_00467	Shango__SngC	429	defense-finder-models/DefenseFinder_4/Shango/Shango	ACAC003.0722.00002.C001_Shango_1	1	1	1	2	1	Shango__SngC	accessory	772	5.3e-258	855.8	0.989	0.94	18	743	Shango	Shango	490424	492742	-
ACAC003.0722.00002.C001	ACAC003.0722.00002	ACAC003.0722.00002.C001_00468	Shango__SngB	430	defense-finder-models/DefenseFinder_4/Shango/Shango	ACAC003.0722.00002.C001_Shango_1	1	1	1	2	1	Shango__SngB	accessory	466	5.5e-178	589.9	0.991	0.966	16	465	Shango	Shango	492739	494139	-
ACAC003.0722.00002.C001	ACAC003.0722.00002	ACAC003.0722.00002.C001_00469	Shango__SngA	431	defense-finder-models/DefenseFinder_4/Shango/Shango	ACAC003.0722.00002.C001_Shango_1	1	1	1	2	1	Shango__SngA	mandatory	710	3.7e-72	242	0.92	0.965	15	699	Shango	Shango	494136	496268	-
ACAC003.0722.00002.P002	ACAC003.0722.00002	ACAC003.0722.00002.P002_00024	AbiD__AbiD	23	defense-finder-models/DefenseFinder_1/AbiD/AbiD	ACAC003.0722.00002.P002_AbiD_1	1	1	1	1	1	AbiD__AbiD	mandatory	294	2.5e-73	239.7	0.851	0.986	2	291	AbiD	AbiD	21093	21977	-
ACAN001.0722.00001.C001	ACAN001.0722.00001	ACAN001.0722.00001.C001_00917	RM_Type_IV__Type_IV_REases	882	defense-finder-models/RM/RM/RM_Type_IV	ACAN001.0722.00001.C001_RM_Type_IV_2	1	1	1	1	1	RM_Type_IV__Type_IV_REases	mandatory	294	7.2e-59	197.5	0.385	0.575	123	291	RM	RM_Type_IV	981686	982570	+
ACAN001.0722.00001.C001	ACAN001.0722.00001	ACAN001.0722.00001.C001_00926	RM_Type_II__Type_II_MTases	891	defense-finder-models/RM/RM/RM_Type_II	ACAN001.0722.00001.C001_RM_Type_II_1	1	1	1	2	1	RM_Type_II__Type_II_MTases	mandatory	497	8.8e-72	239.8	0.842	0.877	42	477	RM	RM_Type_II	992208	993701	+
ACAN001.0722.00001.C001	ACAN001.0722.00001	ACAN001.0722.00001.C001_00928	RM_Type_II__Type_II_REases	893	defense-finder-models/RM/RM/RM_Type_II	ACAN001.0722.00001.C001_RM_Type_II_1	1	1	1	2	1	RM_Type_II__Type_II_REases	mandatory	882	1.2e-32	110.8	1.679	0.604	16	548	RM	RM_Type_II	995803	998451	+
ACAN001.0722.00001.C001	ACAN001.0722.00001	ACAN001.0722.00001.C001_02057	AbiH__AbiH	1967	defense-finder-models/DefenseFinder_1/AbiH/AbiH	ACAN001.0722.00001.C001_AbiH_2	1	1	1	1	1	AbiH__AbiH	mandatory	300	4.1e-57	191.9	0.992	0.873	6	267	AbiH	AbiH	2178252	2179154	+
ACAN001.0722.00001.C001	ACAN001.0722.00001	ACAN001.0722.00001.C001_03541	AbiEii__AbiEii	3393	defense-finder-models/DefenseFinder_1/AbiE/AbiE	ACAN001.0722.00001.C001_AbiE_1	1	1	1	2	1	AbiEii__AbiEii	mandatory	283	1.7e-09	35.8	0.749	0.696	32	228	AbiE	AbiE	3808092	3808943	-
ACAN001.0722.00001.C001	ACAN001.0722.00001	ACAN001.0722.00001.C001_03542	AbiEii__AbiEi_2	3394	defense-finder-models/DefenseFinder_1/AbiE/AbiE	ACAN001.0722.00001.C001_AbiE_1	1	1	1	2	1	AbiEii__AbiEi_1	mandatory	334	6.2e-31	105.3	0.958	0.401	194	327	AbiE	AbiE	3808936	3809940	-
ACAN001.0722.00001.C001	ACAN001.0722.00001	ACAN001.0722.00001.C001_03721	dGTPase__Sp_dGTPase	3565	defense-finder-models/DefenseFinder_1/dGTPase/dGTPase	ACAN001.0722.00001.C001_dGTPase_3	1	1	1	1	1	dGTPase__Sp_dGTPase	mandatory	471	5.3e-78	260.5	0.96	0.932	24	462	dGTPase	dGTPase	3980627	3982042	-
ACAN001.0722.00001.C001	ACAN001.0722.00001	ACAN001.0722.00001.C001_02139	RosmerTA__RmrA_2634932349	2049	defense-finder-models/DefenseFinder_4/RosmerTA/RosmerTA	ACAN001.0722.00001.C001_RosmerTA_1	1	1	1	2	1	RosmerTA__RmrA_2585209417	mandatory	370	1.7e-155	514.9	0.994	0.97	7	365	RosmerTA	RosmerTA	2272215	2273327	-
ACAN001.0722.00001.C001	ACAN001.0722.00001	ACAN001.0722.00001.C001_02140	RosmerTA__RmrT_2634932349	2050	defense-finder-models/DefenseFinder_4/RosmerTA/RosmerTA	ACAN001.0722.00001.C001_RosmerTA_1	1	1	1	2	1	RosmerTA__RmrT_2585209417	mandatory	213	2.4e-61	204.7	0.99	0.991	2	212	RosmerTA	RosmerTA	2273324	2273965	-
ACAN001.0722.00001.P002	ACAN001.0722.00001	ACAN001.0722.00001.P002_00516	RM__Type_I_MTases	508	defense-finder-models/RM/RM/RM_Type_I	ACAN001.0722.00001.P002_RM_Type_I_1	1	1	1	2.5	1	RM__Type_I_MTases	mandatory	774	9.3e-281	927.8	1.287	0.997	2	773	RM	RM_Type_I	585290	587614	+
ACAN001.0722.00001.P002	ACAN001.0722.00001	ACAN001.0722.00001.P002_00517	RM__Type_I_S	509	defense-finder-models/RM/RM/RM_Type_I	ACAN001.0722.00001.P002_RM_Type_I_1	1	1	1	2.5	1	RM__Type_I_S	accessory	446	2.1e-83	276.1	0.573	0.987	4	443	RM	RM_Type_I	587611	588951	+
ACAN001.0722.00001.P002	ACAN001.0722.00001	ACAN001.0722.00001.P002_00518	RM__Type_I_REases	510	defense-finder-models/RM/RM/RM_Type_I	ACAN001.0722.00001.P002_RM_Type_I_1	1	1	1	2.5	1	RM__Type_I_REases	mandatory	1107	0	1335	0.983	0.976	3	1082	RM	RM_Type_I	588987	592310	+
ACAN001.0722.00001.P002	ACAN001.0722.00001	ACAN001.0722.00001.P002_00369	Gabija__GajB_2	363	defense-finder-models/DefenseFinder_1/Gabija/Gabija	ACAN001.0722.00001.P002_Gabija_1	1	1	1	2	1	Gabija__GajB_1	mandatory	639	1.7e-37	124.3	0.348	0.388	27	274	Gabija	Gabija	419143	421062	-
ACAN001.0722.00001.P002	ACAN001.0722.00001	ACAN001.0722.00001.P002_00370	Gabija__GajA	364	defense-finder-models/DefenseFinder_1/Gabija/Gabija	ACAN001.0722.00001.P002_Gabija_1	1	1	1	2	1	Gabija__GajA	mandatory	730	4e-96	318.2	0.985	0.868	1	634	Gabija	Gabija	421059	423251	-
ACAR001.0722.00001.C001	ACAR001.0722.00001	ACAR001.0722.00001.C001_00569	RM_Type_IIG__Type_IIG	516	defense-finder-models/RM/RM/RM_Type_IIG	ACAR001.0722.00001.C001_RM_Type_IIG_1	1	1	1	1	1	RM_Type_IIG__Type_IIG	mandatory	1124	7.2e-162	538	0.994	0.968	33	1120	RM	RM_Type_IIG	573392	576766	+
ACAR001.0722.00001.C001	ACAR001.0722.00001	ACAR001.0722.00001.C001_00879	Cas__WYL_I_II_III_IV_V_VI_1	804	defense-finder-models/Cas/Cas/CAS_Class1-Subtype-I-D	ACAR001.0722.00001.C001_CAS_Class1-Subtype-I-D_1	1	1	1	8	1	Cas__WYL_I_II_III_IV_V_VI_1	neutral	316	6.1e-52	174.1	0.99	0.994	2	315	Cas	CAS_Class1-Subtype-I-D	882094	883044	+
ACAR001.0722.00001.C001	ACAR001.0722.00001	ACAR001.0722.00001.C001_00880	Cas__cas10d_I-D_9	805	defense-finder-models/Cas/Cas/CAS_Class1-Subtype-I-D	ACAR001.0722.00001.C001_CAS_Class1-Subtype-I-D_1	1	1	1	8	1	Cas__cas10d_I-D_3	mandatory	918	0	1096.1	0.987	0.999	1	917	Cas	CAS_Class1-Subtype-I-D	883056	885812	+
ACAR001.0722.00001.C001	ACAR001.0722.00001	ACAR001.0722.00001.C001_00881	Cas__csc2gr7_I-D_1	806	defense-finder-models/Cas/Cas/CAS_Class1-Subtype-I-D	ACAR001.0722.00001.C001_CAS_Class1-Subtype-I-D_1	1	1	1	8	1	Cas__csc2gr7_I-D_1	mandatory	315	3.1e-77	256.7	0.945	0.806	19	272	Cas	CAS_Class1-Subtype-I-D	885835	886782	+
ACAR001.0722.00001.C001	ACAR001.0722.00001	ACAR001.0722.00001.C001_00882	Cas__csc1gr5_I-D_2	807	defense-finder-models/Cas/Cas/CAS_Class1-Subtype-I-D	ACAR001.0722.00001.C001_CAS_Class1-Subtype-I-D_1	1	1	1	8	1	Cas__csc1gr5_I-D_2	mandatory	234	3.9e-48	160.8	1	0.944	12	232	Cas	CAS_Class1-Subtype-I-D	886860	887564	+
ACAR001.0722.00001.C001	ACAR001.0722.00001	ACAR001.0722.00001.C001_00883	Cas__cas3_I-D_4	808	defense-finder-models/Cas/Cas/CAS_Class1-Subtype-I-D	ACAR001.0722.00001.C001_CAS_Class1-Subtype-I-D_1	1	1	1	8	1	Cas__cas3_I-D_4	accessory	749	2.2e-47	158.9	0.997	0.463	28	374	Cas	CAS_Class1-Subtype-I-D	887568	889817	+
ACAR001.0722.00001.C001	ACAR001.0722.00001	ACAR001.0722.00001.C001_00884	Cas__cas4_I_II_III_IV_V_VI_1	809	defense-finder-models/Cas/Cas/CAS_Class1-Subtype-I-D	ACAR001.0722.00001.C001_CAS_Class1-Subtype-I-D_1	1	1	1	8	1	Cas__cas4_I_II_III_IV_V_VI_1	accessory	216	4.4e-40	134.8	0.994	0.815	27	202	Cas	CAS_Class1-Subtype-I-D	889774	890424	+
ACAR001.0722.00001.C001	ACAR001.0722.00001	ACAR001.0722.00001.C001_00885	Cas__cas1_I_II_III_IV_V_VI_1	810	defense-finder-models/Cas/Cas/CAS_Class1-Subtype-I-D	ACAR001.0722.00001.C001_CAS_Class1-Subtype-I-D_1	1	1	1	8	1	Cas__cas1_I_II_III_IV_V_VI_1	accessory	331	2.7e-117	388.4	0.994	0.958	3	319	Cas	CAS_Class1-Subtype-I-D	890424	891419	+
ACAR001.0722.00001.C001	ACAR001.0722.00001	ACAR001.0722.00001.C001_00886	Cas__cas2_I_II_III_IV_V_VI_3	811	defense-finder-models/Cas/Cas/CAS_Class1-Subtype-I-D	ACAR001.0722.00001.C001_CAS_Class1-Subtype-I-D_1	1	1	1	8	1	Cas__cas2_I_II_III_IV_V_VI_3	accessory	90	2.3e-30	101.7	0.987	0.867	3	80	Cas	CAS_Class1-Subtype-I-D	891420	891692	+
ACAR001.0722.00001.C001	ACAR001.0722.00001	ACAR001.0722.00001.C001_00887	Cas__cas6_I_II_III_IV_V_VI_7	812	defense-finder-models/Cas/Cas/CAS_Class1-Subtype-I-D	ACAR001.0722.00001.C001_CAS_Class1-Subtype-I-D_1	1	1	1	8	1	Cas__cas6_I-A_III-D_3	accessory	264	2.5e-21	74.1	0.99	0.792	51	259	Cas	CAS_Class1-Subtype-I-D	891732	892526	+
ACAR001.0722.00001.C001	ACAR001.0722.00001	ACAR001.0722.00001.C001_01454	BREX__pglZ3	1353	defense-finder-models/DefenseFinder_5/BREX/BREX_III	ACAR001.0722.00001.C001_BREX_III_2	1	1	0.571	3.5	1	BREX__pglZB	mandatory	613	1.2e-114	381	0.992	0.995	4	613	BREX	BREX_III	1472519	1474360	-
ACAR001.0722.00001.C001	ACAR001.0722.00001	ACAR001.0722.00001.C001_01455	BREX__pglXI	1354	defense-finder-models/DefenseFinder_5/BREX/BREX_III	ACAR001.0722.00001.C001_BREX_III_2	1	1	0.571	3.5	1	BREX__pglXI	mandatory	868	3.2e-240	796.9	0.848	0.914	15	807	BREX	BREX_III	1474498	1477104	-
ACAR001.0722.00001.C001	ACAR001.0722.00001	ACAR001.0722.00001.C001_01456	BREX__brxC	1355	defense-finder-models/DefenseFinder_5/BREX/BREX_III	ACAR001.0722.00001.C001_BREX_III_2	1	1	0.571	3.5	1	BREX__brxC	accessory	1215	1.6e-29	99.7	0.771	0.801	153	1125	BREX	BREX_III	1477107	1480754	-
ACAR001.0722.00001.C001	ACAR001.0722.00001	ACAR001.0722.00001.C001_01457	BREX__brxF	1356	defense-finder-models/DefenseFinder_5/BREX/BREX_III	ACAR001.0722.00001.C001_BREX_III_2	1	1	0.571	3.5	1	BREX__brxF	mandatory	158	2.3e-23	79.6	0.777	0.905	3	145	BREX	BREX_III	1480754	1481230	-
ACAS001.0722.00001.C001	ACAS001.0722.00001	ACAS001.0722.00001.C001_01002	RloC__RloC	930	defense-finder-models/DefenseFinder_1/RloC/RloC	ACAS001.0722.00001.C001_RloC_1	1	1	1	1	2	RloC__RloC	mandatory	243	5.3e-36	121.7	0.255	0.786	19	209	RloC	RloC	1052013	1052744	-
ACAS001.0722.00001.C001	ACAS001.0722.00001	ACAS001.0722.00001.C001_01004	RloC__RloC	932	defense-finder-models/DefenseFinder_1/RloC/RloC	ACAS001.0722.00001.C001_RloC_1	1	1	1	1	2	RloC__RloC	mandatory	555	1.8e-93	311.7	0.718	0.946	17	541	RloC	RloC	1054312	1055979	-
ACAS001.0722.00001.C001	ACAS001.0722.00001	ACAS001.0722.00001.C001_01778	RloC__RloC	1582	defense-finder-models/DefenseFinder_1/RloC/RloC	ACAS001.0722.00001.C001_RloC_2	1	1	1	1	1	RloC__RloC	mandatory	874	4.1e-148	492.4	0.978	0.9	81	867	RloC	RloC	1884287	1886911	-
ACAS001.0722.00001.C001	ACAS001.0722.00001	ACAS001.0722.00001.C001_01801	Shango__SngC	1602	defense-finder-models/DefenseFinder_4/Shango/Shango	ACAS001.0722.00001.C001_Shango_1	1	1	1	2	1	Shango__SngC	accessory	767	3.2e-258	856.2	0.989	0.947	18	743	Shango	Shango	1908293	1910596	-
ACAS001.0722.00001.C001	ACAS001.0722.00001	ACAS001.0722.00001.C001_01802	Shango__SngB	1603	defense-finder-models/DefenseFinder_4/Shango/Shango	ACAS001.0722.00001.C001_Shango_1	1	1	1	2	1	Shango__SngB	accessory	466	6.1e-180	596	0.991	0.966	16	465	Shango	Shango	1910593	1911993	-
ACAS001.0722.00001.C001	ACAS001.0722.00001	ACAS001.0722.00001.C001_01803	Shango__SngA	1604	defense-finder-models/DefenseFinder_4/Shango/Shango	ACAS001.0722.00001.C001_Shango_1	1	1	1	2	1	Shango__SngA	mandatory	694	2.3e-69	232.4	0.913	0.981	3	683	Shango	Shango	1911990	1914074	-
ACAS001.0722.00001.P002	ACAS001.0722.00001	ACAS001.0722.00001.P002_00008	RM__Type_I_MTases	5	defense-finder-models/RM/RM/RM_Type_I	ACAS001.0722.00001.P002_RM_Type_I_1	1	1	1	2.5	1	RM__Type_I_MTases	mandatory	537	3e-168	552.2	0.977	0.929	33	531	RM	RM_Type_I	6889	8502	+
ACAS001.0722.00001.P002	ACAS001.0722.00001	ACAS001.0722.00001.P002_00011	RM__Type_I_S	8	defense-finder-models/RM/RM/RM_Type_I	ACAS001.0722.00001.P002_RM_Type_I_1	1	1	1	2.5	1	RM__Type_I_S	accessory	419	2.8e-55	179.4	0.475	0.969	12	417	RM	RM_Type_I	9210	10469	+
ACAS001.0722.00001.P002	ACAS001.0722.00001	ACAS001.0722.00001.P002_00012	RM__Type_I_REases	9	defense-finder-models/RM/RM/RM_Type_I	ACAS001.0722.00001.P002_RM_Type_I_1	1	1	1	2.5	1	RM__Type_I_REases	mandatory	1059	2e-242	798.9	0.996	0.979	1	1037	RM	RM_Type_I	10466	13645	+
ACAS001.0722.00001.P003	ACAS001.0722.00001	ACAS001.0722.00001.P003_00012	RM__Type_I_S	11	defense-finder-models/RM/RM/RM_Type_I	ACAS001.0722.00001.P003_RM_Type_I_1	1	1	1	2.5	1	RM__Type_I_S	accessory	199	4.4e-25	79.8	0.237	0.915	6	187	RM	RM_Type_I	10016	10615	+
ACAS001.0722.00001.P003	ACAS001.0722.00001	ACAS001.0722.00001.P003_00013	RM__Type_I_MTases	12	defense-finder-models/RM/RM/RM_Type_I	ACAS001.0722.00001.P003_RM_Type_I_1	1	1	1	2.5	1	RM__Type_I_MTases	mandatory	508	3.4e-173	568.5	0.996	0.996	1	506	RM	RM_Type_I	10654	12180	+
ACAS001.0722.00001.P003	ACAS001.0722.00001	ACAS001.0722.00001.P003_00014	RM__Type_I_S	13	defense-finder-models/RM/RM/RM_Type_I	ACAS001.0722.00001.P003_RM_Type_I_1	1	1	1	2.5	1	RM__Type_I_S	accessory	413	3.8e-88	287.3	0.575	0.995	2	412	RM	RM_Type_I	12170	13411	+
ACAS001.0722.00001.P003	ACAS001.0722.00001	ACAS001.0722.00001.P003_00015	RM__Type_I_REases	14	defense-finder-models/RM/RM/RM_Type_I	ACAS001.0722.00001.P003_RM_Type_I_1	1	1	1	2.5	1	RM__Type_I_REases	mandatory	1098	2.3e-238	785.4	0.989	0.967	7	1068	RM	RM_Type_I	13442	16738	+
ACAS001.0722.00001.P003	ACAS001.0722.00001	ACAS001.0722.00001.P003_00022	RM_Type_II__Type_II_MTases	21	defense-finder-models/RM/RM/RM_Type_II	ACAS001.0722.00001.P003_RM_Type_II_2	1	1	1	2	1	RM_Type_II__Type_II_MTases	mandatory	292	2.1e-88	287.7	0.71	0.911	8	273	RM	RM_Type_II	28630	29508	+
ACAS001.0722.00001.P003	ACAS001.0722.00001	ACAS001.0722.00001.P003_00023	RM_Type_II__Type_II_REases	22	defense-finder-models/RM/RM/RM_Type_II	ACAS001.0722.00001.P003_RM_Type_II_2	1	1	1	2	1	RM_Type_II__Type_II_REases	mandatory	342	1.6e-16	52.8	0.958	0.962	12	340	RM	RM_Type_II	29473	30501	-
ACAS001.0722.00001.P003	ACAS001.0722.00001	ACAS001.0722.00001.P003_00017	AVAST_II__Avs2A	16	defense-finder-models/DefenseFinder_2/AVAST/AVAST_II	ACAS001.0722.00001.P003_AVAST_II_1	1	1	1	1	1	AVAST_II__Avs2A	mandatory	1481	7.2e-117	382.8	0.768	0.756	321	1439	AVAST	AVAST_II	17802	22247	-
ACAS001.0722.00002.C001	ACAS001.0722.00002	ACAS001.0722.00002.C001_01996	RloC__RloC	1756	defense-finder-models/DefenseFinder_1/RloC/RloC	ACAS001.0722.00002.C001_RloC_1	1	1	1	1	1	RloC__RloC	mandatory	461	3.2e-82	274.5	0.508	0.852	34	426	RloC	RloC	2047598	2048983	+
ACAS001.0722.00002.P002	ACAS001.0722.00002	ACAS001.0722.00002.P002_00043	RM__Type_I_REases	39	defense-finder-models/RM/RM/RM_Type_I	ACAS001.0722.00002.P002_RM_Type_I_1	1	1	1	2.5	1	RM__Type_I_REases	mandatory	1098	1.2e-235	778.9	0.989	0.967	7	1068	RM	RM_Type_I	39252	42548	-
ACAS001.0722.00002.P002	ACAS001.0722.00002	ACAS001.0722.00002.P002_00044	RM__Type_I_S	40	defense-finder-models/RM/RM/RM_Type_I	ACAS001.0722.00002.P002_RM_Type_I_1	1	1	1	2.5	1	RM__Type_I_S	accessory	413	5.9e-88	289.1	0.575	0.995	2	412	RM	RM_Type_I	42579	43820	-
ACAS001.0722.00002.P002	ACAS001.0722.00002	ACAS001.0722.00002.P002_00045	RM__Type_I_MTases	41	defense-finder-models/RM/RM/RM_Type_I	ACAS001.0722.00002.P002_RM_Type_I_1	1	1	1	2.5	1	RM__Type_I_MTases	mandatory	508	1.9e-172	568.5	0.996	0.996	1	506	RM	RM_Type_I	43810	45336	-
ACAS001.0722.00002.P002	ACAS001.0722.00002	ACAS001.0722.00002.P002_00046	RM__Type_I_S	42	defense-finder-models/RM/RM/RM_Type_I	ACAS001.0722.00002.P002_RM_Type_I_1	1	1	1	2.5	1	RM__Type_I_S	accessory	199	2.4e-24	79.8	0.237	0.915	6	187	RM	RM_Type_I	45375	45974	-
ACAS001.0722.00002.P002	ACAS001.0722.00002	ACAS001.0722.00002.P002_00140	RM__Type_I_REases	124	defense-finder-models/RM/RM/RM_Type_I	ACAS001.0722.00002.P002_RM_Type_I_2	1	1	1	2.5	1	RM__Type_I_REases	mandatory	1059	3.3e-241	797.3	0.995	0.978	1	1036	RM	RM_Type_I	139907	143086	-
ACAS001.0722.00002.P002	ACAS001.0722.00002	ACAS001.0722.00002.P002_00141	RM__Type_I_S	125	defense-finder-models/RM/RM/RM_Type_I	ACAS001.0722.00002.P002_RM_Type_I_2	1	1	1	2.5	1	RM__Type_I_S	accessory	415	6.3e-61	200.4	0.482	0.983	6	413	RM	RM_Type_I	143083	144330	-
ACAS001.0722.00002.P002	ACAS001.0722.00002	ACAS001.0722.00002.P002_00144	RM__Type_I_MTases	128	defense-finder-models/RM/RM/RM_Type_I	ACAS001.0722.00002.P002_RM_Type_I_2	1	1	1	2.5	1	RM__Type_I_MTases	mandatory	537	3e-166	548	0.977	0.929	33	531	RM	RM_Type_I	145043	146656	-
ACAS001.0722.00002.P002	ACAS001.0722.00002	ACAS001.0722.00002.P002_00041	AVAST_II__Avs2A	37	defense-finder-models/DefenseFinder_2/AVAST/AVAST_II	ACAS001.0722.00002.P002_AVAST_II_1	1	1	1	1	1	AVAST_II__Avs2A	mandatory	1481	1.8e-116	384	0.768	0.756	321	1439	AVAST	AVAST_II	33743	38188	+
ACAS001.0722.00002.P002	ACAS001.0722.00002	ACAS001.0722.00002.P002_00072	Cas__cas1_I-F_1	65	defense-finder-models/Cas/Cas/CAS_Class1-Subtype-I-F	ACAS001.0722.00002.P002_CAS_Class1-Subtype-I-F_1	1	1	0.833	5	1	Cas__cas1_I-F_1	mandatory	326	1.6e-141	464.7	0.997	0.936	12	316	Cas	CAS_Class1-Subtype-I-F	65325	66305	+
ACAS001.0722.00002.P002	ACAS001.0722.00002	ACAS001.0722.00002.P002_00073	Cas__cas3f_I-F_1	66	defense-finder-models/Cas/Cas/CAS_Class1-Subtype-I-F	ACAS001.0722.00002.P002_CAS_Class1-Subtype-I-F_1	1	1	0.833	5	1	Cas__cas3f_I-F_1	mandatory	1129	0	1023.2	0.999	0.995	1	1123	Cas	CAS_Class1-Subtype-I-F	66302	69691	+
ACAS001.0722.00002.P002	ACAS001.0722.00002	ACAS001.0722.00002.P002_00074	Cas__cas8f_I-F_8	67	defense-finder-models/Cas/Cas/CAS_Class1-Subtype-I-F	ACAS001.0722.00002.P002_CAS_Class1-Subtype-I-F_1	1	1	0.833	5	1	Cas__cas8f_I-F_8	mandatory	438	4e-95	312.8	0.997	0.852	45	417	Cas	CAS_Class1-Subtype-I-F	69684	71000	+
ACAS001.0722.00002.P002	ACAS001.0722.00002	ACAS001.0722.00002.P002_00075	Cas__cas5f_I-F_4	68	defense-finder-models/Cas/Cas/CAS_Class1-Subtype-I-F	ACAS001.0722.00002.P002_CAS_Class1-Subtype-I-F_1	1	1	0.833	5	1	Cas__cas5f_I-F_4	mandatory	321	4.8e-102	335	1	0.953	11	316	Cas	CAS_Class1-Subtype-I-F	70997	71962	+
ACAS001.0722.00002.P002	ACAS001.0722.00002	ACAS001.0722.00002.P002_00076	Cas__cas7f_I-F_2	69	defense-finder-models/Cas/Cas/CAS_Class1-Subtype-I-F	ACAS001.0722.00002.P002_CAS_Class1-Subtype-I-F_1	1	1	0.833	5	1	Cas__cas7f_I-F_3	mandatory	349	1.1e-112	370.4	0.994	0.937	20	346	Cas	CAS_Class1-Subtype-I-F	72014	73063	+
ACAS001.0722.00002.P004	ACAS001.0722.00002	ACAS001.0722.00002.P004_00001	AbiD__AbiD	1	defense-finder-models/DefenseFinder_1/AbiD/AbiD	ACAS001.0722.00002.P004_AbiD_1	1	1	1	1	1	AbiD__AbiD	mandatory	354	1.8e-74	241.8	0.929	0.893	36	351	AbiD	AbiD	49	1113	-
ACAS001.0722.00003.C001	ACAS001.0722.00003	ACAS001.0722.00003.C001_01078	RM_Type_IIG__Type_IIG	1055	defense-finder-models/RM/RM/RM_Type_IIG	ACAS001.0722.00003.C001_RM_Type_IIG_4	1	1	1	1	1	RM_Type_IIG__Type_IIG	mandatory	1770	0	1035.3	1.242	0.996	4	1766	RM	RM_Type_IIG	1091502	1096814	+
ACAS001.0722.00003.C001	ACAS001.0722.00003	ACAS001.0722.00003.C001_01821	RM_Type_II__Type_II_MTases	1751	defense-finder-models/RM/RM/RM_Type_II	ACAS001.0722.00003.C001_RM_Type_II_3	1	1	1	2	1	RM_Type_II__Type_II_MTases	mandatory	572	1.6e-256	849.1	1.478	0.942	30	568	RM	RM_Type_II	1906062	1907780	+
ACAS001.0722.00003.C001	ACAS001.0722.00003	ACAS001.0722.00003.C001_01822	RM_Type_II__Type_II_REases	1752	defense-finder-models/RM/RM/RM_Type_II	ACAS001.0722.00003.C001_RM_Type_II_3	1	1	1	2	1	RM_Type_II__Type_II_REases	mandatory	248	2.3e-96	319.5	0.943	0.976	6	247	RM	RM_Type_II	1907780	1908526	+
ACAS001.0722.00003.C001	ACAS001.0722.00003	ACAS001.0722.00003.C001_02401	RM__Type_I_REases	2302	defense-finder-models/RM/RM/RM_Type_I	ACAS001.0722.00003.C001_RM_Type_I_1	1	1	1	2.5	1	RM__Type_I_REases	mandatory	918	6.8e-212	703.4	0.85	0.99	8	916	RM	RM_Type_I	2574386	2577142	+
ACAS001.0722.00003.C001	ACAS001.0722.00003	ACAS001.0722.00003.C001_02402	RM__Type_I_S	2303	defense-finder-models/RM/RM/RM_Type_I	ACAS001.0722.00003.C001_RM_Type_I_1	1	1	1	2.5	1	RM__Type_I_S	accessory	508	1.6e-76	255.6	0.384	0.654	167	498	RM	RM_Type_I	2577139	2578665	+
ACAS001.0722.00003.C001	ACAS001.0722.00003	ACAS001.0722.00003.C001_02403	RM__Type_I_MTases	2304	defense-finder-models/RM/RM/RM_Type_I	ACAS001.0722.00003.C001_RM_Type_I_1	1	1	1	2.5	1	RM__Type_I_MTases	mandatory	498	1.8e-204	677.4	0.953	0.988	3	494	RM	RM_Type_I	2578662	2580158	+
ACAS001.0722.00003.C001	ACAS001.0722.00003	ACAS001.0722.00003.C001_02413	RM__Type_I_REases	2313	defense-finder-models/RM/RM/RM_Type_I	ACAS001.0722.00003.C001_RM_Type_I_2	1	1	1	2.5	1	RM__Type_I_REases	mandatory	1098	1.3e-236	785.6	0.989	0.967	7	1068	RM	RM_Type_I	2590263	2593559	-
ACAS001.0722.00003.C001	ACAS001.0722.00003	ACAS001.0722.00003.C001_02414	RM__Type_I_S	2314	defense-finder-models/RM/RM/RM_Type_I	ACAS001.0722.00003.C001_RM_Type_I_2	1	1	1	2.5	1	RM__Type_I_S	accessory	396	1.3e-94	314.6	0.575	0.995	2	395	RM	RM_Type_I	2593589	2594779	-
ACAS001.0722.00003.C001	ACAS001.0722.00003	ACAS001.0722.00003.C001_02415	RM__Type_I_MTases	2315	defense-finder-models/RM/RM/RM_Type_I	ACAS001.0722.00003.C001_RM_Type_I_2	1	1	1	2.5	1	RM__Type_I_MTases	mandatory	508	2.4e-170	565	0.996	0.996	1	506	RM	RM_Type_I	2594769	2596295	-
ACAS001.0722.00003.C001	ACAS001.0722.00003	ACAS001.0722.00003.C001_02416	RM__Type_I_S	2316	defense-finder-models/RM/RM/RM_Type_I	ACAS001.0722.00003.C001_RM_Type_I_2	1	1	1	2.5	1	RM__Type_I_S	accessory	198	1.4e-20	70.3	0.263	0.944	10	196	RM	RM_Type_I	2596331	2596927	-
ACAS001.0722.00003.C001	ACAS001.0722.00003	ACAS001.0722.00003.C001_01823	PD-T7-2__PD-T7-2_A	1753	defense-finder-models/DefenseFinder_3/PD-T7-2/PD-T7-2	ACAS001.0722.00003.C001_PD-T7-2_1	1	1	1	2	1	PD-T7-2__PD-T7-2_A	mandatory	440	2.1e-42	142.5	0.842	0.766	38	374	PD-T7-2	PD-T7-2	1908536	1909858	+
ACAS001.0722.00003.C001	ACAS001.0722.00003	ACAS001.0722.00003.C001_01824	PD-T7-2__PD-T7-2_B	1754	defense-finder-models/DefenseFinder_3/PD-T7-2/PD-T7-2	ACAS001.0722.00003.C001_PD-T7-2_1	1	1	1	2	1	PD-T7-2__PD-T7-2_B	mandatory	727	5.3e-97	322.7	0.825	0.805	97	681	PD-T7-2	PD-T7-2	1909855	1912038	+
ACAS001.0722.00003.P002	ACAS001.0722.00003	ACAS001.0722.00003.P002_00071	RM__Type_I_MTases	65	defense-finder-models/RM/RM/RM_Type_I	ACAS001.0722.00003.P002_RM_Type_I_1	1	1	1	2.5	1	RM__Type_I_MTases	mandatory	537	1.7e-167	552.6	0.977	0.929	33	531	RM	RM_Type_I	66497	68110	+
ACAS001.0722.00003.P002	ACAS001.0722.00003	ACAS001.0722.00003.P002_00074	RM__Type_I_S	68	defense-finder-models/RM/RM/RM_Type_I	ACAS001.0722.00003.P002_RM_Type_I_1	1	1	1	2.5	1	RM__Type_I_S	accessory	417	2e-56	186	0.478	0.966	13	415	RM	RM_Type_I	68825	70078	+
ACAS001.0722.00003.P002	ACAS001.0722.00003	ACAS001.0722.00003.P002_00075	RM__Type_I_REases	69	defense-finder-models/RM/RM/RM_Type_I	ACAS001.0722.00003.P002_RM_Type_I_1	1	1	1	2.5	1	RM__Type_I_REases	mandatory	1061	1.7e-241	798.7	0.995	0.976	1	1036	RM	RM_Type_I	70075	73260	+
ACAS001.0722.00003.P002	ACAS001.0722.00003	ACAS001.0722.00003.P002_00296	RM__Type_I_MTases	266	defense-finder-models/RM/RM/RM_Type_I	ACAS001.0722.00003.P002_RM_Type_I_2	1	1	1	2.5	1	RM__Type_I_MTases	mandatory	537	2.2e-168	555.5	0.977	0.929	33	531	RM	RM_Type_I	285854	287467	+
ACAS001.0722.00003.P002	ACAS001.0722.00003	ACAS001.0722.00003.P002_00299	RM__Type_I_S	269	defense-finder-models/RM/RM/RM_Type_I	ACAS001.0722.00003.P002_RM_Type_I_2	1	1	1	2.5	1	RM__Type_I_S	accessory	431	6.7e-72	237	0.475	0.977	9	429	RM	RM_Type_I	288182	289477	+
ACAS001.0722.00003.P002	ACAS001.0722.00003	ACAS001.0722.00003.P002_00300	RM__Type_I_REases	270	defense-finder-models/RM/RM/RM_Type_I	ACAS001.0722.00003.P002_RM_Type_I_2	1	1	1	2.5	1	RM__Type_I_REases	mandatory	1061	2.2e-241	798.3	0.995	0.976	1	1036	RM	RM_Type_I	289474	292659	+
ACAS001.0722.00003.P002	ACAS001.0722.00003	ACAS001.0722.00003.P002_00076	RloC__RloC	70	defense-finder-models/DefenseFinder_1/RloC/RloC	ACAS001.0722.00003.P002_RloC_1	1	1	1	1	1	RloC__RloC	mandatory	755	3.9e-144	476.2	0.995	0.966	1	729	RloC	RloC	73505	75772	+
ACAS001.0722.00003.P002	ACAS001.0722.00003	ACAS001.0722.00003.P002_00305	RloC__RloC	271	defense-finder-models/DefenseFinder_1/RloC/RloC	ACAS001.0722.00003.P002_RloC_2	1	1	1	1	1	RloC__RloC	mandatory	198	2.6e-38	126.3	0.226	0.823	10	172	RloC	RloC	297531	298127	+
ACAV001.0722.00001.C001	ACAV001.0722.00001	ACAV001.0722.00001.C001_00005	RM__Type_I_MTases	5	defense-finder-models/RM/RM/RM_Type_I	ACAV001.0722.00001.C001_RM_Type_I_1	1	1	1	2.5	2	RM__Type_I_MTases	mandatory	483	8.5e-123	409	0.99	0.992	3	481	RM	RM_Type_I	6354	7805	+
ACAV001.0722.00001.C001	ACAV001.0722.00001	ACAV001.0722.00001.C001_00007	RM__Type_I_MTases	7	defense-finder-models/RM/RM/RM_Type_I	ACAV001.0722.00001.C001_RM_Type_I_1	1	1	1	2.5	2	RM__Type_I_MTases	mandatory	540	1.1e-152	507.7	0.988	0.987	3	535	RM	RM_Type_I	8802	10424	+
ACAV001.0722.00001.C001	ACAV001.0722.00001	ACAV001.0722.00001.C001_00008	RM__Type_I_S	8	defense-finder-models/RM/RM/RM_Type_I	ACAV001.0722.00001.C001_RM_Type_I_1	1	1	1	2.5	2	RM__Type_I_S	accessory	438	7.8e-69	230.4	0.581	0.968	12	435	RM	RM_Type_I	10421	11737	+
ACAV001.0722.00001.C001	ACAV001.0722.00001	ACAV001.0722.00001.C001_00010	RM__Type_I_REases	10	defense-finder-models/RM/RM/RM_Type_I	ACAV001.0722.00001.C001_RM_Type_I_1	1	1	1	2.5	2	RM__Type_I_REases	mandatory	1098	3.6e-156	520.2	0.907	0.913	7	1009	RM	RM_Type_I	12708	16004	+
ACAV001.0722.00001.C001	ACAV001.0722.00001	ACAV001.0722.00001.C001_00625	RM_Type_II__Type_II_REases	619	defense-finder-models/RM/RM/RM_Type_II	ACAV001.0722.00001.C001_RM_Type_II_3	1	1	1	2	1	RM_Type_II__Type_II_REases	mandatory	313	1e-17	63.3	1.004	0.978	6	311	RM	RM_Type_II	666598	667539	-
ACAV001.0722.00001.C001	ACAV001.0722.00001	ACAV001.0722.00001.C001_00626	RM_Type_II__Type_II_MTases	620	defense-finder-models/RM/RM/RM_Type_II	ACAV001.0722.00001.C001_RM_Type_II_3	1	1	1	2	1	RM_Type_II__Type_II_MTases	mandatory	522	2.2e-51	173.2	1.279	0.875	62	518	RM	RM_Type_II	667549	669117	-
ACAV001.0722.00001.C001	ACAV001.0722.00001	ACAV001.0722.00001.C001_01417	RM_Type_IV__Type_IV_REases	1404	defense-finder-models/RM/RM/RM_Type_IV	ACAV001.0722.00001.C001_RM_Type_IV_5	1	1	1	1	1	RM_Type_IV__Type_IV_REases	mandatory	306	3.1e-32	110.1	0.295	0.395	101	221	RM	RM_Type_IV	1564899	1565819	-
ACAV001.0722.00001.C001	ACAV001.0722.00001	ACAV001.0722.00001.C001_04497	RM_Type_II__Type_II_REases	4393	defense-finder-models/RM/RM/RM_Type_II	ACAV001.0722.00001.C001_RM_Type_II_4	1	1	1	2	2	RM_Type_II__Type_II_REases	mandatory	497	5.5e-10	37.4	0.595	0.372	26	210	RM	RM_Type_II	5056218	5057711	+
ACAV001.0722.00001.C001	ACAV001.0722.00001	ACAV001.0722.00001.C001_04497	Gao_Mza__MzaB	4393	defense-finder-models/DefenseFinder_1/Gao_Mza/Gao_Mza	ACAV001.0722.00001.C001_Gao_Mza_3	1	1	1	5	1	Gao_Mza__MzaB	mandatory	497	1.2e-226	750.9	0.984	0.992	4	496	Gao_Mza	Gao_Mza	5056218	5057711	+
ACAV001.0722.00001.C001	ACAV001.0722.00001	ACAV001.0722.00001.C001_04498	RM_Type_II__Type_II_REases	4394	defense-finder-models/RM/RM/RM_Type_II	ACAV001.0722.00001.C001_RM_Type_II_4	1	1	1	2	2	RM_Type_II__Type_II_REases	mandatory	971	1.2e-183	610.6	2.706	0.91	70	953	RM	RM_Type_II	5057708	5060623	+
ACAV001.0722.00001.C001	ACAV001.0722.00001	ACAV001.0722.00001.C001_04498	Gao_Mza__MzaC	4394	defense-finder-models/DefenseFinder_1/Gao_Mza/Gao_Mza	ACAV001.0722.00001.C001_Gao_Mza_3	1	1	1	5	1	Gao_Mza__MzaC	mandatory	971	1.4e-304	1010.7	0.987	0.984	17	971	Gao_Mza	Gao_Mza	5057708	5060623	+
ACAV001.0722.00001.C001	ACAV001.0722.00001	ACAV001.0722.00001.C001_04502	RM_Type_II__Type_II_MTases	4398	defense-finder-models/RM/RM/RM_Type_II	ACAV001.0722.00001.C001_RM_Type_II_4	1	1	1	2	2	RM_Type_II__Type_II_MTases	mandatory	494	5.2e-61	205	0.776	0.787	100	488	RM	RM_Type_II	5063974	5065458	-
ACAV001.0722.00001.C001	ACAV001.0722.00001	ACAV001.0722.00001.C001_04754	RM__Type_I_REases	4638	defense-finder-models/RM/RM/RM_Type_I	ACAV001.0722.00001.C001_RM_Type_I_2	1	1	1	2.5	1	RM__Type_I_REases	mandatory	1067	2.4e-242	805.5	0.991	0.979	2	1046	RM	RM_Type_I	5346115	5349318	-
ACAV001.0722.00001.C001	ACAV001.0722.00001	ACAV001.0722.00001.C001_04759	RM__Type_I_S	4643	defense-finder-models/RM/RM/RM_Type_I	ACAV001.0722.00001.C001_RM_Type_I_2	1	1	1	2.5	1	RM__Type_I_S	accessory	434	3.3e-52	175.5	0.582	0.986	3	430	RM	RM_Type_I	5353136	5354440	-
ACAV001.0722.00001.C001	ACAV001.0722.00001	ACAV001.0722.00001.C001_04760	RM__Type_I_MTases	4644	defense-finder-models/RM/RM/RM_Type_I	ACAV001.0722.00001.C001_RM_Type_I_2	1	1	1	2.5	1	RM__Type_I_MTases	mandatory	520	3.9e-169	561.9	0.984	0.994	3	519	RM	RM_Type_I	5354430	5355992	-
ACAV001.0722.00001.C001	ACAV001.0722.00001	ACAV001.0722.00001.C001_00006	PD-T4-5__PD-T4-5	6	defense-finder-models/DefenseFinder_3/PD-T4-5/PD-T4-5	ACAV001.0722.00001.C001_PD-T4-5_1	1	1	1	1	1	PD-T4-5__PD-T4-5	mandatory	276	7.1e-36	122.3	0.68	0.721	1	199	PD-T4-5	PD-T4-5	7946	8776	+
ACAV001.0722.00001.C001	ACAV001.0722.00001	ACAV001.0722.00001.C001_03752	PD-T7-2__PD-T7-2_A	3667	defense-finder-models/DefenseFinder_3/PD-T7-2/PD-T7-2	ACAV001.0722.00001.C001_PD-T7-2_2	1	1	1	2	1	PD-T7-2__PD-T7-2_A	mandatory	421	2.2e-30	103.8	0.815	0.717	23	324	PD-T7-2	PD-T7-2	4218042	4219307	+
ACAV001.0722.00001.C001	ACAV001.0722.00001	ACAV001.0722.00001.C001_03753	PD-T7-2__PD-T7-2_B	3668	defense-finder-models/DefenseFinder_3/PD-T7-2/PD-T7-2	ACAV001.0722.00001.C001_PD-T7-2_2	1	1	1	2	1	PD-T7-2__PD-T7-2_B	mandatory	577	2e-90	301.9	0.824	0.854	58	550	PD-T7-2	PD-T7-2	4219403	4221136	+
ACAV001.0722.00001.C001	ACAV001.0722.00001	ACAV001.0722.00001.C001_00266	Cas__cas9_II-A_II-B_II-C_1	264	defense-finder-models/Cas/Cas/CAS_Class2-Subtype-II-C	ACAV001.0722.00001.C001_CAS_Class2-Subtype-II-C_3	1	1	1	3	1	Cas__cas9_II-A_II-B_II-C_1	mandatory	1045	1.8e-28	97.5	0.427	0.318	9	340	Cas	CAS_Class2-Subtype-II-C	295839	298976	+
ACAV001.0722.00001.C001	ACAV001.0722.00001	ACAV001.0722.00001.C001_00267	Cas__cas1_I_II_III_IV_V_VI_5	265	defense-finder-models/Cas/Cas/CAS_Class2-Subtype-II-C	ACAV001.0722.00001.C001_CAS_Class2-Subtype-II-C_3	1	1	1	3	1	Cas__cas1_I_II_III_IV_V_VI_5	accessory	309	7.7e-71	236.6	0.993	0.893	4	279	Cas	CAS_Class2-Subtype-II-C	298983	299912	+
ACAV001.0722.00001.C001	ACAV001.0722.00001	ACAV001.0722.00001.C001_00268	Cas__cas2_I_II_III_IV_V_VI_6	266	defense-finder-models/Cas/Cas/CAS_Class2-Subtype-II-C	ACAV001.0722.00001.C001_CAS_Class2-Subtype-II-C_3	1	1	1	3	1	Cas__cas2_I_II_III_IV_V_VI_6	accessory	108	5.3e-27	92.5	0.836	0.898	4	100	Cas	CAS_Class2-Subtype-II-C	299945	300271	+
ACAV001.0722.00001.C001	ACAV001.0722.00001	ACAV001.0722.00001.C001_03930	Cas__cas3_I_5	3837	defense-finder-models/Cas/Cas/CAS_Class1-Subtype-I-C	ACAV001.0722.00001.C001_CAS_Class1-Subtype-I-C_1	1	1	1	7	1	Cas__cas3_I_5	accessory	835	1.5e-47	160.5	0.476	0.417	314	661	Cas	CAS_Class1-Subtype-I-C	4418503	4421010	+
ACAV001.0722.00001.C001	ACAV001.0722.00001	ACAV001.0722.00001.C001_03931	Cas__cas5_I-C_11	3838	defense-finder-models/Cas/Cas/CAS_Class1-Subtype-I-C	ACAV001.0722.00001.C001_CAS_Class1-Subtype-I-C_1	1	1	1	7	1	Cas__cas5_I-C_11	mandatory	224	3.9e-84	279.6	1	0.942	5	215	Cas	CAS_Class1-Subtype-I-C	4421059	4421733	+
ACAV001.0722.00001.C001	ACAV001.0722.00001	ACAV001.0722.00001.C001_03932	Cas__cas8c_I-C_2	3839	defense-finder-models/Cas/Cas/CAS_Class1-Subtype-I-C	ACAV001.0722.00001.C001_CAS_Class1-Subtype-I-C_1	1	1	1	7	1	Cas__cas8c_I-C_4	mandatory	613	2e-182	605.8	0.996	0.953	3	586	Cas	CAS_Class1-Subtype-I-C	4421730	4423571	+
ACAV001.0722.00001.C001	ACAV001.0722.00001	ACAV001.0722.00001.C001_03933	Cas__cas7_I-C_7	3840	defense-finder-models/Cas/Cas/CAS_Class1-Subtype-I-C	ACAV001.0722.00001.C001_CAS_Class1-Subtype-I-C_1	1	1	1	7	1	Cas__cas7_I-C_13	mandatory	297	7.5e-126	417.1	0.996	0.973	7	295	Cas	CAS_Class1-Subtype-I-C	4423568	4424461	+
ACAV001.0722.00001.C001	ACAV001.0722.00001	ACAV001.0722.00001.C001_03934	Cas__cas4_I_II_III_IV_V_VI_1	3841	defense-finder-models/Cas/Cas/CAS_Class1-Subtype-I-C	ACAV001.0722.00001.C001_CAS_Class1-Subtype-I-C_1	1	1	1	7	1	Cas__cas4_I_II_III_IV_V_VI_1	accessory	230	1.5e-36	124.3	0.994	0.787	7	187	Cas	CAS_Class1-Subtype-I-C	4424492	4425184	+
ACAV001.0722.00001.C001	ACAV001.0722.00001	ACAV001.0722.00001.C001_03935	Cas__cas1_I_II_III_IV_V_VI_6	3842	defense-finder-models/Cas/Cas/CAS_Class1-Subtype-I-C	ACAV001.0722.00001.C001_CAS_Class1-Subtype-I-C_1	1	1	1	7	1	Cas__cas1_I_II_III_IV_V_VI_6	accessory	346	2.2e-154	511.7	1	0.986	4	344	Cas	CAS_Class1-Subtype-I-C	4425169	4426209	+
ACAV001.0722.00001.C001	ACAV001.0722.00001	ACAV001.0722.00001.C001_03936	Cas__cas2_I_II_III_IV_V_VI_3	3843	defense-finder-models/Cas/Cas/CAS_Class1-Subtype-I-C	ACAV001.0722.00001.C001_CAS_Class1-Subtype-I-C_1	1	1	1	7	1	Cas__cas2_I_II_III_IV_V_VI_3	accessory	96	2.7e-26	89.7	0.987	0.865	3	85	Cas	CAS_Class1-Subtype-I-C	4426262	4426552	+
ACAV001.0722.00001.C001	ACAV001.0722.00001	ACAV001.0722.00001.C001_01470	Dynamins__LeoA	1457	defense-finder-models/DefenseFinder_5/Dynamins/Dynamins	ACAV001.0722.00001.C001_Dynamins_1	1	1	0.5	2	1	Dynamins__LeoA	mandatory	447	5.9e-10	36.8	0.261	0.324	175	319	Dynamins	Dynamins	1625261	1626604	+
ACAV001.0722.00001.C001	ACAV001.0722.00001	ACAV001.0722.00001.C001_01472	Dynamins__LeoBC	1459	defense-finder-models/DefenseFinder_5/Dynamins/Dynamins	ACAV001.0722.00001.C001_Dynamins_1	1	1	0.5	2	1	Dynamins__LeoBC	mandatory	390	5.1e-10	37	0.133	0.295	126	240	Dynamins	Dynamins	1627014	1628186	+
ACAV001.0722.00001.C001	ACAV001.0722.00001	ACAV001.0722.00001.C001_03681	pAgo__pAgo_Short	3600	defense-finder-models/DefenseFinder_5/pAgo/pAgo	ACAV001.0722.00001.C001_pAgo_3	1	1	1	1	1	pAgo__pAgo_LongA	mandatory	484	5.3e-131	435.8	0.983	0.979	11	484	pAgo	pAgo	4112798	4114252	-
ACAV001.0722.00001.C001	ACAV001.0722.00001	ACAV001.0722.00001.C001_04755	SoFic__SoFic	4639	defense-finder-models/DefenseFinder_5/SoFIC/SoFic	ACAV001.0722.00001.C001_SoFic_2	1	1	1	1	1	SoFic__SoFic	mandatory	360	3.8e-115	383	0.95	0.95	12	353	SoFIC	SoFic	5349315	5350397	-
ACAV001.0722.00001.C001	ACAV001.0722.00001	ACAV001.0722.00001.C001_01440	AbiJ__AbiJ	1427	defense-finder-models/DefenseFinder_1/AbiJ/AbiJ	ACAV001.0722.00001.C001_AbiJ_1	1	1	1	1	1	AbiJ__AbiJ	mandatory	300	4.3e-07	27.7	0.417	0.437	161	291	AbiJ	AbiJ	1588410	1589312	-
ACAV001.0722.00001.C001	ACAV001.0722.00001	ACAV001.0722.00001.C001_01900	Gabija__GajA	1860	defense-finder-models/DefenseFinder_1/Gabija/Gabija	ACAV001.0722.00001.C001_Gabija_2	1	1	1	2	1	Gabija__GajA	mandatory	802	9.5e-119	396	0.995	0.959	1	769	Gabija	Gabija	2080545	2082953	+
ACAV001.0722.00001.C001	ACAV001.0722.00001	ACAV001.0722.00001.C001_01901	Gabija__GajB_1	1861	defense-finder-models/DefenseFinder_1/Gabija/Gabija	ACAV001.0722.00001.C001_Gabija_2	1	1	1	2	1	Gabija__GajB_1	mandatory	645	7.8e-142	471.5	0.967	0.966	5	627	Gabija	Gabija	2082950	2084887	+
ACAV001.0722.00001.C001	ACAV001.0722.00001	ACAV001.0722.00001.C001_04496	Gao_Mza__MzaA	4392	defense-finder-models/DefenseFinder_1/Gao_Mza/Gao_Mza	ACAV001.0722.00001.C001_Gao_Mza_3	1	1	1	5	1	Gao_Mza__MzaA	mandatory	878	8.3e-54	180.8	0.363	0.28	510	755	Gao_Mza	Gao_Mza	5053585	5056221	+
ACAV001.0722.00001.C001	ACAV001.0722.00001	ACAV001.0722.00001.C001_04499	Gao_Mza__MzaD	4395	defense-finder-models/DefenseFinder_1/Gao_Mza/Gao_Mza	ACAV001.0722.00001.C001_Gao_Mza_3	1	1	1	5	1	Gao_Mza__MzaD	mandatory	336	4.8e-99	329.9	0.962	0.979	6	334	Gao_Mza	Gao_Mza	5060607	5061617	+
ACAV001.0722.00001.C001	ACAV001.0722.00001	ACAV001.0722.00001.C001_04500	Gao_Mza__MzaE	4396	defense-finder-models/DefenseFinder_1/Gao_Mza/Gao_Mza	ACAV001.0722.00001.C001_Gao_Mza_3	1	1	1	5	1	Gao_Mza__MzaE	mandatory	593	6.6e-222	736.3	0.97	0.966	6	578	Gao_Mza	Gao_Mza	5061614	5063395	+
ACBA001.0722.00001.C001	ACBA001.0722.00001	ACBA001.0722.00001.C001_03127	RM__Type_I_REases	2989	defense-finder-models/RM/RM/RM_Type_I	ACBA001.0722.00001.C001_RM_Type_I_1	1	1	1	2.5	1	RM__Type_I_REases	mandatory	1015	0	1088.8	0.984	0.994	3	1011	RM	RM_Type_I	3347071	3350118	-
ACBA001.0722.00001.C001	ACBA001.0722.00001	ACBA001.0722.00001.C001_03128	RM__Type_I_S	2990	defense-finder-models/RM/RM/RM_Type_I	ACBA001.0722.00001.C001_RM_Type_I_1	1	1	1	2.5	1	RM__Type_I_S	accessory	448	2.9e-79	264.9	0.566	0.978	6	443	RM	RM_Type_I	3350154	3351500	-
ACBA001.0722.00001.C001	ACBA001.0722.00001	ACBA001.0722.00001.C001_03129	RM__Type_I_MTases	2991	defense-finder-models/RM/RM/RM_Type_I	ACBA001.0722.00001.C001_RM_Type_I_1	1	1	1	2.5	1	RM__Type_I_MTases	mandatory	745	4.6e-254	842.1	1.283	0.987	8	742	RM	RM_Type_I	3351497	3353734	-
ACBA001.0722.00001.C001	ACBA001.0722.00001	ACBA001.0722.00001.C001_02955	PsyrTA__PsyrT	2825	defense-finder-models/DefenseFinder_2/PsyrTA/PsyrTA	ACBA001.0722.00001.C001_PsyrTA_1	1	1	1	2	2	PsyrTA__PsyrT	mandatory	681	6.1e-06	22.1	0.11	0.113	511	587	PsyrTA	PsyrTA	3150762	3152807	+
ACBA001.0722.00001.C001	ACBA001.0722.00001	ACBA001.0722.00001.C001_02956	PsyrTA__PsyrT	2826	defense-finder-models/DefenseFinder_2/PsyrTA/PsyrTA	ACBA001.0722.00001.C001_PsyrTA_1	1	1	1	2	2	PsyrTA__PsyrT	mandatory	213	7.8e-11	38.3	0.208	0.671	68	210	PsyrTA	PsyrTA	3152794	3153435	+
ACBA001.0722.00001.C001	ACBA001.0722.00001	ACBA001.0722.00001.C001_02958	PsyrTA__PsyrA	2828	defense-finder-models/DefenseFinder_2/PsyrTA/PsyrTA	ACBA001.0722.00001.C001_PsyrTA_1	1	1	1	2	2	PsyrTA__PsyrA	mandatory	194	2.9e-05	20.7	0.133	0.278	19	72	PsyrTA	PsyrTA	3153856	3154440	-
ACBA001.0722.00001.C001	ACBA001.0722.00001	ACBA001.0722.00001.C001_02275	Cas__cas3f_I-F_1	2188	defense-finder-models/Cas/Cas/CAS_Class1-Subtype-I-F	ACBA001.0722.00001.C001_CAS_Class1-Subtype-I-F_1	1	1	1	6	1	Cas__cas3f_I-F_1	mandatory	1078	0	1644.3	1	0.998	1	1076	Cas	CAS_Class1-Subtype-I-F	2439177	2442413	-
ACBA001.0722.00001.C001	ACBA001.0722.00001	ACBA001.0722.00001.C001_02277	Cas__cas8f_I-F_6	2190	defense-finder-models/Cas/Cas/CAS_Class1-Subtype-I-F	ACBA001.0722.00001.C001_CAS_Class1-Subtype-I-F_1	1	1	1	6	1	Cas__cas8f_I-F_8	mandatory	388	4.3e-278	919.1	0.968	1	1	388	Cas	CAS_Class1-Subtype-I-F	2443300	2444466	+
ACBA001.0722.00001.C001	ACBA001.0722.00001	ACBA001.0722.00001.C001_02278	Cas__cas5f_I-F_2	2191	defense-finder-models/Cas/Cas/CAS_Class1-Subtype-I-F	ACBA001.0722.00001.C001_CAS_Class1-Subtype-I-F_1	1	1	1	6	1	Cas__cas5f_I-F_4	mandatory	294	1.3e-100	334	1	0.969	4	288	Cas	CAS_Class1-Subtype-I-F	2444463	2445347	+
ACBA001.0722.00001.C001	ACBA001.0722.00001	ACBA001.0722.00001.C001_02279	Cas__cas7f_I-F_1	2192	defense-finder-models/Cas/Cas/CAS_Class1-Subtype-I-F	ACBA001.0722.00001.C001_CAS_Class1-Subtype-I-F_1	1	1	1	6	1	Cas__cas7f_I-F_3	mandatory	353	1.2e-137	456.5	0.997	0.983	6	352	Cas	CAS_Class1-Subtype-I-F	2445377	2446438	+
ACBA001.0722.00001.C001	ACBA001.0722.00001	ACBA001.0722.00001.C001_02280	Cas__cas6f_I_II_III_IV_V_VI_3	2193	defense-finder-models/Cas/Cas/CAS_Class1-Subtype-I-F	ACBA001.0722.00001.C001_CAS_Class1-Subtype-I-F_1	1	1	1	6	1	Cas__cas6f_I_II_III_IV_V_VI_3	mandatory	203	1.2e-35	120.9	0.984	0.941	6	196	Cas	CAS_Class1-Subtype-I-F	2446441	2447052	+
ACBA001.0722.00001.C001	ACBA001.0722.00001	ACBA001.0722.00001.C001_02281	Cas__cas1_I-F_1	2194	defense-finder-models/Cas/Cas/CAS_Class1-Subtype-I-F	ACBA001.0722.00001.C001_CAS_Class1-Subtype-I-F_1	1	1	1	6	1	Cas__cas1_I-F_1	mandatory	317	7e-141	466.4	0.997	0.953	12	313	Cas	CAS_Class1-Subtype-I-F	2447064	2448017	+
ACBA001.0722.00001.C001	ACBA001.0722.00001	ACBA001.0722.00001.C001_00141	RloC__RloC	132	defense-finder-models/DefenseFinder_1/RloC/RloC	ACBA001.0722.00001.C001_RloC_2	1	1	1	1	1	RloC__RloC	mandatory	826	5.5e-170	565.1	0.995	0.965	12	808	RloC	RloC	152162	154642	-
ACBA001.0722.00001.C001	ACBA001.0722.00001	ACBA001.0722.00001.C001_00702	AbiC__AbiC	667	defense-finder-models/DefenseFinder_1/AbiC/AbiC	ACBA001.0722.00001.C001_AbiC_1	1	1	1	1	1	AbiC__AbiC	mandatory	303	9.2e-06	22.6	0.168	0.182	204	258	AbiC	AbiC	751605	752516	-
ACBA001.0722.00001.C001	ACBA001.0722.00001	ACBA001.0722.00001.C001_02017	Rst_3HP__Hp1	1932	defense-finder-models/DefenseFinder_1/Rst_3HP/Rst_3HP	ACBA001.0722.00001.C001_Rst_3HP_3	1	1	1	3	1	Rst_3HP__Hp1	mandatory	327	5.4e-49	164.9	0.913	0.905	2	297	Rst_3HP	Rst_3HP	2163066	2164049	+
ACBA001.0722.00001.C001	ACBA001.0722.00001	ACBA001.0722.00001.C001_02018	Rst_3HP__Hp2	1933	defense-finder-models/DefenseFinder_1/Rst_3HP/Rst_3HP	ACBA001.0722.00001.C001_Rst_3HP_3	1	1	1	3	1	Rst_3HP__Hp2	mandatory	381	3e-16	56.3	0.858	0.85	12	335	Rst_3HP	Rst_3HP	2164052	2165197	+
ACBA001.0722.00001.C001	ACBA001.0722.00001	ACBA001.0722.00001.C001_02019	Rst_3HP__Hp3	1934	defense-finder-models/DefenseFinder_1/Rst_3HP/Rst_3HP	ACBA001.0722.00001.C001_Rst_3HP_3	1	1	1	3	1	Rst_3HP__Hp3	mandatory	222	5.5e-13	46.6	0.903	0.932	1	207	Rst_3HP	Rst_3HP	2165190	2165858	+
ACBA001.0722.00001.C001	ACBA001.0722.00001	ACBA001.0722.00001.C001_03007	dCTPdeaminase__dCTPdeaminase	2875	defense-finder-models/DefenseFinder_1/dCTPdeaminase/dCTPdeaminase	ACBA001.0722.00001.C001_dCTPdeaminase_4	1	1	1	1	1	dCTPdeaminase__dCTPdeaminase	mandatory	515	9.2e-135	447.6	0.956	0.981	7	511	dCTPdeaminase	dCTPdeaminase	3204103	3205650	-
ACBA002.0722.00001.C001	ACBA002.0722.00001	ACBA002.0722.00001.C001_00437	Thoeris__ThsB_Global	411	defense-finder-models/DefenseFinder_3/Thoeris/Thoeris_II	ACBA002.0722.00001.C001_Thoeris_II_2	1	1	1	2	1	Thoeris__ThsB_Global	mandatory	169	3.3e-25	86.8	0.813	0.982	2	167	Thoeris	Thoeris_II	479021	479530	+
ACBA002.0722.00001.C001	ACBA002.0722.00001	ACBA002.0722.00001.C001_00438	Thoeris_II__ThsA_new_petit	412	defense-finder-models/DefenseFinder_3/Thoeris/Thoeris_II	ACBA002.0722.00001.C001_Thoeris_II_2	1	1	1	2	1	Thoeris_II__ThsA_new_petit	mandatory	285	1.3e-65	219.1	0.987	0.839	44	282	Thoeris	Thoeris_II	479530	480387	+
ACBA002.0722.00001.C001	ACBA002.0722.00001	ACBA002.0722.00001.C001_01645	PD-T4-5__PD-T4-5	1534	defense-finder-models/DefenseFinder_3/PD-T4-5/PD-T4-5	ACBA002.0722.00001.C001_PD-T4-5_1	1	1	1	1	1	PD-T4-5__PD-T4-5	mandatory	331	2.8e-52	175.8	0.931	0.949	2	315	PD-T4-5	PD-T4-5	1726954	1727949	-
ACBA002.0722.00001.C001	ACBA002.0722.00001	ACBA002.0722.00001.C001_00898	PsyrTA__PsyrT	838	defense-finder-models/DefenseFinder_2/PsyrTA/PsyrTA	ACBA002.0722.00001.C001_PsyrTA_1	1	1	1	2	2	PsyrTA__PsyrT	mandatory	681	3.3e-06	23.2	0.107	0.112	512	587	PsyrTA	PsyrTA	957143	959188	+
ACBA002.0722.00001.C001	ACBA002.0722.00001	ACBA002.0722.00001.C001_00899	PsyrTA__PsyrT	839	defense-finder-models/DefenseFinder_2/PsyrTA/PsyrTA	ACBA002.0722.00001.C001_PsyrTA_1	1	1	1	2	2	PsyrTA__PsyrT	mandatory	211	1.6e-13	47.4	0.235	0.763	48	208	PsyrTA	PsyrTA	959181	959816	+
ACBA002.0722.00001.C001	ACBA002.0722.00001	ACBA002.0722.00001.C001_00901	PsyrTA__PsyrA	841	defense-finder-models/DefenseFinder_2/PsyrTA/PsyrTA	ACBA002.0722.00001.C001_PsyrTA_1	1	1	1	2	2	PsyrTA__PsyrA	mandatory	193	0.00045	17	0.126	0.264	20	70	PsyrTA	PsyrTA	960235	960816	-
ACBA002.0722.00001.C001	ACBA002.0722.00001	ACBA002.0722.00001.C001_03254	RosmerTA__RmrA_2585209417	3075	defense-finder-models/DefenseFinder_4/RosmerTA/RosmerTA	ACBA002.0722.00001.C001_RosmerTA_1	1	1	1	2	1	RosmerTA__RmrA_2585209417	mandatory	360	4e-169	560	0.941	0.958	5	349	RosmerTA	RosmerTA	3420349	3421431	-
ACBA002.0722.00001.C001	ACBA002.0722.00001	ACBA002.0722.00001.C001_03255	RosmerTA__RmrT_2585209417	3076	defense-finder-models/DefenseFinder_4/RosmerTA/RosmerTA	ACBA002.0722.00001.C001_RosmerTA_1	1	1	1	2	1	RosmerTA__RmrT_2585209417	mandatory	206	2.6e-70	233.6	0.98	0.942	7	200	RosmerTA	RosmerTA	3421449	3422069	-
ACBA002.0722.00002.C001	ACBA002.0722.00002	ACBA002.0722.00002.C001_03354	PsyrTA__PsyrT	3212	defense-finder-models/DefenseFinder_2/PsyrTA/PsyrTA	ACBA002.0722.00002.C001_PsyrTA_1	1	1	1	2	2	PsyrTA__PsyrT	mandatory	681	3.3e-06	23.2	0.107	0.112	512	587	PsyrTA	PsyrTA	3520690	3522735	+
ACBA002.0722.00002.C001	ACBA002.0722.00002	ACBA002.0722.00002.C001_03355	PsyrTA__PsyrT	3213	defense-finder-models/DefenseFinder_2/PsyrTA/PsyrTA	ACBA002.0722.00002.C001_PsyrTA_1	1	1	1	2	2	PsyrTA__PsyrT	mandatory	211	1.6e-13	47.4	0.235	0.763	48	208	PsyrTA	PsyrTA	3522728	3523363	+
ACBA002.0722.00002.C001	ACBA002.0722.00002	ACBA002.0722.00002.C001_03357	PsyrTA__PsyrA	3215	defense-finder-models/DefenseFinder_2/PsyrTA/PsyrTA	ACBA002.0722.00002.C001_PsyrTA_1	1	1	1	2	2	PsyrTA__PsyrA	mandatory	193	0.00044	17	0.126	0.264	20	70	PsyrTA	PsyrTA	3523782	3524363	-
ACBA002.0722.00002.C001	ACBA002.0722.00002	ACBA002.0722.00002.C001_03523	Shedu__SduA	3373	defense-finder-models/DefenseFinder_1/Shedu/Shedu	ACBA002.0722.00002.C001_Shedu_1	1	1	1	1	1	Shedu__SduA	mandatory	457	2.7e-50	169.7	0.866	0.963	11	450	Shedu	Shedu	3691452	3692825	-
ACBA002.0722.00002.C001	ACBA002.0722.00002	ACBA002.0722.00002.C001_00751	SspBCDE__SspB	709	defense-finder-models/DefenseFinder_4/SspBCDE/SspBCDE	ACBA002.0722.00002.C001_SspBCDE_2	1	1	0.429	3	1	SspBCDE__SspB	mandatory	314	6.6e-44	148	0.904	0.901	13	295	SspBCDE	SspBCDE	787777	788721	+
ACBA002.0722.00002.C001	ACBA002.0722.00002	ACBA002.0722.00002.C001_00752	SspBCDE__SspC	710	defense-finder-models/DefenseFinder_4/SspBCDE/SspBCDE	ACBA002.0722.00002.C001_SspBCDE_2	1	1	0.429	3	1	SspBCDE__SspC	mandatory	1102	0	1192.3	0.995	0.992	3	1095	SspBCDE	SspBCDE	788714	792022	+
ACBA002.0722.00002.C001	ACBA002.0722.00002	ACBA002.0722.00002.C001_00753	SspBCDE__SspD	711	defense-finder-models/DefenseFinder_4/SspBCDE/SspBCDE	ACBA002.0722.00002.C001_SspBCDE_2	1	1	0.429	3	1	SspBCDE__SspD	mandatory	280	8.8e-150	495.5	0.989	0.996	2	280	SspBCDE	SspBCDE	792019	792861	+
ACBA002.0722.00002.C001	ACBA002.0722.00002	ACBA002.0722.00002.C001_02204	PD-T7-5__PD-T7-5	2117	defense-finder-models/DefenseFinder_4/PD-T7-5/PD-T7-5	ACBA002.0722.00002.C001_PD-T7-5_1	1	1	1	1	1	PD-T7-5__PD-T7-5	mandatory	353	5.4e-141	467.4	0.932	0.994	1	351	PD-T7-5	PD-T7-5	2299780	2300841	+
ACBA002.0722.00002.P003	ACBA002.0722.00002	ACBA002.0722.00002.P003_00027	Retron_VI__HTH	20	defense-finder-models/DefenseFinder_5/Retron/Retron_VI	ACBA002.0722.00002.P003_Retron_VI_1	1	1	1	2	1	Retron_VI__HTH	mandatory	97	9e-39	122.2	0.949	0.979	1	95	Retron	Retron_VI	21430	21723	+
ACBA002.0722.00002.P003	ACBA002.0722.00002	ACBA002.0722.00002.P003_00028	Retron__RT_Tot	21	defense-finder-models/DefenseFinder_5/Retron/Retron_VI	ACBA002.0722.00002.P003_Retron_VI_1	1	1	1	2	1	Retron__RT_Tot	mandatory	300	7.9e-88	285.3	0.917	0.943	15	297	Retron	Retron_VI	21713	22615	+
ACBA002.0722.00003.C001	ACBA002.0722.00003	ACBA002.0722.00003.C001_00983	PD-T4-5__PD-T4-5	913	defense-finder-models/DefenseFinder_3/PD-T4-5/PD-T4-5	ACBA002.0722.00003.C001_PD-T4-5_2	1	1	1	1	1	PD-T4-5__PD-T4-5	mandatory	314	9.2e-39	131.4	0.914	0.933	2	294	PD-T4-5	PD-T4-5	1025069	1026013	+
ACBA002.0722.00003.C001	ACBA002.0722.00003	ACBA002.0722.00003.C001_03034	CapRel__CapRel	2883	defense-finder-models/DefenseFinder_3/CapRel/CapRel	ACBA002.0722.00003.C001_CapRel_1	1	1	1	1	1	CapRel__CapRel	mandatory	356	2.6e-44	149.5	0.925	0.927	21	350	CapRel	CapRel	3209228	3210298	-
ACBA002.0722.00003.C001	ACBA002.0722.00003	ACBA002.0722.00003.C001_00771	SspBCDE__SspB	714	defense-finder-models/DefenseFinder_4/SspBCDE/SspBCDE	ACBA002.0722.00003.C001_SspBCDE_2	1	1	0.429	3	1	SspBCDE__SspB	mandatory	314	6.5e-44	148	0.904	0.901	13	295	SspBCDE	SspBCDE	814503	815447	+
ACBA002.0722.00003.C001	ACBA002.0722.00003	ACBA002.0722.00003.C001_00772	SspBCDE__SspC	715	defense-finder-models/DefenseFinder_4/SspBCDE/SspBCDE	ACBA002.0722.00003.C001_SspBCDE_2	1	1	0.429	3	1	SspBCDE__SspC	mandatory	1102	0	1192.3	0.995	0.992	3	1095	SspBCDE	SspBCDE	815440	818748	+
ACBA002.0722.00003.C001	ACBA002.0722.00003	ACBA002.0722.00003.C001_00773	SspBCDE__SspD	716	defense-finder-models/DefenseFinder_4/SspBCDE/SspBCDE	ACBA002.0722.00003.C001_SspBCDE_2	1	1	0.429	3	1	SspBCDE__SspD	mandatory	280	8.7e-150	495.5	0.989	0.996	2	280	SspBCDE	SspBCDE	818745	819587	+
ACBA002.0722.00003.C001	ACBA002.0722.00003	ACBA002.0722.00003.C001_01024	PD-T7-5__PD-T7-5	954	defense-finder-models/DefenseFinder_4/PD-T7-5/PD-T7-5	ACBA002.0722.00003.C001_PD-T7-5_1	1	1	1	1	1	PD-T7-5__PD-T7-5	mandatory	353	1e-143	476.3	0.932	0.994	1	351	PD-T7-5	PD-T7-5	1070938	1071999	-
ACBA002.0722.00003.P002	ACBA002.0722.00003	ACBA002.0722.00003.P002_00037	PD-T4-5__PD-T4-5	37	defense-finder-models/DefenseFinder_3/PD-T4-5/PD-T4-5	ACBA002.0722.00003.P002_PD-T4-5_1	1	1	1	1	1	PD-T4-5__PD-T4-5	mandatory	263	2.1e-44	144.6	0.805	0.97	5	259	PD-T4-5	PD-T4-5	26431	27222	+
ACBA002.0722.00004.C001	ACBA002.0722.00004	ACBA002.0722.00004.C001_01784	RM__Type_I_MTases	1708	defense-finder-models/RM/RM/RM_Type_I	ACBA002.0722.00004.C001_RM_Type_I_1	1	1	1	2.5	1	RM__Type_I_MTases	mandatory	666	4.5e-226	749.8	1.281	0.989	8	666	RM	RM_Type_I	1879977	1881977	+
ACBA002.0722.00004.C001	ACBA002.0722.00004	ACBA002.0722.00004.C001_01786	RM__Type_I_S	1710	defense-finder-models/RM/RM/RM_Type_I	ACBA002.0722.00004.C001_RM_Type_I_1	1	1	1	2.5	1	RM__Type_I_S	accessory	440	6.5e-85	283.7	0.564	0.98	5	435	RM	RM_Type_I	1882159	1883481	+
ACBA002.0722.00004.C001	ACBA002.0722.00004	ACBA002.0722.00004.C001_01787	RM__Type_I_REases	1711	defense-finder-models/RM/RM/RM_Type_I	ACBA002.0722.00004.C001_RM_Type_I_1	1	1	1	2.5	1	RM__Type_I_REases	mandatory	1094	5.3e-274	909.4	0.979	0.978	11	1080	RM	RM_Type_I	1883575	1886859	+
ACBA002.0722.00004.C001	ACBA002.0722.00004	ACBA002.0722.00004.C001_00673	Rst_PARIS__DUF4435	636	defense-finder-models/DefenseFinder_3/Rst_PARIS/PARIS_I	ACBA002.0722.00004.C001_PARIS_I_1	1	1	1	2	1	Rst_PARIS__DUF4435	mandatory	251	1.5e-09	35.9	0.394	0.378	26	120	Rst_PARIS	PARIS_I	712080	712835	-
ACBA002.0722.00004.C001	ACBA002.0722.00004	ACBA002.0722.00004.C001_00674	PARIS_I__AAA_15	637	defense-finder-models/DefenseFinder_3/Rst_PARIS/PARIS_I	ACBA002.0722.00004.C001_PARIS_I_1	1	1	1	2	1	PARIS_I__AAA_15	mandatory	408	5.4e-25	86.4	0.997	0.941	1	384	Rst_PARIS	PARIS_I	712835	714061	-
ACBA002.0722.00004.C001	ACBA002.0722.00004	ACBA002.0722.00004.C001_03301	PsyrTA__PsyrT	3150	defense-finder-models/DefenseFinder_2/PsyrTA/PsyrTA	ACBA002.0722.00004.C001_PsyrTA_1	1	1	1	2	2	PsyrTA__PsyrT	mandatory	681	3.3e-06	23.2	0.107	0.112	512	587	PsyrTA	PsyrTA	3444522	3446567	+
ACBA002.0722.00004.C001	ACBA002.0722.00004	ACBA002.0722.00004.C001_03302	PsyrTA__PsyrT	3151	defense-finder-models/DefenseFinder_2/PsyrTA/PsyrTA	ACBA002.0722.00004.C001_PsyrTA_1	1	1	1	2	2	PsyrTA__PsyrT	mandatory	211	2.5e-13	46.7	0.235	0.763	48	208	PsyrTA	PsyrTA	3446560	3447195	+
ACBA002.0722.00004.C001	ACBA002.0722.00004	ACBA002.0722.00004.C001_03304	PsyrTA__PsyrA	3153	defense-finder-models/DefenseFinder_2/PsyrTA/PsyrTA	ACBA002.0722.00004.C001_PsyrTA_1	1	1	1	2	2	PsyrTA__PsyrA	mandatory	193	0.00044	17	0.126	0.264	20	70	PsyrTA	PsyrTA	3447614	3448195	-
ACBA002.0722.00004.C001	ACBA002.0722.00004	ACBA002.0722.00004.C001_00910	Cas__cas1_I-F_1	865	defense-finder-models/Cas/Cas/CAS_Class1-Subtype-I-F	ACBA002.0722.00004.C001_CAS_Class1-Subtype-I-F_1	1	1	1	6	1	Cas__cas1_I-F_1	mandatory	317	1.6e-136	452.3	0.993	0.95	13	313	Cas	CAS_Class1-Subtype-I-F	950433	951386	-
ACBA002.0722.00004.C001	ACBA002.0722.00004	ACBA002.0722.00004.C001_00911	Cas__cas6f_I_II_III_IV_V_VI_3	866	defense-finder-models/Cas/Cas/CAS_Class1-Subtype-I-F	ACBA002.0722.00004.C001_CAS_Class1-Subtype-I-F_1	1	1	1	6	1	Cas__cas6f_I_II_III_IV_V_VI_3	mandatory	202	5.9e-31	105.8	0.984	0.941	6	195	Cas	CAS_Class1-Subtype-I-F	951398	952006	-
ACBA002.0722.00004.C001	ACBA002.0722.00004	ACBA002.0722.00004.C001_00912	Cas__cas7f_I-F_1	867	defense-finder-models/Cas/Cas/CAS_Class1-Subtype-I-F	ACBA002.0722.00004.C001_CAS_Class1-Subtype-I-F_1	1	1	1	6	1	Cas__cas7f_I-F_3	mandatory	353	6.1e-135	447.7	0.997	0.983	6	352	Cas	CAS_Class1-Subtype-I-F	952009	953070	-
ACBA002.0722.00004.C001	ACBA002.0722.00004	ACBA002.0722.00004.C001_00913	Cas__cas5f_I-F_2	868	defense-finder-models/Cas/Cas/CAS_Class1-Subtype-I-F	ACBA002.0722.00004.C001_CAS_Class1-Subtype-I-F_1	1	1	1	6	1	Cas__cas5f_I-F_4	mandatory	294	2.8e-96	319.9	1	0.969	4	288	Cas	CAS_Class1-Subtype-I-F	953100	953984	-
ACBA002.0722.00004.C001	ACBA002.0722.00004	ACBA002.0722.00004.C001_00914	Cas__cas8f_I-F_6	869	defense-finder-models/Cas/Cas/CAS_Class1-Subtype-I-F	ACBA002.0722.00004.C001_CAS_Class1-Subtype-I-F_1	1	1	1	6	1	Cas__cas8f_I-F_8	mandatory	388	1.4e-264	874.8	0.968	1	1	388	Cas	CAS_Class1-Subtype-I-F	953981	955147	-
ACBA002.0722.00004.C001	ACBA002.0722.00004	ACBA002.0722.00004.C001_00915	Cas__cas3f_I-F_1	870	defense-finder-models/Cas/Cas/CAS_Class1-Subtype-I-F	ACBA002.0722.00004.C001_CAS_Class1-Subtype-I-F_1	1	1	1	6	1	Cas__cas3f_I-F_1	mandatory	1078	0	1556.8	1	0.998	1	1076	Cas	CAS_Class1-Subtype-I-F	958731	961967	+
ACBA002.0722.00004.C001	ACBA002.0722.00004	ACBA002.0722.00004.C001_00525	Dynamins__LeoA	498	defense-finder-models/DefenseFinder_5/Dynamins/Dynamins	ACBA002.0722.00004.C001_Dynamins_1	1	1	0.5	2	1	Dynamins__LeoA	mandatory	469	8.4e-10	35.8	0.233	0.286	169	302	Dynamins	Dynamins	557300	558709	+
ACBA002.0722.00004.C001	ACBA002.0722.00004	ACBA002.0722.00004.C001_00530	Dynamins__LeoBC	503	defense-finder-models/DefenseFinder_5/Dynamins/Dynamins	ACBA002.0722.00004.C001_Dynamins_1	1	1	0.5	2	1	Dynamins__LeoBC	mandatory	352	1.7e-06	25	0.115	0.213	205	279	Dynamins	Dynamins	560820	561878	-
ACBA002.0722.00004.C001	ACBA002.0722.00004	ACBA002.0722.00004.C001_01330	Retron__RT_Tot	1268	defense-finder-models/DefenseFinder_5/Retron/Retron_III	ACBA002.0722.00004.C001_Retron_III_2	1	1	0.5	2	1	Retron__RT_Tot	mandatory	390	7.7e-123	407.8	1.087	0.997	1	389	Retron	Retron_III	1410532	1411704	-
ACBA002.0722.00004.C001	ACBA002.0722.00004	ACBA002.0722.00004.C001_01331	Retron_III__PRTase_WH	1269	defense-finder-models/DefenseFinder_5/Retron/Retron_III	ACBA002.0722.00004.C001_Retron_III_2	1	1	0.5	2	1	Retron_III__PRTase_WH	mandatory	408	2.2e-158	525.5	0.905	0.998	2	408	Retron	Retron_III	1411910	1413136	-
ACBA002.0722.00004.C001	ACBA002.0722.00004	ACBA002.0722.00004.C001_03582	Retron__RT_Tot	3413	defense-finder-models/DefenseFinder_5/Retron/Retron_I_A	ACBA002.0722.00004.C001_Retron_I_A_3	1	1	1	2	1	Retron__RT_Tot	mandatory	315	5.5e-138	457	0.987	0.981	5	313	Retron	Retron_I_A	3740813	3741760	+
ACBA002.0722.00004.C001	ACBA002.0722.00004	ACBA002.0722.00004.C001_03583	Retron_I_A__ATPase_TypeIA	3414	defense-finder-models/DefenseFinder_5/Retron/Retron_I_A	ACBA002.0722.00004.C001_Retron_I_A_3	1	1	1	2	1	Retron_I_A__ATPase_TypeIA	accessory	514	4e-168	558.4	0.978	0.998	1	513	Retron	Retron_I_A	3741761	3743305	+
ACBA002.0722.00004.C001	ACBA002.0722.00004	ACBA002.0722.00004.C001_03584	Septu__PtuB	3415	defense-finder-models/DefenseFinder_5/Retron/Retron_I_A	ACBA002.0722.00004.C001_Retron_I_A_3	1	1	1	2	1	Retron_I_A__HNH_TIGR02646	accessory	213	1e-36	124.9	0.911	0.991	1	211	Retron	Retron_I_A	3743310	3743951	+
ACBA002.0722.00004.C001	ACBA002.0722.00004	ACBA002.0722.00004.C001_03360	AbiH__AbiH	3209	defense-finder-models/DefenseFinder_1/AbiH/AbiH	ACBA002.0722.00004.C001_AbiH_1	1	1	1	1	1	AbiH__AbiH	mandatory	452	4.9e-24	83.4	1	0.876	3	398	AbiH	AbiH	3505891	3507249	-
ACBA002.0722.00005.C001	ACBA002.0722.00005	ACBA002.0722.00005.C001_02420	RM__Type_I_S	2311	defense-finder-models/RM/RM/RM_Type_I	ACBA002.0722.00005.C001_RM_Type_I_1	1	1	1	2.5	1	RM__Type_I_S	accessory	558	4e-80	268	0.642	0.934	4	524	RM	RM_Type_I	2579902	2581578	-
ACBA002.0722.00005.C001	ACBA002.0722.00005	ACBA002.0722.00005.C001_02421	RM__Type_I_MTases	2312	defense-finder-models/RM/RM/RM_Type_I	ACBA002.0722.00005.C001_RM_Type_I_1	1	1	1	2.5	1	RM__Type_I_MTases	mandatory	552	8.5e-185	612.6	0.951	0.991	5	551	RM	RM_Type_I	2581584	2583242	-
ACBA002.0722.00005.C001	ACBA002.0722.00005	ACBA002.0722.00005.C001_02422	RM__Type_I_REases	2313	defense-finder-models/RM/RM/RM_Type_I	ACBA002.0722.00005.C001_RM_Type_I_1	1	1	1	2.5	1	RM__Type_I_REases	mandatory	932	1.6e-142	474.4	0.829	0.975	5	913	RM	RM_Type_I	2583258	2586056	-
ACBA002.0722.00005.C001	ACBA002.0722.00005	ACBA002.0722.00005.C001_02432	RM_Type_IV__Type_IV_REases	2321	defense-finder-models/RM/RM/RM_Type_IV	ACBA002.0722.00005.C001_RM_Type_IV_2	1	1	1	1	2	RM_Type_IV__Type_IV_REases	mandatory	437	1.1e-53	180.2	0.736	0.689	94	394	RM	RM_Type_IV	2593816	2595129	-
ACBA002.0722.00005.C001	ACBA002.0722.00005	ACBA002.0722.00005.C001_02433	RM_Type_IV__Type_IV_REases	2322	defense-finder-models/RM/RM/RM_Type_IV	ACBA002.0722.00005.C001_RM_Type_IV_2	1	1	1	1	2	RM_Type_IV__Type_IV_REases	mandatory	653	3e-91	304.9	0.644	0.617	196	598	RM	RM_Type_IV	2595129	2597090	-
ACBA002.0722.00005.C001	ACBA002.0722.00005	ACBA002.0722.00005.C001_02737	PD-T4-5__PD-T4-5	2616	defense-finder-models/DefenseFinder_3/PD-T4-5/PD-T4-5	ACBA002.0722.00005.C001_PD-T4-5_1	1	1	1	1	1	PD-T4-5__PD-T4-5	mandatory	314	7.9e-39	131.6	0.914	0.933	2	294	PD-T4-5	PD-T4-5	2891033	2891977	-
ACBA002.0722.00005.C001	ACBA002.0722.00005	ACBA002.0722.00005.C001_00389	PsyrTA__PsyrA	370	defense-finder-models/DefenseFinder_2/PsyrTA/PsyrTA	ACBA002.0722.00005.C001_PsyrTA_2	1	1	1	2	2	PsyrTA__PsyrA	mandatory	193	0.00044	17	0.126	0.264	20	70	PsyrTA	PsyrTA	414737	415318	+
ACBA002.0722.00005.C001	ACBA002.0722.00005	ACBA002.0722.00005.C001_00391	PsyrTA__PsyrT	372	defense-finder-models/DefenseFinder_2/PsyrTA/PsyrTA	ACBA002.0722.00005.C001_PsyrTA_2	1	1	1	2	2	PsyrTA__PsyrT	mandatory	211	1.7e-13	47.3	0.235	0.763	48	208	PsyrTA	PsyrTA	415737	416372	-
ACBA002.0722.00005.C001	ACBA002.0722.00005	ACBA002.0722.00005.C001_00392	PsyrTA__PsyrT	373	defense-finder-models/DefenseFinder_2/PsyrTA/PsyrTA	ACBA002.0722.00005.C001_PsyrTA_2	1	1	1	2	2	PsyrTA__PsyrT	mandatory	681	3.3e-06	23.2	0.107	0.112	512	587	PsyrTA	PsyrTA	416365	418410	-
ACBA002.0722.00005.C001	ACBA002.0722.00005	ACBA002.0722.00005.C001_03149	PD-Lambda-2__PD-Lambda-2_C	3008	defense-finder-models/DefenseFinder_2/PD-Lambda-2/PD-Lambda-2	ACBA002.0722.00005.C001_PD-Lambda-2_1	1	1	1	2.5	1	PD-Lambda-2__PD-Lambda-2_C	accessory	376	2.6e-109	363.3	0.963	0.976	5	371	PD-Lambda-2	PD-Lambda-2	3274769	3275899	-
ACBA002.0722.00005.C001	ACBA002.0722.00005	ACBA002.0722.00005.C001_03150	PD-Lambda-2__PD-Lambda-2_B	3009	defense-finder-models/DefenseFinder_2/PD-Lambda-2/PD-Lambda-2	ACBA002.0722.00005.C001_PD-Lambda-2_1	1	1	1	2.5	1	PD-Lambda-2__PD-Lambda-2_B	mandatory	407	7e-208	688	0.993	0.983	1	400	PD-Lambda-2	PD-Lambda-2	3275902	3277125	-
ACBA002.0722.00005.C001	ACBA002.0722.00005	ACBA002.0722.00005.C001_03151	PD-Lambda-2__PD-Lambda-2_A	3010	defense-finder-models/DefenseFinder_2/PD-Lambda-2/PD-Lambda-2	ACBA002.0722.00005.C001_PD-Lambda-2_1	1	1	1	2.5	1	PD-Lambda-2__PD-Lambda-2_A	mandatory	90	9.7e-25	84.2	0.966	0.911	1	82	PD-Lambda-2	PD-Lambda-2	3277115	3277387	-
ACBA002.0722.00005.C001	ACBA002.0722.00005	ACBA002.0722.00005.C001_02165	Retron_III__PRTase_WH	2069	defense-finder-models/DefenseFinder_5/Retron/Retron_III	ACBA002.0722.00005.C001_Retron_III_2	1	1	0.5	2	1	Retron_III__PRTase_WH	mandatory	54	4.1e-17	59.9	0.118	0.981	1	53	Retron	Retron_III	2302717	2302881	+
ACBA002.0722.00005.C001	ACBA002.0722.00005	ACBA002.0722.00005.C001_02167	Retron_III__PRTase_WH	2071	defense-finder-models/DefenseFinder_5/Retron/Retron_III	ACBA002.0722.00005.C001_Retron_III_2	1	1	0.5	2	1	Retron_III__PRTase_WH	mandatory	361	6.2e-137	454.9	0.785	0.983	7	361	Retron	Retron_III	2303948	2305033	+
ACBA002.0722.00005.C001	ACBA002.0722.00005	ACBA002.0722.00005.C001_02168	Retron__RT_Tot	2072	defense-finder-models/DefenseFinder_5/Retron/Retron_III	ACBA002.0722.00005.C001_Retron_III_2	1	1	0.5	2	1	Retron__RT_Tot	mandatory	390	7.8e-123	407.8	1.087	0.997	1	389	Retron	Retron_III	2305239	2306411	+
ACBA002.0722.00005.C001	ACBA002.0722.00005	ACBA002.0722.00005.C001_03219	Dynamins__LeoBC	3076	defense-finder-models/DefenseFinder_5/Dynamins/Dynamins	ACBA002.0722.00005.C001_Dynamins_1	1	1	0.5	2	1	Dynamins__LeoBC	mandatory	352	1.7e-06	25	0.115	0.213	205	279	Dynamins	Dynamins	3349867	3350925	+
ACBA002.0722.00005.C001	ACBA002.0722.00005	ACBA002.0722.00005.C001_03224	Dynamins__LeoA	3081	defense-finder-models/DefenseFinder_5/Dynamins/Dynamins	ACBA002.0722.00005.C001_Dynamins_1	1	1	0.5	2	1	Dynamins__LeoA	mandatory	469	8.5e-10	35.8	0.233	0.286	169	302	Dynamins	Dynamins	3353036	3354445	-
ACBA002.0722.00005.C001	ACBA002.0722.00005	ACBA002.0722.00005.C001_01728	RosmerTA__RmrA_2641389401	1644	defense-finder-models/DefenseFinder_4/RosmerTA/RosmerTA	ACBA002.0722.00005.C001_RosmerTA_3	1	1	1	2	1	RosmerTA__RmrA_2585209417	mandatory	369	2.4e-117	389.6	0.989	0.989	1	365	RosmerTA	RosmerTA	1845472	1846581	-
ACBA002.0722.00005.C001	ACBA002.0722.00005	ACBA002.0722.00005.C001_01729	RosmerTA__RmrT_2641389401	1645	defense-finder-models/DefenseFinder_4/RosmerTA/RosmerTA	ACBA002.0722.00005.C001_RosmerTA_3	1	1	1	2	1	RosmerTA__RmrT_2585209417	mandatory	237	9.8e-41	137.3	0.94	0.937	10	231	RosmerTA	RosmerTA	1846594	1847307	-
ACBA002.0722.00005.C001	ACBA002.0722.00005	ACBA002.0722.00005.C001_02687	Hachiman__HamB	2569	defense-finder-models/DefenseFinder_4/Hachiman/Hachiman	ACBA002.0722.00005.C001_Hachiman_1	1	1	1	2	1	Hachiman__HamB	mandatory	859	7.7e-71	237.2	0.715	0.792	144	823	Hachiman	Hachiman	2835929	2838508	-
ACBA002.0722.00005.C001	ACBA002.0722.00005	ACBA002.0722.00005.C001_02688	Hachiman__HamA_1	2570	defense-finder-models/DefenseFinder_4/Hachiman/Hachiman	ACBA002.0722.00005.C001_Hachiman_1	1	1	1	2	1	Hachiman__HamA_1	mandatory	314	6.6e-17	59.6	0.814	0.879	33	308	Hachiman	Hachiman	2838512	2839456	-
ACBA002.0722.00005.C001	ACBA002.0722.00005	ACBA002.0722.00005.C001_02701	PD-T7-5__PD-T7-5	2580	defense-finder-models/DefenseFinder_4/PD-T7-5/PD-T7-5	ACBA002.0722.00005.C001_PD-T7-5_2	1	1	1	1	1	PD-T7-5__PD-T7-5	mandatory	353	1.1e-143	476.3	0.932	0.994	1	351	PD-T7-5	PD-T7-5	2847253	2848314	+
ACBA002.0722.00005.C001	ACBA002.0722.00005	ACBA002.0722.00005.C001_03112	RosmerTA__RmrT_2585209417	2972	defense-finder-models/DefenseFinder_4/RosmerTA/RosmerTA	ACBA002.0722.00005.C001_RosmerTA_4	1	1	1	2	1	RosmerTA__RmrT_2585209417	mandatory	204	5.1e-40	134.8	0.884	0.892	1	182	RosmerTA	RosmerTA	3238669	3239283	+
ACBA002.0722.00005.C001	ACBA002.0722.00005	ACBA002.0722.00005.C001_03113	RosmerTA__RmrA_2585209417	2973	defense-finder-models/DefenseFinder_4/RosmerTA/RosmerTA	ACBA002.0722.00005.C001_RosmerTA_4	1	1	1	2	1	RosmerTA__RmrA_2585209417	mandatory	363	1.2e-142	472.9	0.949	0.975	5	358	RosmerTA	RosmerTA	3239304	3240395	+
ACBA002.0722.00006.C001	ACBA002.0722.00006	ACBA002.0722.00006.C001_02939	RM_Type_II__Type_II_MTases	2829	defense-finder-models/RM/RM/RM_Type_II	ACBA002.0722.00006.C001_RM_Type_II_1	1	1	1	2	1	RM_Type_II__Type_II_MTases	mandatory	339	2.1e-113	376.5	0.847	0.956	14	337	RM	RM_Type_II	3060154	3061173	+
ACBA002.0722.00006.C001	ACBA002.0722.00006	ACBA002.0722.00006.C001_02940	RM_Type_II__Type_II_REases	2830	defense-finder-models/RM/RM/RM_Type_II	ACBA002.0722.00006.C001_RM_Type_II_1	1	1	1	2	1	RM_Type_II__Type_II_REases	mandatory	359	5.2e-43	146.3	1.389	0.997	1	358	RM	RM_Type_II	3061175	3062254	+
ACBA002.0722.00006.C001	ACBA002.0722.00006	ACBA002.0722.00006.C001_00409	PsyrTA__PsyrA	385	defense-finder-models/DefenseFinder_2/PsyrTA/PsyrTA	ACBA002.0722.00006.C001_PsyrTA_1	1	1	1	2	2	PsyrTA__PsyrA	mandatory	193	0.00046	17	0.126	0.264	20	70	PsyrTA	PsyrTA	427701	428282	+
ACBA002.0722.00006.C001	ACBA002.0722.00006	ACBA002.0722.00006.C001_00411	PsyrTA__PsyrT	387	defense-finder-models/DefenseFinder_2/PsyrTA/PsyrTA	ACBA002.0722.00006.C001_PsyrTA_1	1	1	1	2	2	PsyrTA__PsyrT	mandatory	211	1.7e-13	47.4	0.235	0.763	48	208	PsyrTA	PsyrTA	428701	429336	-
ACBA002.0722.00006.C001	ACBA002.0722.00006	ACBA002.0722.00006.C001_00412	PsyrTA__PsyrT	388	defense-finder-models/DefenseFinder_2/PsyrTA/PsyrTA	ACBA002.0722.00006.C001_PsyrTA_1	1	1	1	2	2	PsyrTA__PsyrT	mandatory	681	4.1e-06	22.9	0.107	0.112	512	587	PsyrTA	PsyrTA	429329	431374	-
ACBA002.0722.00006.C001	ACBA002.0722.00006	ACBA002.0722.00006.C001_03302	Dynamins__LeoBC	3172	defense-finder-models/DefenseFinder_5/Dynamins/Dynamins	ACBA002.0722.00006.C001_Dynamins_1	1	1	0.5	2	1	Dynamins__LeoBC	mandatory	352	1.7e-06	25	0.115	0.213	205	279	Dynamins	Dynamins	3441195	3442253	+
ACBA002.0722.00006.C001	ACBA002.0722.00006	ACBA002.0722.00006.C001_03307	Dynamins__LeoA	3177	defense-finder-models/DefenseFinder_5/Dynamins/Dynamins	ACBA002.0722.00006.C001_Dynamins_1	1	1	0.5	2	1	Dynamins__LeoA	mandatory	469	8.8e-10	35.8	0.233	0.286	169	302	Dynamins	Dynamins	3444364	3445773	-
ACBA002.0722.00006.C001	ACBA002.0722.00006	ACBA002.0722.00006.C001_01861	Gabija__GajA	1774	defense-finder-models/DefenseFinder_1/Gabija/Gabija	ACBA002.0722.00006.C001_Gabija_1	1	1	1	2	1	Gabija__GajA	mandatory	565	6.7e-82	273.9	0.889	0.935	1	528	Gabija	Gabija	1941646	1943343	+
ACBA002.0722.00006.C001	ACBA002.0722.00006	ACBA002.0722.00006.C001_01862	Gabija__GajB_2	1775	defense-finder-models/DefenseFinder_1/Gabija/Gabija	ACBA002.0722.00006.C001_Gabija_1	1	1	1	2	1	Gabija__GajB_1	mandatory	541	2.4e-112	374.1	0.772	0.978	1	529	Gabija	Gabija	1943348	1944973	+
ACBA002.0722.00006.C001	ACBA002.0722.00006	ACBA002.0722.00006.C001_01514	RosmerTA__RmrA_2585209417	1433	defense-finder-models/DefenseFinder_4/RosmerTA/RosmerTA	ACBA002.0722.00006.C001_RosmerTA_1	1	1	1	2	1	RosmerTA__RmrA_2585209417	mandatory	360	6.4e-137	454.1	0.938	0.958	5	349	RosmerTA	RosmerTA	1605722	1606804	-
ACBA002.0722.00006.C001	ACBA002.0722.00006	ACBA002.0722.00006.C001_01515	RosmerTA__RmrT_2585209417	1434	defense-finder-models/DefenseFinder_4/RosmerTA/RosmerTA	ACBA002.0722.00006.C001_RosmerTA_1	1	1	1	2	1	RosmerTA__RmrT_2585209417	mandatory	203	2e-46	155.7	0.955	0.941	5	195	RosmerTA	RosmerTA	1606841	1607452	-
ACBA002.0722.00006.C001	ACBA002.0722.00006	ACBA002.0722.00006.C001_03249	RosmerTA__RmrT_2634932349	3121	defense-finder-models/DefenseFinder_4/RosmerTA/RosmerTA	ACBA002.0722.00006.C001_RosmerTA_2	1	1	1	2	1	RosmerTA__RmrT_2585209417	mandatory	227	1.2e-41	140.4	0.971	0.96	8	225	RosmerTA	RosmerTA	3383914	3384597	+
ACBA002.0722.00006.C001	ACBA002.0722.00006	ACBA002.0722.00006.C001_03250	RosmerTA__RmrA_2634932349	3122	defense-finder-models/DefenseFinder_4/RosmerTA/RosmerTA	ACBA002.0722.00006.C001_RosmerTA_2	1	1	1	2	1	RosmerTA__RmrA_2585209417	mandatory	378	7.1e-128	424.1	0.928	0.958	3	364	RosmerTA	RosmerTA	3384618	3385754	+
ACBA002.0722.00006.P002	ACBA002.0722.00006	ACBA002.0722.00006.P002_00066	BREX__brxL	57	defense-finder-models/DefenseFinder_5/BREX/BREX_I	ACBA002.0722.00006.P002_BREX_I_2	1	1	1	4	1	BREX__brxL	mandatory	679	1e-225	744.8	0.675	0.784	5	536	BREX	BREX_I	56630	58669	-
ACBA002.0722.00006.P002	ACBA002.0722.00006	ACBA002.0722.00006.P002_00067	BREX__pglZA	58	defense-finder-models/DefenseFinder_5/BREX/BREX_I	ACBA002.0722.00006.P002_BREX_I_2	1	1	1	4	1	BREX__pglZB	mandatory	874	0	1012.5	0.998	0.999	1	873	BREX	BREX_I	58699	61323	-
ACBA002.0722.00006.P002	ACBA002.0722.00006	ACBA002.0722.00006.P002_00069	BREX__pglX1	60	defense-finder-models/DefenseFinder_5/BREX/BREX_I	ACBA002.0722.00006.P002_BREX_I_2	1	1	1	4	1	BREX__pglX1	accessory	1182	0	1600.7	0.907	0.999	1	1181	BREX	BREX_I	63257	66805	-
ACBA002.0722.00006.P002	ACBA002.0722.00006	ACBA002.0722.00006.P002_00070	BREX__brxC	61	defense-finder-models/DefenseFinder_5/BREX/BREX_I	ACBA002.0722.00006.P002_BREX_I_2	1	1	1	4	1	BREX__brxC	accessory	1226	0	1399.1	0.965	0.999	1	1225	BREX	BREX_I	66852	70532	-
ACBA002.0722.00006.P002	ACBA002.0722.00006	ACBA002.0722.00006.P002_00071	BREX__brxB_DUF1788	62	defense-finder-models/DefenseFinder_5/BREX/BREX_I	ACBA002.0722.00006.P002_BREX_I_2	1	1	1	4	1	BREX__brxB_DUF1788	accessory	191	2.1e-40	131.1	0.992	0.639	68	189	BREX	BREX_I	70574	71149	-
ACBA002.0722.00006.P002	ACBA002.0722.00006	ACBA002.0722.00006.P002_00072	BREX__brxA_DUF1819	63	defense-finder-models/DefenseFinder_5/BREX/BREX_I	ACBA002.0722.00006.P002_BREX_I_2	1	1	1	4	1	BREX__brxA_DUF1819	accessory	203	4.9e-47	153.6	0.989	0.897	6	187	BREX	BREX_I	71166	71777	-
ACBA002.0722.00006.P002	ACBA002.0722.00006	ACBA002.0722.00006.P002_00134	SanaTA__SanaT	121	defense-finder-models/DefenseFinder_5/SanaTA/SanaTA	ACBA002.0722.00006.P002_SanaTA_3	1	1	1	2	1	SanaTA__SanaT	mandatory	348	1.4e-14	47.4	0.172	0.152	27	79	SanaTA	SanaTA	128231	129277	-
ACBA002.0722.00006.P002	ACBA002.0722.00006	ACBA002.0722.00006.P002_00135	SanaTA__SanaA	122	defense-finder-models/DefenseFinder_5/SanaTA/SanaTA	ACBA002.0722.00006.P002_SanaTA_3	1	1	1	2	1	SanaTA__SanaA	mandatory	216	1.4e-13	44.8	0.933	0.583	13	138	SanaTA	SanaTA	129267	129917	-
ACBA002.0722.00007.C001	ACBA002.0722.00007	ACBA002.0722.00007.C001_03697	RM_Type_II__Type_II_REases	3545	defense-finder-models/RM/RM/RM_Type_II	ACBA002.0722.00007.C001_RM_Type_II_1	1	1	1	2	1	RM_Type_II__Type_II_REases	mandatory	997	9.7e-115	382.3	2.954	0.99	1	987	RM	RM_Type_II	3828373	3831366	-
ACBA002.0722.00007.C001	ACBA002.0722.00007	ACBA002.0722.00007.C001_03698	RM_Type_II__Type_II_MTases	3546	defense-finder-models/RM/RM/RM_Type_II	ACBA002.0722.00007.C001_RM_Type_II_1	1	1	1	2	1	RM_Type_II__Type_II_MTases	mandatory	355	6.8e-88	293.1	0.975	0.977	1	347	RM	RM_Type_II	3831353	3832420	-
ACBA002.0722.00007.C001	ACBA002.0722.00007	ACBA002.0722.00007.C001_00952	Gao_Qat__QatA	893	defense-finder-models/DefenseFinder_3/Gao_Qat/Gao_Qat	ACBA002.0722.00007.C001_Gao_Qat_1	1	1	1	4	1	Gao_Qat__QatA	mandatory	597	1.2e-80	269.6	0.929	0.983	3	589	Gao_Qat	Gao_Qat	985701	987494	+
ACBA002.0722.00007.C001	ACBA002.0722.00007	ACBA002.0722.00007.C001_00953	Gao_Qat__QatB	894	defense-finder-models/DefenseFinder_3/Gao_Qat/Gao_Qat	ACBA002.0722.00007.C001_Gao_Qat_1	1	1	1	4	1	Gao_Qat__QatB	mandatory	254	1.3e-09	35.7	0.826	0.787	37	236	Gao_Qat	Gao_Qat	987522	988286	+
ACBA002.0722.00007.C001	ACBA002.0722.00007	ACBA002.0722.00007.C001_00954	Gao_Qat__QatC	895	defense-finder-models/DefenseFinder_3/Gao_Qat/Gao_Qat	ACBA002.0722.00007.C001_Gao_Qat_1	1	1	1	4	1	Gao_Qat__QatC	mandatory	442	3.5e-87	290.8	0.888	0.894	40	434	Gao_Qat	Gao_Qat	988279	989607	+
ACBA002.0722.00007.C001	ACBA002.0722.00007	ACBA002.0722.00007.C001_00955	Gao_Qat__QatD	896	defense-finder-models/DefenseFinder_3/Gao_Qat/Gao_Qat	ACBA002.0722.00007.C001_Gao_Qat_1	1	1	1	4	1	Gao_Qat__QatD	mandatory	246	5.3e-76	253	0.957	0.976	4	243	Gao_Qat	Gao_Qat	989607	990347	+
ACBA002.0722.00007.C001	ACBA002.0722.00007	ACBA002.0722.00007.C001_03395	PsyrTA__PsyrT	3254	defense-finder-models/DefenseFinder_2/PsyrTA/PsyrTA	ACBA002.0722.00007.C001_PsyrTA_1	1	1	1	2	2	PsyrTA__PsyrT	mandatory	681	3.3e-06	23.2	0.107	0.112	512	587	PsyrTA	PsyrTA	3508901	3510946	+
ACBA002.0722.00007.C001	ACBA002.0722.00007	ACBA002.0722.00007.C001_03396	PsyrTA__PsyrT	3255	defense-finder-models/DefenseFinder_2/PsyrTA/PsyrTA	ACBA002.0722.00007.C001_PsyrTA_1	1	1	1	2	2	PsyrTA__PsyrT	mandatory	211	1.6e-13	47.4	0.235	0.763	48	208	PsyrTA	PsyrTA	3510939	3511574	+
ACBA002.0722.00007.C001	ACBA002.0722.00007	ACBA002.0722.00007.C001_03398	PsyrTA__PsyrA	3257	defense-finder-models/DefenseFinder_2/PsyrTA/PsyrTA	ACBA002.0722.00007.C001_PsyrTA_1	1	1	1	2	2	PsyrTA__PsyrA	mandatory	193	0.00046	16.9	0.126	0.264	20	70	PsyrTA	PsyrTA	3511993	3512574	-
ACBA002.0722.00007.C001	ACBA002.0722.00007	ACBA002.0722.00007.C001_02755	Cas__cas6f_I_II_III_IV_V_VI_3	2648	defense-finder-models/Cas/Cas/CAS_Class1-Subtype-I-F	ACBA002.0722.00007.C001_CAS_Class1-Subtype-I-F_1	1	1	1	6	1	Cas__cas6f_I_II_III_IV_V_VI_3	mandatory	203	5.5e-51	171.1	1	0.985	4	203	Cas	CAS_Class1-Subtype-I-F	2851401	2852012	-
ACBA002.0722.00007.C001	ACBA002.0722.00007	ACBA002.0722.00007.C001_02756	Cas__cas7f_I-F_2	2649	defense-finder-models/Cas/Cas/CAS_Class1-Subtype-I-F	ACBA002.0722.00007.C001_CAS_Class1-Subtype-I-F_1	1	1	1	6	1	Cas__cas7f_I-F_3	mandatory	337	1.5e-131	436.4	1	0.967	8	333	Cas	CAS_Class1-Subtype-I-F	2852015	2853028	-
ACBA002.0722.00007.C001	ACBA002.0722.00007	ACBA002.0722.00007.C001_02757	Cas__cas5f_I-F_4	2650	defense-finder-models/Cas/Cas/CAS_Class1-Subtype-I-F	ACBA002.0722.00007.C001_CAS_Class1-Subtype-I-F_1	1	1	1	6	1	Cas__cas5f_I-F_4	mandatory	294	1.3e-106	353.9	1	0.966	5	288	Cas	CAS_Class1-Subtype-I-F	2853055	2853939	-
ACBA002.0722.00007.C001	ACBA002.0722.00007	ACBA002.0722.00007.C001_02758	Cas__cas8f_I-F_8	2651	defense-finder-models/Cas/Cas/CAS_Class1-Subtype-I-F	ACBA002.0722.00007.C001_CAS_Class1-Subtype-I-F_1	1	1	1	6	1	Cas__cas8f_I-F_8	mandatory	416	2.7e-112	373.2	0.989	0.863	40	398	Cas	CAS_Class1-Subtype-I-F	2853939	2855189	-
ACBA002.0722.00007.C001	ACBA002.0722.00007	ACBA002.0722.00007.C001_02759	Cas__cas3f_I-F_1	2652	defense-finder-models/Cas/Cas/CAS_Class1-Subtype-I-F	ACBA002.0722.00007.C001_CAS_Class1-Subtype-I-F_1	1	1	1	6	1	Cas__cas3f_I-F_1	mandatory	1124	3e-281	933.6	0.999	0.996	1	1119	Cas	CAS_Class1-Subtype-I-F	2855205	2858579	-
ACBA002.0722.00007.C001	ACBA002.0722.00007	ACBA002.0722.00007.C001_02760	Cas__cas1_I-F_1	2653	defense-finder-models/Cas/Cas/CAS_Class1-Subtype-I-F	ACBA002.0722.00007.C001_CAS_Class1-Subtype-I-F_1	1	1	1	6	1	Cas__cas1_I-F_1	mandatory	321	3.3e-140	464.4	0.99	0.925	12	308	Cas	CAS_Class1-Subtype-I-F	2858576	2859541	-
ACBA002.0722.00007.C001	ACBA002.0722.00007	ACBA002.0722.00007.C001_00597	Dynamins__LeoA	556	defense-finder-models/DefenseFinder_5/Dynamins/Dynamins	ACBA002.0722.00007.C001_Dynamins_1	1	1	0.5	2	1	Dynamins__LeoA	mandatory	469	8.6e-10	35.8	0.233	0.286	169	302	Dynamins	Dynamins	612419	613828	+
ACBA002.0722.00007.C001	ACBA002.0722.00007	ACBA002.0722.00007.C001_00602	Dynamins__LeoBC	561	defense-finder-models/DefenseFinder_5/Dynamins/Dynamins	ACBA002.0722.00007.C001_Dynamins_1	1	1	0.5	2	1	Dynamins__LeoBC	mandatory	352	1.7e-06	25	0.115	0.213	205	279	Dynamins	Dynamins	615938	616996	-
ACBA002.0722.00007.C001	ACBA002.0722.00007	ACBA002.0722.00007.C001_01480	Gabija__GajA	1400	defense-finder-models/DefenseFinder_1/Gabija/Gabija	ACBA002.0722.00007.C001_Gabija_1	1	1	1	2	1	Gabija__GajA	mandatory	597	1.2e-120	401.9	0.99	0.998	1	596	Gabija	Gabija	1526111	1527904	+
ACBA002.0722.00007.C001	ACBA002.0722.00007	ACBA002.0722.00007.C001_01481	Gabija__GajB_2	1401	defense-finder-models/DefenseFinder_1/Gabija/Gabija	ACBA002.0722.00007.C001_Gabija_1	1	1	1	2	1	Gabija__GajB_1	mandatory	593	4.8e-106	353.3	0.74	0.956	15	581	Gabija	Gabija	1527897	1529678	+
ACBA002.0722.00007.C001	ACBA002.0722.00007	ACBA002.0722.00007.C001_00651	RosmerTA__RmrA_2634932349	610	defense-finder-models/DefenseFinder_4/RosmerTA/RosmerTA	ACBA002.0722.00007.C001_RosmerTA_1	1	1	1	2	1	RosmerTA__RmrA_2585209417	mandatory	381	3.8e-129	428.2	0.942	0.963	1	367	RosmerTA	RosmerTA	671583	672728	-
ACBA002.0722.00007.C001	ACBA002.0722.00007	ACBA002.0722.00007.C001_00652	RosmerTA__RmrT_2634932349	611	defense-finder-models/DefenseFinder_4/RosmerTA/RosmerTA	ACBA002.0722.00007.C001_RosmerTA_1	1	1	1	2	1	RosmerTA__RmrT_2585209417	mandatory	227	1.2e-41	140.4	0.971	0.96	8	225	RosmerTA	RosmerTA	672740	673423	-
ACBA002.0722.00008.C001	ACBA002.0722.00008	ACBA002.0722.00008.C001_02894	PD-T4-5__PD-T4-5	2640	defense-finder-models/DefenseFinder_3/PD-T4-5/PD-T4-5	ACBA002.0722.00008.C001_PD-T4-5_1	1	1	1	1	1	PD-T4-5__PD-T4-5	mandatory	314	9.1e-39	131.4	0.914	0.933	2	294	PD-T4-5	PD-T4-5	2989017	2989961	-
ACBA002.0722.00008.C001	ACBA002.0722.00008	ACBA002.0722.00008.C001_00394	PsyrTA__PsyrA	346	defense-finder-models/DefenseFinder_2/PsyrTA/PsyrTA	ACBA002.0722.00008.C001_PsyrTA_1	1	1	1	2	2	PsyrTA__PsyrA	mandatory	193	0.00043	17	0.126	0.264	20	70	PsyrTA	PsyrTA	417500	418081	+
ACBA002.0722.00008.C001	ACBA002.0722.00008	ACBA002.0722.00008.C001_00396	PsyrTA__PsyrT	348	defense-finder-models/DefenseFinder_2/PsyrTA/PsyrTA	ACBA002.0722.00008.C001_PsyrTA_1	1	1	1	2	2	PsyrTA__PsyrT	mandatory	211	1.6e-13	47.4	0.235	0.763	48	208	PsyrTA	PsyrTA	418500	419135	-
ACBA002.0722.00008.C001	ACBA002.0722.00008	ACBA002.0722.00008.C001_00397	PsyrTA__PsyrT	349	defense-finder-models/DefenseFinder_2/PsyrTA/PsyrTA	ACBA002.0722.00008.C001_PsyrTA_1	1	1	1	2	2	PsyrTA__PsyrT	mandatory	681	3.2e-06	23.2	0.107	0.112	512	587	PsyrTA	PsyrTA	419128	421173	-
ACBA002.0722.00009.C001	ACBA002.0722.00009	ACBA002.0722.00009.C001_00087	RM_Type_II__Type_II_MTases	80	defense-finder-models/RM/RM/RM_Type_II	ACBA002.0722.00009.C001_RM_Type_II_1	1	1	1	2	1	RM_Type_II__Type_II_MTases	mandatory	355	6.9e-88	293.1	0.975	0.977	1	347	RM	RM_Type_II	94238	95305	+
ACBA002.0722.00009.C001	ACBA002.0722.00009	ACBA002.0722.00009.C001_00088	RM_Type_II__Type_II_REases	81	defense-finder-models/RM/RM/RM_Type_II	ACBA002.0722.00009.C001_RM_Type_II_1	1	1	1	2	1	RM_Type_II__Type_II_REases	mandatory	997	9.9e-115	382.3	2.954	0.99	1	987	RM	RM_Type_II	95292	98285	+
ACBA002.0722.00009.C001	ACBA002.0722.00009	ACBA002.0722.00009.C001_02944	RM_Type_III__Type_III_REases	2839	defense-finder-models/RM/RM/RM_Type_III	ACBA002.0722.00009.C001_RM_Type_III_2	1	1	1	2	1	RM_Type_III__Type_III_REases	mandatory	1056	2.3e-247	821.4	0.992	0.996	1	1052	RM	RM_Type_III	3016267	3019437	-
ACBA002.0722.00009.C001	ACBA002.0722.00009	ACBA002.0722.00009.C001_02945	RM_Type_III__Type_III_MTases	2840	defense-finder-models/RM/RM/RM_Type_III	ACBA002.0722.00009.C001_RM_Type_III_2	1	1	1	2	1	RM_Type_III__Type_III_MTases	mandatory	650	6.3e-176	584.7	0.992	0.988	1	642	RM	RM_Type_III	3019451	3021403	-
ACBA002.0722.00009.C001	ACBA002.0722.00009	ACBA002.0722.00009.C001_00759	CapRel__CapRel	715	defense-finder-models/DefenseFinder_3/CapRel/CapRel	ACBA002.0722.00009.C001_CapRel_1	1	1	1	1	1	CapRel__CapRel	mandatory	356	2.7e-44	149.5	0.925	0.927	21	350	CapRel	CapRel	757183	758253	+
ACBA002.0722.00009.C001	ACBA002.0722.00009	ACBA002.0722.00009.C001_00387	PsyrTA__PsyrA	369	defense-finder-models/DefenseFinder_2/PsyrTA/PsyrTA	ACBA002.0722.00009.C001_PsyrTA_1	1	1	1	2	2	PsyrTA__PsyrA	mandatory	193	0.00048	16.9	0.126	0.264	20	70	PsyrTA	PsyrTA	414084	414665	+
ACBA002.0722.00009.C001	ACBA002.0722.00009	ACBA002.0722.00009.C001_00389	PsyrTA__PsyrT	371	defense-finder-models/DefenseFinder_2/PsyrTA/PsyrTA	ACBA002.0722.00009.C001_PsyrTA_1	1	1	1	2	2	PsyrTA__PsyrT	mandatory	211	1.7e-13	47.4	0.235	0.763	48	208	PsyrTA	PsyrTA	415084	415719	-
ACBA002.0722.00009.C001	ACBA002.0722.00009	ACBA002.0722.00009.C001_00390	PsyrTA__PsyrT	372	defense-finder-models/DefenseFinder_2/PsyrTA/PsyrTA	ACBA002.0722.00009.C001_PsyrTA_1	1	1	1	2	2	PsyrTA__PsyrT	mandatory	681	3.3e-06	23.2	0.107	0.112	512	587	PsyrTA	PsyrTA	415712	417757	-
ACBA002.0722.00009.C001	ACBA002.0722.00009	ACBA002.0722.00009.C001_01075	Cas__cas1_I-F_1	1020	defense-finder-models/Cas/Cas/CAS_Class1-Subtype-I-F	ACBA002.0722.00009.C001_CAS_Class1-Subtype-I-F_1	1	1	1	6	1	Cas__cas1_I-F_1	mandatory	321	3.3e-140	464.4	0.99	0.925	12	308	Cas	CAS_Class1-Subtype-I-F	1101636	1102601	+
ACBA002.0722.00009.C001	ACBA002.0722.00009	ACBA002.0722.00009.C001_01076	Cas__cas3f_I-F_1	1021	defense-finder-models/Cas/Cas/CAS_Class1-Subtype-I-F	ACBA002.0722.00009.C001_CAS_Class1-Subtype-I-F_1	1	1	1	6	1	Cas__cas3f_I-F_1	mandatory	1124	3e-281	933.6	0.999	0.996	1	1119	Cas	CAS_Class1-Subtype-I-F	1102598	1105972	+
ACBA002.0722.00009.C001	ACBA002.0722.00009	ACBA002.0722.00009.C001_01077	Cas__cas8f_I-F_8	1022	defense-finder-models/Cas/Cas/CAS_Class1-Subtype-I-F	ACBA002.0722.00009.C001_CAS_Class1-Subtype-I-F_1	1	1	1	6	1	Cas__cas8f_I-F_8	mandatory	416	2.8e-112	373.2	0.989	0.863	40	398	Cas	CAS_Class1-Subtype-I-F	1105988	1107238	+
ACBA002.0722.00009.C001	ACBA002.0722.00009	ACBA002.0722.00009.C001_01078	Cas__cas5f_I-F_4	1023	defense-finder-models/Cas/Cas/CAS_Class1-Subtype-I-F	ACBA002.0722.00009.C001_CAS_Class1-Subtype-I-F_1	1	1	1	6	1	Cas__cas5f_I-F_4	mandatory	294	1.3e-106	353.9	1	0.966	5	288	Cas	CAS_Class1-Subtype-I-F	1107238	1108122	+
ACBA002.0722.00009.C001	ACBA002.0722.00009	ACBA002.0722.00009.C001_01079	Cas__cas7f_I-F_2	1024	defense-finder-models/Cas/Cas/CAS_Class1-Subtype-I-F	ACBA002.0722.00009.C001_CAS_Class1-Subtype-I-F_1	1	1	1	6	1	Cas__cas7f_I-F_3	mandatory	337	1.5e-131	436.4	1	0.967	8	333	Cas	CAS_Class1-Subtype-I-F	1108149	1109162	+
ACBA002.0722.00009.C001	ACBA002.0722.00009	ACBA002.0722.00009.C001_01080	Cas__cas6f_I_II_III_IV_V_VI_3	1025	defense-finder-models/Cas/Cas/CAS_Class1-Subtype-I-F	ACBA002.0722.00009.C001_CAS_Class1-Subtype-I-F_1	1	1	1	6	1	Cas__cas6f_I_II_III_IV_V_VI_3	mandatory	203	5.6e-51	171.1	1	0.985	4	203	Cas	CAS_Class1-Subtype-I-F	1109165	1109776	+
ACBA002.0722.00009.C001	ACBA002.0722.00009	ACBA002.0722.00009.C001_02950	SoFic__SoFic	2845	defense-finder-models/DefenseFinder_5/SoFIC/SoFic	ACBA002.0722.00009.C001_SoFic_2	1	1	1	1	1	SoFic__SoFic	mandatory	369	2.5e-123	409.6	0.983	0.951	9	359	SoFIC	SoFic	3030790	3031899	-
ACBA002.0722.00009.C001	ACBA002.0722.00009	ACBA002.0722.00009.C001_03311	Dynamins__LeoBC	3187	defense-finder-models/DefenseFinder_5/Dynamins/Dynamins	ACBA002.0722.00009.C001_Dynamins_1	1	1	0.5	2	1	Dynamins__LeoBC	mandatory	352	1.7e-06	25	0.115	0.213	205	279	Dynamins	Dynamins	3408621	3409679	+
ACBA002.0722.00009.C001	ACBA002.0722.00009	ACBA002.0722.00009.C001_03316	Dynamins__LeoA	3192	defense-finder-models/DefenseFinder_5/Dynamins/Dynamins	ACBA002.0722.00009.C001_Dynamins_1	1	1	0.5	2	1	Dynamins__LeoA	mandatory	469	8.8e-10	35.8	0.233	0.286	169	302	Dynamins	Dynamins	3411789	3413198	-
ACBA002.0722.00009.C001	ACBA002.0722.00009	ACBA002.0722.00009.C001_02476	Gabija__GajB_2	2392	defense-finder-models/DefenseFinder_1/Gabija/Gabija	ACBA002.0722.00009.C001_Gabija_1	1	1	1	2	1	Gabija__GajB_1	mandatory	593	5e-106	353.3	0.74	0.956	15	581	Gabija	Gabija	2511109	2512890	-
ACBA002.0722.00009.C001	ACBA002.0722.00009	ACBA002.0722.00009.C001_02477	Gabija__GajA	2393	defense-finder-models/DefenseFinder_1/Gabija/Gabija	ACBA002.0722.00009.C001_Gabija_1	1	1	1	2	1	Gabija__GajA	mandatory	597	1.2e-120	401.9	0.99	0.998	1	596	Gabija	Gabija	2512883	2514676	-
ACBA002.0722.00009.C001	ACBA002.0722.00009	ACBA002.0722.00009.C001_03261	RosmerTA__RmrT_2634932349	3137	defense-finder-models/DefenseFinder_4/RosmerTA/RosmerTA	ACBA002.0722.00009.C001_RosmerTA_1	1	1	1	2	1	RosmerTA__RmrT_2585209417	mandatory	227	1.2e-41	140.4	0.971	0.96	8	225	RosmerTA	RosmerTA	3352203	3352886	+
ACBA002.0722.00009.C001	ACBA002.0722.00009	ACBA002.0722.00009.C001_03262	RosmerTA__RmrA_2634932349	3138	defense-finder-models/DefenseFinder_4/RosmerTA/RosmerTA	ACBA002.0722.00009.C001_RosmerTA_1	1	1	1	2	1	RosmerTA__RmrA_2585209417	mandatory	381	3.9e-129	428.2	0.942	0.963	1	367	RosmerTA	RosmerTA	3352898	3354043	+
ACBA002.0722.00010.C001	ACBA002.0722.00010	ACBA002.0722.00010.C001_03007	PD-T4-5__PD-T4-5	2874	defense-finder-models/DefenseFinder_3/PD-T4-5/PD-T4-5	ACBA002.0722.00010.C001_PD-T4-5_1	1	1	1	1	1	PD-T4-5__PD-T4-5	mandatory	314	9.9e-39	131.4	0.914	0.933	2	294	PD-T4-5	PD-T4-5	3082057	3083001	-
ACBA002.0722.00010.C001	ACBA002.0722.00010	ACBA002.0722.00010.C001_00391	PsyrTA__PsyrA	372	defense-finder-models/DefenseFinder_2/PsyrTA/PsyrTA	ACBA002.0722.00010.C001_PsyrTA_1	1	1	1	2	2	PsyrTA__PsyrA	mandatory	193	0.00047	17	0.126	0.264	20	70	PsyrTA	PsyrTA	415228	415809	+
ACBA002.0722.00010.C001	ACBA002.0722.00010	ACBA002.0722.00010.C001_00393	PsyrTA__PsyrT	374	defense-finder-models/DefenseFinder_2/PsyrTA/PsyrTA	ACBA002.0722.00010.C001_PsyrTA_1	1	1	1	2	2	PsyrTA__PsyrT	mandatory	211	1.7e-13	47.4	0.235	0.763	48	208	PsyrTA	PsyrTA	416228	416863	-
ACBA002.0722.00010.C001	ACBA002.0722.00010	ACBA002.0722.00010.C001_00394	PsyrTA__PsyrT	375	defense-finder-models/DefenseFinder_2/PsyrTA/PsyrTA	ACBA002.0722.00010.C001_PsyrTA_1	1	1	1	2	2	PsyrTA__PsyrT	mandatory	681	3.5e-06	23.2	0.107	0.112	512	587	PsyrTA	PsyrTA	416856	418901	-
ACBA002.0722.00010.C001	ACBA002.0722.00010	ACBA002.0722.00010.C001_02966	PD-T7-5__PD-T7-5	2833	defense-finder-models/DefenseFinder_4/PD-T7-5/PD-T7-5	ACBA002.0722.00010.C001_PD-T7-5_1	1	1	1	1	1	PD-T7-5__PD-T7-5	mandatory	353	1.1e-143	476.3	0.932	0.994	1	351	PD-T7-5	PD-T7-5	3036071	3037132	+
ACBA002.0722.00010.C001	ACBA002.0722.00010	ACBA002.0722.00010.C001_03219	SspBCDE__SspD	3078	defense-finder-models/DefenseFinder_4/SspBCDE/SspBCDE	ACBA002.0722.00010.C001_SspBCDE_2	1	1	0.429	3	1	SspBCDE__SspD	mandatory	280	9.4e-150	495.5	0.989	0.996	2	280	SspBCDE	SspBCDE	3288937	3289779	-
ACBA002.0722.00010.C001	ACBA002.0722.00010	ACBA002.0722.00010.C001_03220	SspBCDE__SspC	3079	defense-finder-models/DefenseFinder_4/SspBCDE/SspBCDE	ACBA002.0722.00010.C001_SspBCDE_2	1	1	0.429	3	1	SspBCDE__SspC	mandatory	1102	0	1192.3	0.995	0.992	3	1095	SspBCDE	SspBCDE	3289776	3293084	-
ACBA002.0722.00010.C001	ACBA002.0722.00010	ACBA002.0722.00010.C001_03221	SspBCDE__SspB	3080	defense-finder-models/DefenseFinder_4/SspBCDE/SspBCDE	ACBA002.0722.00010.C001_SspBCDE_2	1	1	0.429	3	1	SspBCDE__SspB	mandatory	314	7e-44	148	0.904	0.901	13	295	SspBCDE	SspBCDE	3293077	3294021	-
ACBA002.0722.00011.C001	ACBA002.0722.00011	ACBA002.0722.00011.C001_01226	RM_Type_III__Type_III_REases	1153	defense-finder-models/RM/RM/RM_Type_III	ACBA002.0722.00011.C001_RM_Type_III_1	1	1	1	2	1	RM_Type_III__Type_III_REases	mandatory	895	1.9e-98	328.4	0.848	0.955	7	861	RM	RM_Type_III	1286793	1289480	-
ACBA002.0722.00011.C001	ACBA002.0722.00011	ACBA002.0722.00011.C001_01227	RM_Type_III__Type_III_MTases	1154	defense-finder-models/RM/RM/RM_Type_III	ACBA002.0722.00011.C001_RM_Type_III_1	1	1	1	2	1	RM_Type_III__Type_III_MTases	mandatory	583	2.6e-133	443.9	0.723	0.744	2	435	RM	RM_Type_III	1289484	1291235	-
ACBA002.0722.00011.C001	ACBA002.0722.00011	ACBA002.0722.00011.C001_01052	PsyrTA__PsyrT	991	defense-finder-models/DefenseFinder_2/PsyrTA/PsyrTA	ACBA002.0722.00011.C001_PsyrTA_3	1	1	1	2	2	PsyrTA__PsyrT	mandatory	681	3.4e-06	23.2	0.107	0.112	512	587	PsyrTA	PsyrTA	1111140	1113185	+
ACBA002.0722.00011.C001	ACBA002.0722.00011	ACBA002.0722.00011.C001_01053	PsyrTA__PsyrT	992	defense-finder-models/DefenseFinder_2/PsyrTA/PsyrTA	ACBA002.0722.00011.C001_PsyrTA_3	1	1	1	2	2	PsyrTA__PsyrT	mandatory	211	1.9e-13	47.1	0.235	0.763	48	208	PsyrTA	PsyrTA	1113178	1113813	+
ACBA002.0722.00011.C001	ACBA002.0722.00011	ACBA002.0722.00011.C001_01055	PsyrTA__PsyrA	994	defense-finder-models/DefenseFinder_2/PsyrTA/PsyrTA	ACBA002.0722.00011.C001_PsyrTA_3	1	1	1	2	2	PsyrTA__PsyrA	mandatory	193	0.00045	17	0.126	0.264	20	70	PsyrTA	PsyrTA	1114232	1114813	-
ACBA002.0722.00011.C001	ACBA002.0722.00011	ACBA002.0722.00011.C001_02608	DarTG__DarT	2436	defense-finder-models/DefenseFinder_2/DarTG/DarTG	ACBA002.0722.00011.C001_DarTG_2	1	1	1	2	1	DarTG__DarT	mandatory	218	7.7e-52	173.7	1	0.922	18	218	DarTG	DarTG	2737793	2738449	+
ACBA002.0722.00011.C001	ACBA002.0722.00011	ACBA002.0722.00011.C001_02609	DarTG__DarG	2437	defense-finder-models/DefenseFinder_2/DarTG/DarTG	ACBA002.0722.00011.C001_DarTG_2	1	1	1	2	1	DarTG__DarG	mandatory	361	4.4e-30	102.9	0.718	0.443	1	160	DarTG	DarTG	2738449	2739534	+
ACBA002.0722.00011.C001	ACBA002.0722.00011	ACBA002.0722.00011.C001_03492	DRT8__DRT8	3292	defense-finder-models/DefenseFinder_2/DRT/DRT8	ACBA002.0722.00011.C001_DRT8_1	1	1	1	1.5	1	DRT8__DRT8	mandatory	549	5.5e-147	488.3	0.962	0.953	4	526	DRT	DRT8	3584927	3586576	+
ACBA002.0722.00011.C001	ACBA002.0722.00011	ACBA002.0722.00011.C001_03493	DRT8__DRT8b	3293	defense-finder-models/DefenseFinder_2/DRT/DRT8	ACBA002.0722.00011.C001_DRT8_1	1	1	1	1.5	1	DRT8__DRT8b	accessory	239	3.4e-69	230.8	0.987	0.987	3	238	DRT	DRT8	3586566	3587285	+
ACBA002.0722.00011.C001	ACBA002.0722.00011	ACBA002.0722.00011.C001_01984	Dynamins__LeoA	1853	defense-finder-models/DefenseFinder_5/Dynamins/Dynamins	ACBA002.0722.00011.C001_Dynamins_3	1	1	0.5	2	1	Dynamins__LeoA	mandatory	469	8.6e-10	35.8	0.233	0.286	169	302	Dynamins	Dynamins	2078586	2079995	+
ACBA002.0722.00011.C001	ACBA002.0722.00011	ACBA002.0722.00011.C001_01989	Dynamins__LeoBC	1858	defense-finder-models/DefenseFinder_5/Dynamins/Dynamins	ACBA002.0722.00011.C001_Dynamins_3	1	1	0.5	2	1	Dynamins__LeoBC	mandatory	352	1.7e-06	25	0.115	0.213	205	279	Dynamins	Dynamins	2082106	2083164	-
ACBA002.0722.00011.C001	ACBA002.0722.00011	ACBA002.0722.00011.C001_02592	BREX__brxA_DUF1819	2424	defense-finder-models/DefenseFinder_5/BREX/BREX_I	ACBA002.0722.00011.C001_BREX_I_2	1	1	1	4	1	BREX__brxA_DUF1819	accessory	203	5.5e-45	151.1	0.989	0.897	6	187	BREX	BREX_I	2714502	2715113	+
ACBA002.0722.00011.C001	ACBA002.0722.00011	ACBA002.0722.00011.C001_02593	BREX__brxB_DUF1788	2425	defense-finder-models/DefenseFinder_5/BREX/BREX_I	ACBA002.0722.00011.C001_BREX_I_2	1	1	1	4	1	BREX__brxB_DUF1788	accessory	191	1.5e-39	132.6	0.992	0.639	68	189	BREX	BREX_I	2715130	2715705	+
ACBA002.0722.00011.C001	ACBA002.0722.00011	ACBA002.0722.00011.C001_02594	BREX__brxC	2426	defense-finder-models/DefenseFinder_5/BREX/BREX_I	ACBA002.0722.00011.C001_BREX_I_2	1	1	1	4	1	BREX__brxC	accessory	1226	0	1398.9	0.965	0.999	1	1225	BREX	BREX_I	2715747	2719427	+
ACBA002.0722.00011.C001	ACBA002.0722.00011	ACBA002.0722.00011.C001_02595	BREX__pglX1	2427	defense-finder-models/DefenseFinder_5/BREX/BREX_I	ACBA002.0722.00011.C001_BREX_I_2	1	1	1	4	1	BREX__pglX1	accessory	1170	0	1666.3	0.907	0.999	1	1169	BREX	BREX_I	2719474	2722986	+
ACBA002.0722.00011.C001	ACBA002.0722.00011	ACBA002.0722.00011.C001_02597	BREX__pglZA	2429	defense-finder-models/DefenseFinder_5/BREX/BREX_I	ACBA002.0722.00011.C001_BREX_I_2	1	1	1	4	1	BREX__pglZB	mandatory	874	9.3e-303	1004.6	1	1	1	874	BREX	BREX_I	2724920	2727544	+
ACBA002.0722.00011.C001	ACBA002.0722.00011	ACBA002.0722.00011.C001_02598	BREX__brxL	2430	defense-finder-models/DefenseFinder_5/BREX/BREX_I	ACBA002.0722.00011.C001_BREX_I_2	1	1	1	4	1	BREX__brxL	mandatory	679	2.7e-225	747.7	0.673	0.781	5	534	BREX	BREX_I	2727574	2729613	+
ACBA002.0722.00011.C001	ACBA002.0722.00011	ACBA002.0722.00011.C001_00047	BstA__BstA	47	defense-finder-models/DefenseFinder_1/BstA/BstA	ACBA002.0722.00011.C001_BstA_1	1	1	1	1	1	BstA__BstA	mandatory	301	1.6e-120	399.2	0.957	0.967	4	294	BstA	BstA	30225	31130	+
ACBA002.0722.00011.C001	ACBA002.0722.00011	ACBA002.0722.00011.C001_03796	Gabija__GajA	3589	defense-finder-models/DefenseFinder_1/Gabija/Gabija	ACBA002.0722.00011.C001_Gabija_2	1	1	1	2	1	Gabija__GajA	mandatory	638	1.7e-119	398.1	0.993	0.991	1	632	Gabija	Gabija	3921216	3923132	+
ACBA002.0722.00011.C001	ACBA002.0722.00011	ACBA002.0722.00011.C001_03797	Gabija__GajB_2	3590	defense-finder-models/DefenseFinder_1/Gabija/Gabija	ACBA002.0722.00011.C001_Gabija_2	1	1	1	2	1	Gabija__GajB_1	mandatory	587	6.4e-63	210.9	0.723	0.956	3	563	Gabija	Gabija	3923137	3924900	+
ACBA002.0722.00011.C001	ACBA002.0722.00011	ACBA002.0722.00011.C001_02362	PD-T7-5__PD-T7-5	2205	defense-finder-models/DefenseFinder_4/PD-T7-5/PD-T7-5	ACBA002.0722.00011.C001_PD-T7-5_1	1	1	1	1	1	PD-T7-5__PD-T7-5	mandatory	353	2.2e-133	442.3	0.929	0.992	1	350	PD-T7-5	PD-T7-5	2472697	2473758	-
ACBA002.0722.00012.C001	ACBA002.0722.00012	ACBA002.0722.00012.C001_00243	Rst_PARIS__DUF4435	227	defense-finder-models/DefenseFinder_3/Rst_PARIS/PARIS_I	ACBA002.0722.00012.C001_PARIS_I_3	1	1	1	2	1	Rst_PARIS__DUF4435	mandatory	326	1.8e-17	61.8	0.987	0.736	36	275	Rst_PARIS	PARIS_I	262114	263094	-
ACBA002.0722.00012.C001	ACBA002.0722.00012	ACBA002.0722.00012.C001_00244	PARIS_I__AAA_15	228	defense-finder-models/DefenseFinder_3/Rst_PARIS/PARIS_I	ACBA002.0722.00012.C001_PARIS_I_3	1	1	1	2	1	PARIS_I__AAA_15	mandatory	456	3.5e-19	67.3	0.96	0.925	16	437	Rst_PARIS	PARIS_I	263108	264478	-
ACBA002.0722.00012.C001	ACBA002.0722.00012	ACBA002.0722.00012.C001_01163	CapRel__CapRel	1093	defense-finder-models/DefenseFinder_3/CapRel/CapRel	ACBA002.0722.00012.C001_CapRel_1	1	1	1	1	1	CapRel__CapRel	mandatory	356	4.7e-44	148.7	0.925	0.927	21	350	CapRel	CapRel	1222284	1223354	+
ACBA002.0722.00012.C001	ACBA002.0722.00012	ACBA002.0722.00012.C001_01864	Druantia_III__DruH	1770	defense-finder-models/DefenseFinder_3/Druantia/Druantia_III	ACBA002.0722.00012.C001_Druantia_III_2	1	1	1	2	1	Druantia_III__DruH	mandatory	1097	0	1366	0.998	0.998	2	1096	Druantia	Druantia_III	1915079	1918372	+
ACBA002.0722.00012.C001	ACBA002.0722.00012	ACBA002.0722.00012.C001_01865	Druantia__DruE_3	1771	defense-finder-models/DefenseFinder_3/Druantia/Druantia_III	ACBA002.0722.00012.C001_Druantia_III_2	1	1	1	2	1	Druantia__DruE_1	mandatory	2105	0	2857.3	1	1	1	2104	Druantia	Druantia_III	1918375	1924692	+
ACBA002.0722.00012.C001	ACBA002.0722.00012	ACBA002.0722.00012.C001_02590	PD-T4-5__PD-T4-5	2463	defense-finder-models/DefenseFinder_3/PD-T4-5/PD-T4-5	ACBA002.0722.00012.C001_PD-T4-5_4	1	1	1	1	1	PD-T4-5__PD-T4-5	mandatory	314	9.4e-39	131.4	0.914	0.933	2	294	PD-T4-5	PD-T4-5	2680767	2681711	-
ACBA002.0722.00012.C001	ACBA002.0722.00012	ACBA002.0722.00012.C001_00410	PsyrTA__PsyrA	383	defense-finder-models/DefenseFinder_2/PsyrTA/PsyrTA	ACBA002.0722.00012.C001_PsyrTA_2	1	1	1	2	2	PsyrTA__PsyrA	mandatory	193	0.00045	17	0.126	0.264	20	70	PsyrTA	PsyrTA	433648	434229	+
ACBA002.0722.00012.C001	ACBA002.0722.00012	ACBA002.0722.00012.C001_00412	PsyrTA__PsyrT	385	defense-finder-models/DefenseFinder_2/PsyrTA/PsyrTA	ACBA002.0722.00012.C001_PsyrTA_2	1	1	1	2	2	PsyrTA__PsyrT	mandatory	211	1.6e-13	47.4	0.235	0.763	48	208	PsyrTA	PsyrTA	434648	435283	-
ACBA002.0722.00012.C001	ACBA002.0722.00012	ACBA002.0722.00012.C001_00413	PsyrTA__PsyrT	386	defense-finder-models/DefenseFinder_2/PsyrTA/PsyrTA	ACBA002.0722.00012.C001_PsyrTA_2	1	1	1	2	2	PsyrTA__PsyrT	mandatory	681	3.3e-06	23.2	0.107	0.112	512	587	PsyrTA	PsyrTA	435276	437321	-
ACBA002.0722.00012.C001	ACBA002.0722.00012	ACBA002.0722.00012.C001_02699	DarTG__DarG	2564	defense-finder-models/DefenseFinder_2/DarTG/DarTG	ACBA002.0722.00012.C001_DarTG_1	1	1	1	2	1	DarTG__DarG	mandatory	361	4.4e-30	102.9	0.718	0.443	1	160	DarTG	DarTG	2786316	2787401	-
ACBA002.0722.00012.C001	ACBA002.0722.00012	ACBA002.0722.00012.C001_02700	DarTG__DarT	2565	defense-finder-models/DefenseFinder_2/DarTG/DarTG	ACBA002.0722.00012.C001_DarTG_1	1	1	1	2	1	DarTG__DarT	mandatory	218	1.9e-52	175.7	1	0.922	18	218	DarTG	DarTG	2787401	2788057	-
ACBA002.0722.00012.C001	ACBA002.0722.00012	ACBA002.0722.00012.C001_02705	PsyrTA__PsyrA	2570	defense-finder-models/DefenseFinder_2/PsyrTA/PsyrTA	ACBA002.0722.00012.C001_PsyrTA_3	1	1	1	2	1	PsyrTA__PsyrA	mandatory	490	3e-136	452.2	0.995	0.998	1	489	PsyrTA	PsyrTA	2799839	2801311	-
ACBA002.0722.00012.C001	ACBA002.0722.00012	ACBA002.0722.00012.C001_02706	PsyrTA__PsyrT	2571	defense-finder-models/DefenseFinder_2/PsyrTA/PsyrTA	ACBA002.0722.00012.C001_PsyrTA_3	1	1	1	2	1	PsyrTA__PsyrT	mandatory	701	1e-283	940.4	0.993	0.994	2	698	PsyrTA	PsyrTA	2801314	2803419	-
ACBA002.0722.00012.C001	ACBA002.0722.00012	ACBA002.0722.00012.C001_02702	BREX__brxL	2567	defense-finder-models/DefenseFinder_5/BREX/BREX_I	ACBA002.0722.00012.C001_BREX_I_2	1	1	1	4	1	BREX__brxL	mandatory	679	2.1e-225	748.1	0.648	0.769	5	526	BREX	BREX_I	2793174	2795213	-
ACBA002.0722.00012.C001	ACBA002.0722.00012	ACBA002.0722.00012.C001_02703	BREX__pglZA	2568	defense-finder-models/DefenseFinder_5/BREX/BREX_I	ACBA002.0722.00012.C001_BREX_I_2	1	1	1	4	1	BREX__pglZB	mandatory	874	1.2e-303	1007.6	1	1	1	874	BREX	BREX_I	2795243	2797867	-
ACBA002.0722.00012.C001	ACBA002.0722.00012	ACBA002.0722.00012.C001_02707	BREX__pglX1	2572	defense-finder-models/DefenseFinder_5/BREX/BREX_I	ACBA002.0722.00012.C001_BREX_I_2	1	1	1	4	1	BREX__pglX1	accessory	1176	0	1621.3	0.907	0.998	1	1174	BREX	BREX_I	2803474	2807004	-
ACBA002.0722.00012.C001	ACBA002.0722.00012	ACBA002.0722.00012.C001_02708	BREX__brxC	2573	defense-finder-models/DefenseFinder_5/BREX/BREX_I	ACBA002.0722.00012.C001_BREX_I_2	1	1	1	4	1	BREX__brxC	accessory	1226	0	1396.5	0.965	0.999	1	1225	BREX	BREX_I	2807051	2810731	-
ACBA002.0722.00012.C001	ACBA002.0722.00012	ACBA002.0722.00012.C001_02709	BREX__brxB_DUF1788	2574	defense-finder-models/DefenseFinder_5/BREX/BREX_I	ACBA002.0722.00012.C001_BREX_I_2	1	1	1	4	1	BREX__brxB_DUF1788	accessory	191	1.2e-39	132.9	0.992	0.639	68	189	BREX	BREX_I	2810772	2811347	-
ACBA002.0722.00012.C001	ACBA002.0722.00012	ACBA002.0722.00012.C001_02710	BREX__brxA_DUF1819	2575	defense-finder-models/DefenseFinder_5/BREX/BREX_I	ACBA002.0722.00012.C001_BREX_I_2	1	1	1	4	1	BREX__brxA_DUF1819	accessory	203	5.5e-45	151.1	0.989	0.897	6	187	BREX	BREX_I	2811364	2811975	-
ACBA002.0722.00012.C001	ACBA002.0722.00012	ACBA002.0722.00012.C001_03267	Dynamins__LeoBC	3091	defense-finder-models/DefenseFinder_5/Dynamins/Dynamins	ACBA002.0722.00012.C001_Dynamins_3	1	1	0.5	2	1	Dynamins__LeoBC	mandatory	352	1.7e-06	25	0.115	0.213	205	279	Dynamins	Dynamins	3374315	3375373	+
ACBA002.0722.00012.C001	ACBA002.0722.00012	ACBA002.0722.00012.C001_03272	Dynamins__LeoA	3096	defense-finder-models/DefenseFinder_5/Dynamins/Dynamins	ACBA002.0722.00012.C001_Dynamins_3	1	1	0.5	2	1	Dynamins__LeoA	mandatory	469	8.6e-10	35.8	0.233	0.286	169	302	Dynamins	Dynamins	3377484	3378893	-
ACBA002.0722.00012.C001	ACBA002.0722.00012	ACBA002.0722.00012.C001_02550	PD-T7-5__PD-T7-5	2423	defense-finder-models/DefenseFinder_4/PD-T7-5/PD-T7-5	ACBA002.0722.00012.C001_PD-T7-5_1	1	1	1	1	1	PD-T7-5__PD-T7-5	mandatory	353	2.7e-143	475	0.932	0.994	1	351	PD-T7-5	PD-T7-5	2635635	2636696	+
ACBA002.0722.00012.P002	ACBA002.0722.00012	ACBA002.0722.00012.P002_00017	SanaTA__SanaA	17	defense-finder-models/DefenseFinder_5/SanaTA/SanaTA	ACBA002.0722.00012.P002_SanaTA_1	1	1	1	2	1	SanaTA__SanaA	mandatory	216	1.3e-13	44.8	0.933	0.583	13	138	SanaTA	SanaTA	19330	19980	+
ACBA002.0722.00012.P002	ACBA002.0722.00012	ACBA002.0722.00012.P002_00018	SanaTA__SanaT	18	defense-finder-models/DefenseFinder_5/SanaTA/SanaTA	ACBA002.0722.00012.P002_SanaTA_1	1	1	1	2	1	SanaTA__SanaT	mandatory	348	1.3e-14	47.4	0.172	0.152	27	79	SanaTA	SanaTA	19970	21016	+
ACBA002.0722.00013.C001	ACBA002.0722.00013	ACBA002.0722.00013.C001_00865	Thoeris_II__ThsA_new_petit	811	defense-finder-models/DefenseFinder_3/Thoeris/Thoeris_II	ACBA002.0722.00013.C001_Thoeris_II_1	1	1	1	2	1	Thoeris_II__ThsA_new_petit	mandatory	285	1.3e-65	219.1	0.987	0.839	44	282	Thoeris	Thoeris_II	904591	905448	-
ACBA002.0722.00013.C001	ACBA002.0722.00013	ACBA002.0722.00013.C001_00866	Thoeris__ThsB_Global	812	defense-finder-models/DefenseFinder_3/Thoeris/Thoeris_II	ACBA002.0722.00013.C001_Thoeris_II_1	1	1	1	2	1	Thoeris__ThsB_Global	mandatory	169	3.2e-25	86.8	0.813	0.982	2	167	Thoeris	Thoeris_II	905448	905957	-
ACBA002.0722.00013.C001	ACBA002.0722.00013	ACBA002.0722.00013.C001_00402	PsyrTA__PsyrA	382	defense-finder-models/DefenseFinder_2/PsyrTA/PsyrTA	ACBA002.0722.00013.C001_PsyrTA_1	1	1	1	2	2	PsyrTA__PsyrA	mandatory	193	0.00044	17	0.126	0.264	20	70	PsyrTA	PsyrTA	424158	424739	+
ACBA002.0722.00013.C001	ACBA002.0722.00013	ACBA002.0722.00013.C001_00404	PsyrTA__PsyrT	384	defense-finder-models/DefenseFinder_2/PsyrTA/PsyrTA	ACBA002.0722.00013.C001_PsyrTA_1	1	1	1	2	2	PsyrTA__PsyrT	mandatory	211	1.6e-13	47.4	0.235	0.763	48	208	PsyrTA	PsyrTA	425158	425793	-
ACBA002.0722.00013.C001	ACBA002.0722.00013	ACBA002.0722.00013.C001_00405	PsyrTA__PsyrT	385	defense-finder-models/DefenseFinder_2/PsyrTA/PsyrTA	ACBA002.0722.00013.C001_PsyrTA_1	1	1	1	2	2	PsyrTA__PsyrT	mandatory	681	3.3e-06	23.2	0.107	0.112	512	587	PsyrTA	PsyrTA	425786	427831	-
ACBA002.0722.00013.C001	ACBA002.0722.00013	ACBA002.0722.00013.C001_01826	RosmerTA__RmrT_2585209417	1742	defense-finder-models/DefenseFinder_4/RosmerTA/RosmerTA	ACBA002.0722.00013.C001_RosmerTA_1	1	1	1	2	1	RosmerTA__RmrT_2585209417	mandatory	206	2.5e-70	233.6	0.98	0.942	7	200	RosmerTA	RosmerTA	1917935	1918555	+
ACBA002.0722.00013.C001	ACBA002.0722.00013	ACBA002.0722.00013.C001_01827	RosmerTA__RmrA_2585209417	1743	defense-finder-models/DefenseFinder_4/RosmerTA/RosmerTA	ACBA002.0722.00013.C001_RosmerTA_1	1	1	1	2	1	RosmerTA__RmrA_2585209417	mandatory	360	4e-169	560	0.941	0.958	5	349	RosmerTA	RosmerTA	1918573	1919655	+
ACBA002.0722.00013.P002	ACBA002.0722.00013	ACBA002.0722.00013.P002_00019	PD-T4-5__PD-T4-5	19	defense-finder-models/DefenseFinder_3/PD-T4-5/PD-T4-5	ACBA002.0722.00013.P002_PD-T4-5_1	1	1	1	1	1	PD-T4-5__PD-T4-5	mandatory	331	1.1e-53	175.8	0.931	0.949	2	315	PD-T4-5	PD-T4-5	21509	22504	+
ACBA002.0722.00014.C001	ACBA002.0722.00014	ACBA002.0722.00014.C001_00916	RM_Type_IV__Type_IV_REases	849	defense-finder-models/RM/RM/RM_Type_IV	ACBA002.0722.00014.C001_RM_Type_IV_2	1	1	1	1	1	RM_Type_IV__Type_IV_REases	mandatory	547	4.4e-55	185.5	0.646	0.601	200	528	RM	RM_Type_IV	921365	923008	-
ACBA002.0722.00014.C001	ACBA002.0722.00014	ACBA002.0722.00014.C001_02331	RM__Type_I_MTases	2145	defense-finder-models/RM/RM/RM_Type_I	ACBA002.0722.00014.C001_RM_Type_I_1	1	1	1	2.5	1	RM__Type_I_MTases	mandatory	761	1.5e-298	989.2	1.289	0.997	2	760	RM	RM_Type_I	2398192	2400477	+
ACBA002.0722.00014.C001	ACBA002.0722.00014	ACBA002.0722.00014.C001_02332	RM__Type_I_S	2146	defense-finder-models/RM/RM/RM_Type_I	ACBA002.0722.00014.C001_RM_Type_I_1	1	1	1	2.5	1	RM__Type_I_S	accessory	448	1.7e-83	279	0.594	0.962	7	437	RM	RM_Type_I	2400477	2401823	+
ACBA002.0722.00014.C001	ACBA002.0722.00014	ACBA002.0722.00014.C001_02333	RM__Type_I_REases	2147	defense-finder-models/RM/RM/RM_Type_I	ACBA002.0722.00014.C001_RM_Type_I_1	1	1	1	2.5	1	RM__Type_I_REases	mandatory	1083	0	1586.8	0.988	0.999	1	1082	RM	RM_Type_I	2401820	2405071	+
ACBA002.0722.00014.C001	ACBA002.0722.00014	ACBA002.0722.00014.C001_00862	PD-Lambda-2__PD-Lambda-2_C	796	defense-finder-models/DefenseFinder_2/PD-Lambda-2/PD-Lambda-2	ACBA002.0722.00014.C001_PD-Lambda-2_1	1	1	1	2.5	1	PD-Lambda-2__PD-Lambda-2_C	accessory	376	6.4e-110	365.3	0.963	0.976	5	371	PD-Lambda-2	PD-Lambda-2	865818	866948	-
ACBA002.0722.00014.C001	ACBA002.0722.00014	ACBA002.0722.00014.C001_00863	PD-Lambda-2__PD-Lambda-2_B	797	defense-finder-models/DefenseFinder_2/PD-Lambda-2/PD-Lambda-2	ACBA002.0722.00014.C001_PD-Lambda-2_1	1	1	1	2.5	1	PD-Lambda-2__PD-Lambda-2_B	mandatory	407	1.8e-207	686.7	0.993	0.983	1	400	PD-Lambda-2	PD-Lambda-2	866951	868174	-
ACBA002.0722.00014.C001	ACBA002.0722.00014	ACBA002.0722.00014.C001_00864	PD-Lambda-2__PD-Lambda-2_A	798	defense-finder-models/DefenseFinder_2/PD-Lambda-2/PD-Lambda-2	ACBA002.0722.00014.C001_PD-Lambda-2_1	1	1	1	2.5	1	PD-Lambda-2__PD-Lambda-2_A	mandatory	90	9.3e-25	84.2	0.966	0.911	1	82	PD-Lambda-2	PD-Lambda-2	868164	868436	-
ACBA002.0722.00014.C001	ACBA002.0722.00014	ACBA002.0722.00014.C001_01689	Septu__PtuA	1561	defense-finder-models/DefenseFinder_2/Septu/Septu	ACBA002.0722.00014.C001_Septu_3	1	1	1	2	1	Septu__PtuA	mandatory	427	5e-60	202.1	0.933	0.974	1	416	Septu	Septu	1748900	1750183	+
ACBA002.0722.00014.C001	ACBA002.0722.00014	ACBA002.0722.00014.C001_01690	Septu__PtuB	1562	defense-finder-models/DefenseFinder_2/Septu/Septu	ACBA002.0722.00014.C001_Septu_3	1	1	1	2	1	Septu__PtuB	mandatory	222	1e-40	137.9	0.893	0.941	1	209	Septu	Septu	1750180	1750848	+
ACBA002.0722.00014.C001	ACBA002.0722.00014	ACBA002.0722.00014.C001_01896	PsyrTA__PsyrA	1756	defense-finder-models/DefenseFinder_2/PsyrTA/PsyrTA	ACBA002.0722.00014.C001_PsyrTA_2	1	1	1	2	2	PsyrTA__PsyrA	mandatory	193	0.00042	17	0.126	0.264	20	70	PsyrTA	PsyrTA	1960453	1961034	+
ACBA002.0722.00014.C001	ACBA002.0722.00014	ACBA002.0722.00014.C001_01898	PsyrTA__PsyrT	1758	defense-finder-models/DefenseFinder_2/PsyrTA/PsyrTA	ACBA002.0722.00014.C001_PsyrTA_2	1	1	1	2	2	PsyrTA__PsyrT	mandatory	211	1.8e-13	47.1	0.235	0.763	48	208	PsyrTA	PsyrTA	1961453	1962088	-
ACBA002.0722.00014.C001	ACBA002.0722.00014	ACBA002.0722.00014.C001_01899	PsyrTA__PsyrT	1759	defense-finder-models/DefenseFinder_2/PsyrTA/PsyrTA	ACBA002.0722.00014.C001_PsyrTA_2	1	1	1	2	2	PsyrTA__PsyrT	mandatory	681	3.2e-06	23.2	0.107	0.112	512	587	PsyrTA	PsyrTA	1962081	1964126	-
ACBA002.0722.00014.C001	ACBA002.0722.00014	ACBA002.0722.00014.C001_00556	Cas__cas3f_I-F_1	512	defense-finder-models/Cas/Cas/CAS_Class1-Subtype-I-F	ACBA002.0722.00014.C001_CAS_Class1-Subtype-I-F_1	1	1	1	6	1	Cas__cas3f_I-F_1	mandatory	1078	0	1572	1	0.998	1	1076	Cas	CAS_Class1-Subtype-I-F	549297	552533	-
ACBA002.0722.00014.C001	ACBA002.0722.00014	ACBA002.0722.00014.C001_00558	Cas__cas8f_I-F_6	514	defense-finder-models/Cas/Cas/CAS_Class1-Subtype-I-F	ACBA002.0722.00014.C001_CAS_Class1-Subtype-I-F_1	1	1	1	6	1	Cas__cas8f_I-F_8	mandatory	388	8.8e-264	872.1	0.968	1	1	388	Cas	CAS_Class1-Subtype-I-F	553968	555134	+
ACBA002.0722.00014.C001	ACBA002.0722.00014	ACBA002.0722.00014.C001_00559	Cas__cas5f_I-F_2	515	defense-finder-models/Cas/Cas/CAS_Class1-Subtype-I-F	ACBA002.0722.00014.C001_CAS_Class1-Subtype-I-F_1	1	1	1	6	1	Cas__cas5f_I-F_4	mandatory	294	8.5e-96	318.3	1	0.969	4	288	Cas	CAS_Class1-Subtype-I-F	555131	556015	+
ACBA002.0722.00014.C001	ACBA002.0722.00014	ACBA002.0722.00014.C001_00560	Cas__cas7f_I-F_1	516	defense-finder-models/Cas/Cas/CAS_Class1-Subtype-I-F	ACBA002.0722.00014.C001_CAS_Class1-Subtype-I-F_1	1	1	1	6	1	Cas__cas7f_I-F_3	mandatory	353	2.2e-135	449.1	0.997	0.983	6	352	Cas	CAS_Class1-Subtype-I-F	556045	557106	+
ACBA002.0722.00014.C001	ACBA002.0722.00014	ACBA002.0722.00014.C001_00561	Cas__cas6f_I_II_III_IV_V_VI_3	517	defense-finder-models/Cas/Cas/CAS_Class1-Subtype-I-F	ACBA002.0722.00014.C001_CAS_Class1-Subtype-I-F_1	1	1	1	6	1	Cas__cas6f_I_II_III_IV_V_VI_3	mandatory	202	5.7e-31	105.8	0.984	0.941	6	195	Cas	CAS_Class1-Subtype-I-F	557109	557717	+
ACBA002.0722.00014.C001	ACBA002.0722.00014	ACBA002.0722.00014.C001_00562	Cas__cas1_I-F_1	518	defense-finder-models/Cas/Cas/CAS_Class1-Subtype-I-F	ACBA002.0722.00014.C001_CAS_Class1-Subtype-I-F_1	1	1	1	6	1	Cas__cas1_I-F_1	mandatory	317	2e-136	451.9	0.993	0.95	13	313	Cas	CAS_Class1-Subtype-I-F	557729	558682	+
ACBA002.0722.00014.C001	ACBA002.0722.00014	ACBA002.0722.00014.C001_00951	Dynamins__LeoBC	879	defense-finder-models/DefenseFinder_5/Dynamins/Dynamins	ACBA002.0722.00014.C001_Dynamins_1	1	1	0.5	2	1	Dynamins__LeoBC	mandatory	352	1.6e-06	25	0.115	0.213	205	279	Dynamins	Dynamins	974674	975732	+
ACBA002.0722.00014.C001	ACBA002.0722.00014	ACBA002.0722.00014.C001_00956	Dynamins__LeoA	884	defense-finder-models/DefenseFinder_5/Dynamins/Dynamins	ACBA002.0722.00014.C001_Dynamins_1	1	1	0.5	2	1	Dynamins__LeoA	mandatory	469	8.2e-10	35.8	0.233	0.286	169	302	Dynamins	Dynamins	977842	979251	-
ACBA002.0722.00014.C001	ACBA002.0722.00014	ACBA002.0722.00014.C001_02336	Lamassu-Fam__LmuB_SMC_Cap4_nuclease	2148	defense-finder-models/DefenseFinder_1/Lamassu-Fam/Lamassu-Fam	ACBA002.0722.00014.C001_Lamassu-Fam_1	1	1	0.667	2	1	Lamassu-Fam__LmuB_SMC_Cap4_nuclease_II	mandatory	526	7e-125	415.2	0.897	0.987	1	519	Lamassu-Fam	Lamassu-Fam	2406651	2408231	-
ACBA002.0722.00014.C001	ACBA002.0722.00014	ACBA002.0722.00014.C001_02337	Lamassu-Fam__LmuA_effector_Cap4_nuclease	2149	defense-finder-models/DefenseFinder_1/Lamassu-Fam/Lamassu-Fam	ACBA002.0722.00014.C001_Lamassu-Fam_1	1	1	0.667	2	1	Lamassu-Fam__LmuA_effector_Cap4_nuclease_II	mandatory	367	7e-74	247	0.973	0.959	14	365	Lamassu-Fam	Lamassu-Fam	2408435	2409538	-
ACBA002.0722.00014.C001	ACBA002.0722.00014	ACBA002.0722.00014.C001_02338	Menshen__NsnA	2150	defense-finder-models/DefenseFinder_4/Menshen/Menshen	ACBA002.0722.00014.C001_Menshen_1	1	1	1	3	1	Menshen__NsnA	mandatory	364	1.4e-116	387.4	0.901	0.929	23	360	Menshen	Menshen	2410135	2411229	+
ACBA002.0722.00014.C001	ACBA002.0722.00014	ACBA002.0722.00014.C001_02339	Menshen__NsnB	2151	defense-finder-models/DefenseFinder_4/Menshen/Menshen	ACBA002.0722.00014.C001_Menshen_1	1	1	1	3	1	Menshen__NsnB	mandatory	378	2.9e-115	383.2	0.994	0.989	1	374	Menshen	Menshen	2411213	2412349	+
ACBA002.0722.00014.C001	ACBA002.0722.00014	ACBA002.0722.00014.C001_02340	Menshen__NsnC_2623244837	2152	defense-finder-models/DefenseFinder_4/Menshen/Menshen	ACBA002.0722.00014.C001_Menshen_1	1	1	1	3	1	Menshen__NsnC_2507451963	mandatory	317	2.2e-122	406	0.997	0.997	1	316	Menshen	Menshen	2412351	2413304	+
ACBA002.0722.00015.C001	ACBA002.0722.00015	ACBA002.0722.00015.C001_00229	RM_Type_IV__Type_IV_REases	214	defense-finder-models/RM/RM/RM_Type_IV	ACBA002.0722.00015.C001_RM_Type_IV_2	1	1	1	1	2	RM_Type_IV__Type_IV_REases	mandatory	680	3.6e-85	284.8	1.057	0.901	24	636	RM	RM_Type_IV	249645	251687	+
ACBA002.0722.00015.C001	ACBA002.0722.00015	ACBA002.0722.00015.C001_00230	RM_Type_IV__Type_IV_REases	215	defense-finder-models/RM/RM/RM_Type_IV	ACBA002.0722.00015.C001_RM_Type_IV_2	1	1	1	1	2	RM_Type_IV__Type_IV_REases	mandatory	441	2.8e-59	198.5	0.736	0.887	3	393	RM	RM_Type_IV	251690	253015	+
ACBA002.0722.00015.C001	ACBA002.0722.00015	ACBA002.0722.00015.C001_03082	RM__Type_I_REases	2936	defense-finder-models/RM/RM/RM_Type_I	ACBA002.0722.00015.C001_RM_Type_I_1	1	1	1	2.5	1	RM__Type_I_REases	mandatory	1034	2e-258	858.2	0.994	0.981	2	1015	RM	RM_Type_I	3160121	3163225	-
ACBA002.0722.00015.C001	ACBA002.0722.00015	ACBA002.0722.00015.C001_03085	RM__Type_I_S	2939	defense-finder-models/RM/RM/RM_Type_I	ACBA002.0722.00015.C001_RM_Type_I_1	1	1	1	2.5	1	RM__Type_I_S	accessory	454	5.7e-55	184.8	0.461	0.971	7	447	RM	RM_Type_I	3164981	3166345	-
ACBA002.0722.00015.C001	ACBA002.0722.00015	ACBA002.0722.00015.C001_03087	RM__Type_I_MTases	2941	defense-finder-models/RM/RM/RM_Type_I	ACBA002.0722.00015.C001_RM_Type_I_1	1	1	1	2.5	1	RM__Type_I_MTases	mandatory	576	5.5e-165	547.8	0.99	0.988	7	575	RM	RM_Type_I	3167735	3169465	-
ACBA002.0722.00015.C001	ACBA002.0722.00015	ACBA002.0722.00015.C001_00424	PsyrTA__PsyrA	398	defense-finder-models/DefenseFinder_2/PsyrTA/PsyrTA	ACBA002.0722.00015.C001_PsyrTA_1	1	1	1	2	2	PsyrTA__PsyrA	mandatory	193	0.00044	17	0.126	0.264	20	70	PsyrTA	PsyrTA	444405	444986	+
ACBA002.0722.00015.C001	ACBA002.0722.00015	ACBA002.0722.00015.C001_00426	PsyrTA__PsyrT	400	defense-finder-models/DefenseFinder_2/PsyrTA/PsyrTA	ACBA002.0722.00015.C001_PsyrTA_1	1	1	1	2	2	PsyrTA__PsyrT	mandatory	211	2.6e-13	46.7	0.235	0.763	48	208	PsyrTA	PsyrTA	445405	446040	-
ACBA002.0722.00015.C001	ACBA002.0722.00015	ACBA002.0722.00015.C001_00427	PsyrTA__PsyrT	401	defense-finder-models/DefenseFinder_2/PsyrTA/PsyrTA	ACBA002.0722.00015.C001_PsyrTA_1	1	1	1	2	2	PsyrTA__PsyrT	mandatory	681	3.3e-06	23.2	0.107	0.112	512	587	PsyrTA	PsyrTA	446033	448078	-
ACBA002.0722.00015.C001	ACBA002.0722.00015	ACBA002.0722.00015.C001_02766	SoFic__SoFic	2643	defense-finder-models/DefenseFinder_5/SoFIC/SoFic	ACBA002.0722.00015.C001_SoFic_1	1	1	1	1	1	SoFic__SoFic	mandatory	369	2.1e-123	409.8	0.983	0.951	9	359	SoFIC	SoFic	2836792	2837901	-
ACBA002.0722.00016.C001	ACBA002.0722.00016	ACBA002.0722.00016.C001_00121	RM_Type_II__Type_II_MTases	112	defense-finder-models/RM/RM/RM_Type_II	ACBA002.0722.00016.C001_RM_Type_II_1	1	1	1	2	1	RM_Type_II__Type_II_MTases	mandatory	355	7e-88	293.1	0.975	0.977	1	347	RM	RM_Type_II	127426	128493	+
ACBA002.0722.00016.C001	ACBA002.0722.00016	ACBA002.0722.00016.C001_00122	RM_Type_II__Type_II_REases	113	defense-finder-models/RM/RM/RM_Type_II	ACBA002.0722.00016.C001_RM_Type_II_1	1	1	1	2	1	RM_Type_II__Type_II_REases	mandatory	997	1e-114	382.3	2.954	0.99	1	987	RM	RM_Type_II	128480	131473	+
ACBA002.0722.00016.C001	ACBA002.0722.00016	ACBA002.0722.00016.C001_02783	RM_Type_II__Type_II_REases	2649	defense-finder-models/RM/RM/RM_Type_II	ACBA002.0722.00016.C001_RM_Type_II_2	1	1	1	2	1	RM_Type_II__Type_II_REases	mandatory	372	3.3e-13	48.3	0.832	0.919	1	342	RM	RM_Type_II	2891115	2892233	+
ACBA002.0722.00016.C001	ACBA002.0722.00016	ACBA002.0722.00016.C001_02785	RM_Type_II__Type_II_MTases	2651	defense-finder-models/RM/RM/RM_Type_II	ACBA002.0722.00016.C001_RM_Type_II_2	1	1	1	2	1	RM_Type_II__Type_II_MTases	mandatory	423	3.9e-11	40	0.53	0.504	20	232	RM	RM_Type_II	2892880	2894151	-
ACBA002.0722.00016.C001	ACBA002.0722.00016	ACBA002.0722.00016.C001_00125	Gao_Qat__QatD	116	defense-finder-models/DefenseFinder_3/Gao_Qat/Gao_Qat	ACBA002.0722.00016.C001_Gao_Qat_1	1	1	1	4	1	Gao_Qat__QatD	mandatory	247	5e-84	279.3	0.957	0.976	5	245	Gao_Qat	Gao_Qat	135123	135866	-
ACBA002.0722.00016.C001	ACBA002.0722.00016	ACBA002.0722.00016.C001_00126	Gao_Qat__QatC	117	defense-finder-models/DefenseFinder_3/Gao_Qat/Gao_Qat	ACBA002.0722.00016.C001_Gao_Qat_1	1	1	1	4	1	Gao_Qat__QatC	mandatory	440	8.4e-80	266.5	0.858	0.861	54	432	Gao_Qat	Gao_Qat	135863	137185	-
ACBA002.0722.00016.C001	ACBA002.0722.00016	ACBA002.0722.00016.C001_00127	Gao_Qat__QatB	118	defense-finder-models/DefenseFinder_3/Gao_Qat/Gao_Qat	ACBA002.0722.00016.C001_Gao_Qat_1	1	1	1	4	1	Gao_Qat__QatB	mandatory	253	1.5e-17	61.7	0.907	0.889	12	236	Gao_Qat	Gao_Qat	137178	137939	-
ACBA002.0722.00016.C001	ACBA002.0722.00016	ACBA002.0722.00016.C001_00128	Gao_Qat__QatA	119	defense-finder-models/DefenseFinder_3/Gao_Qat/Gao_Qat	ACBA002.0722.00016.C001_Gao_Qat_1	1	1	1	4	1	Gao_Qat__QatA	mandatory	599	1.5e-85	285.8	0.918	0.972	3	584	Gao_Qat	Gao_Qat	137954	139753	-
ACBA002.0722.00016.C001	ACBA002.0722.00016	ACBA002.0722.00016.C001_02918	Gao_Qat__QatD	2782	defense-finder-models/DefenseFinder_3/Gao_Qat/Gao_Qat	ACBA002.0722.00016.C001_Gao_Qat_2	1	1	1	4	1	Gao_Qat__QatD	mandatory	246	2e-75	251.2	0.957	0.976	4	243	Gao_Qat	Gao_Qat	3031018	3031758	-
ACBA002.0722.00016.C001	ACBA002.0722.00016	ACBA002.0722.00016.C001_02919	Gao_Qat__QatC	2783	defense-finder-models/DefenseFinder_3/Gao_Qat/Gao_Qat	ACBA002.0722.00016.C001_Gao_Qat_2	1	1	1	4	1	Gao_Qat__QatC	mandatory	442	1.4e-86	288.9	0.888	0.894	40	434	Gao_Qat	Gao_Qat	3031758	3033086	-
ACBA002.0722.00016.C001	ACBA002.0722.00016	ACBA002.0722.00016.C001_02920	Gao_Qat__QatB	2784	defense-finder-models/DefenseFinder_3/Gao_Qat/Gao_Qat	ACBA002.0722.00016.C001_Gao_Qat_2	1	1	1	4	1	Gao_Qat__QatB	mandatory	254	1.3e-09	35.7	0.826	0.787	37	236	Gao_Qat	Gao_Qat	3033079	3033843	-
ACBA002.0722.00016.C001	ACBA002.0722.00016	ACBA002.0722.00016.C001_02921	Gao_Qat__QatA	2785	defense-finder-models/DefenseFinder_3/Gao_Qat/Gao_Qat	ACBA002.0722.00016.C001_Gao_Qat_2	1	1	1	4	1	Gao_Qat__QatA	mandatory	597	1.2e-80	269.6	0.929	0.983	3	589	Gao_Qat	Gao_Qat	3033871	3035664	-
ACBA002.0722.00016.C001	ACBA002.0722.00016	ACBA002.0722.00016.C001_00469	PsyrTA__PsyrA	443	defense-finder-models/DefenseFinder_2/PsyrTA/PsyrTA	ACBA002.0722.00016.C001_PsyrTA_2	1	1	1	2	2	PsyrTA__PsyrA	mandatory	193	0.00048	16.9	0.126	0.264	20	70	PsyrTA	PsyrTA	508162	508743	+
ACBA002.0722.00016.C001	ACBA002.0722.00016	ACBA002.0722.00016.C001_00471	PsyrTA__PsyrT	445	defense-finder-models/DefenseFinder_2/PsyrTA/PsyrTA	ACBA002.0722.00016.C001_PsyrTA_2	1	1	1	2	2	PsyrTA__PsyrT	mandatory	211	1.7e-13	47.4	0.235	0.763	48	208	PsyrTA	PsyrTA	509162	509797	-
ACBA002.0722.00016.C001	ACBA002.0722.00016	ACBA002.0722.00016.C001_00472	PsyrTA__PsyrT	446	defense-finder-models/DefenseFinder_2/PsyrTA/PsyrTA	ACBA002.0722.00016.C001_PsyrTA_2	1	1	1	2	2	PsyrTA__PsyrT	mandatory	681	3.3e-06	23.2	0.107	0.112	512	587	PsyrTA	PsyrTA	509790	511835	-
ACBA002.0722.00016.C001	ACBA002.0722.00016	ACBA002.0722.00016.C001_03334	PD-Lambda-2__PD-Lambda-2_C	3178	defense-finder-models/DefenseFinder_2/PD-Lambda-2/PD-Lambda-2	ACBA002.0722.00016.C001_PD-Lambda-2_1	1	1	1	2.5	1	PD-Lambda-2__PD-Lambda-2_C	accessory	376	2.7e-109	363.3	0.963	0.976	5	371	PD-Lambda-2	PD-Lambda-2	3445186	3446316	-
ACBA002.0722.00016.C001	ACBA002.0722.00016	ACBA002.0722.00016.C001_03335	PD-Lambda-2__PD-Lambda-2_B	3179	defense-finder-models/DefenseFinder_2/PD-Lambda-2/PD-Lambda-2	ACBA002.0722.00016.C001_PD-Lambda-2_1	1	1	1	2.5	1	PD-Lambda-2__PD-Lambda-2_B	mandatory	407	7.3e-208	688	0.993	0.983	1	400	PD-Lambda-2	PD-Lambda-2	3446319	3447542	-
ACBA002.0722.00016.C001	ACBA002.0722.00016	ACBA002.0722.00016.C001_03336	PD-Lambda-2__PD-Lambda-2_A	3180	defense-finder-models/DefenseFinder_2/PD-Lambda-2/PD-Lambda-2	ACBA002.0722.00016.C001_PD-Lambda-2_1	1	1	1	2.5	1	PD-Lambda-2__PD-Lambda-2_A	mandatory	90	1e-24	84.2	0.966	0.911	1	82	PD-Lambda-2	PD-Lambda-2	3447532	3447804	-
ACBA002.0722.00016.C001	ACBA002.0722.00016	ACBA002.0722.00016.C001_01092	Cas__cas1_I-F_1	1026	defense-finder-models/Cas/Cas/CAS_Class1-Subtype-I-F	ACBA002.0722.00016.C001_CAS_Class1-Subtype-I-F_1	1	1	1	6	1	Cas__cas1_I-F_1	mandatory	321	3.4e-140	464.4	0.99	0.925	12	308	Cas	CAS_Class1-Subtype-I-F	1154748	1155713	+
ACBA002.0722.00016.C001	ACBA002.0722.00016	ACBA002.0722.00016.C001_01093	Cas__cas3f_I-F_1	1027	defense-finder-models/Cas/Cas/CAS_Class1-Subtype-I-F	ACBA002.0722.00016.C001_CAS_Class1-Subtype-I-F_1	1	1	1	6	1	Cas__cas3f_I-F_1	mandatory	1124	3.1e-281	933.6	0.999	0.996	1	1119	Cas	CAS_Class1-Subtype-I-F	1155710	1159084	+
ACBA002.0722.00016.C001	ACBA002.0722.00016	ACBA002.0722.00016.C001_01094	Cas__cas8f_I-F_8	1028	defense-finder-models/Cas/Cas/CAS_Class1-Subtype-I-F	ACBA002.0722.00016.C001_CAS_Class1-Subtype-I-F_1	1	1	1	6	1	Cas__cas8f_I-F_8	mandatory	416	2.8e-112	373.2	0.989	0.863	40	398	Cas	CAS_Class1-Subtype-I-F	1159100	1160350	+
ACBA002.0722.00016.C001	ACBA002.0722.00016	ACBA002.0722.00016.C001_01095	Cas__cas5f_I-F_4	1029	defense-finder-models/Cas/Cas/CAS_Class1-Subtype-I-F	ACBA002.0722.00016.C001_CAS_Class1-Subtype-I-F_1	1	1	1	6	1	Cas__cas5f_I-F_4	mandatory	294	1.4e-106	353.9	1	0.966	5	288	Cas	CAS_Class1-Subtype-I-F	1160350	1161234	+
ACBA002.0722.00016.C001	ACBA002.0722.00016	ACBA002.0722.00016.C001_01096	Cas__cas7f_I-F_2	1030	defense-finder-models/Cas/Cas/CAS_Class1-Subtype-I-F	ACBA002.0722.00016.C001_CAS_Class1-Subtype-I-F_1	1	1	1	6	1	Cas__cas7f_I-F_3	mandatory	337	1.5e-131	436.4	1	0.967	8	333	Cas	CAS_Class1-Subtype-I-F	1161261	1162274	+
ACBA002.0722.00016.C001	ACBA002.0722.00016	ACBA002.0722.00016.C001_01097	Cas__cas6f_I_II_III_IV_V_VI_3	1031	defense-finder-models/Cas/Cas/CAS_Class1-Subtype-I-F	ACBA002.0722.00016.C001_CAS_Class1-Subtype-I-F_1	1	1	1	6	1	Cas__cas6f_I_II_III_IV_V_VI_3	mandatory	203	5.7e-51	171.1	1	0.985	4	203	Cas	CAS_Class1-Subtype-I-F	1162277	1162888	+
ACBA002.0722.00016.C001	ACBA002.0722.00016	ACBA002.0722.00016.C001_02402	Retron__RT_Tot	2290	defense-finder-models/DefenseFinder_5/Retron/Retron_VI	ACBA002.0722.00016.C001_Retron_VI_2	1	1	1	2	1	Retron__RT_Tot	mandatory	300	1.2e-86	288.7	0.923	0.95	15	299	Retron	Retron_VI	2497331	2498233	-
ACBA002.0722.00016.C001	ACBA002.0722.00016	ACBA002.0722.00016.C001_02403	Retron_VI__HTH	2291	defense-finder-models/DefenseFinder_5/Retron/Retron_VI	ACBA002.0722.00016.C001_Retron_VI_2	1	1	1	2	1	Retron_VI__HTH	mandatory	97	1e-36	122.7	0.949	0.979	1	95	Retron	Retron_VI	2498223	2498516	-
ACBA002.0722.00016.C001	ACBA002.0722.00016	ACBA002.0722.00016.C001_03402	Dynamins__LeoBC	3245	defense-finder-models/DefenseFinder_5/Dynamins/Dynamins	ACBA002.0722.00016.C001_Dynamins_1	1	1	0.5	2	1	Dynamins__LeoBC	mandatory	352	1.8e-06	25	0.115	0.213	205	279	Dynamins	Dynamins	3519410	3520468	+
ACBA002.0722.00016.C001	ACBA002.0722.00016	ACBA002.0722.00016.C001_03407	Dynamins__LeoA	3250	defense-finder-models/DefenseFinder_5/Dynamins/Dynamins	ACBA002.0722.00016.C001_Dynamins_1	1	1	0.5	2	1	Dynamins__LeoA	mandatory	469	8.9e-10	35.8	0.233	0.286	169	302	Dynamins	Dynamins	3522578	3523987	-
ACBA002.0722.00016.P002	ACBA002.0722.00016	ACBA002.0722.00016.P002_00013	RosmerTA__RmrA_2641389401	7	defense-finder-models/DefenseFinder_4/RosmerTA/RosmerTA	ACBA002.0722.00016.P002_RosmerTA_1	1	1	1	2	1	RosmerTA__RmrA_2585209417	mandatory	368	5.5e-119	388.7	0.992	0.992	1	365	RosmerTA	RosmerTA	8790	9896	-
ACBA002.0722.00016.P002	ACBA002.0722.00016	ACBA002.0722.00016.P002_00014	RosmerTA__RmrT_2641389401	8	defense-finder-models/DefenseFinder_4/RosmerTA/RosmerTA	ACBA002.0722.00016.P002_RosmerTA_1	1	1	1	2	1	RosmerTA__RmrT_2585209417	mandatory	236	2.2e-41	133.3	0.91	0.907	17	230	RosmerTA	RosmerTA	9909	10619	-
ACBA002.0722.00017.C001	ACBA002.0722.00017	ACBA002.0722.00017.C001_00895	RM_Type_IIG__Type_IIG	844	defense-finder-models/RM/RM/RM_Type_IIG	ACBA002.0722.00017.C001_RM_Type_IIG_2	1	1	1	1	1	RM_Type_IIG__Type_IIG	mandatory	915	3.3e-216	717.9	0.991	0.984	12	911	RM	RM_Type_IIG	942588	945335	+
ACBA002.0722.00017.C001	ACBA002.0722.00017	ACBA002.0722.00017.C001_00904	RM_Type_IV__Type_IV_REases	853	defense-finder-models/RM/RM/RM_Type_IV	ACBA002.0722.00017.C001_RM_Type_IV_3	1	1	1	1	1	RM_Type_IV__Type_IV_REases	mandatory	207	3.7e-22	77.2	0.249	0.527	92	200	RM	RM_Type_IV	955416	956039	-
ACBA002.0722.00017.C001	ACBA002.0722.00017	ACBA002.0722.00017.C001_02996	RM_Type_II__Type_II_MTases	2887	defense-finder-models/RM/RM/RM_Type_II	ACBA002.0722.00017.C001_RM_Type_II_1	1	1	1	2	1	RM_Type_II__Type_II_MTases	mandatory	439	2.2e-29	100.3	1.036	0.911	24	423	RM	RM_Type_II	3194640	3195959	+
ACBA002.0722.00017.C001	ACBA002.0722.00017	ACBA002.0722.00017.C001_02997	RM_Type_II__Type_II_REases	2888	defense-finder-models/RM/RM/RM_Type_II	ACBA002.0722.00017.C001_RM_Type_II_1	1	1	1	2	1	RM_Type_II__Type_II_REases	mandatory	380	4.8e-31	106.8	1.065	0.976	5	375	RM	RM_Type_II	3195959	3197101	+
ACBA002.0722.00017.C001	ACBA002.0722.00017	ACBA002.0722.00017.C001_01352	AVAST_IV__Avs4A	1285	defense-finder-models/DefenseFinder_2/AVAST/AVAST_IV	ACBA002.0722.00017.C001_AVAST_IV_1	1	1	1	1	1	AVAST_IV__Avs4A	mandatory	1250	6.7e-40	134	0.111	0.129	1	161	AVAST	AVAST_IV	1440044	1443796	-
ACBA002.0722.00017.C001	ACBA002.0722.00017	ACBA002.0722.00017.C001_03291	PsyrTA__PsyrT	3156	defense-finder-models/DefenseFinder_2/PsyrTA/PsyrTA	ACBA002.0722.00017.C001_PsyrTA_2	1	1	1	2	2	PsyrTA__PsyrT	mandatory	681	3.3e-06	23.2	0.107	0.112	512	587	PsyrTA	PsyrTA	3486912	3488957	+
ACBA002.0722.00017.C001	ACBA002.0722.00017	ACBA002.0722.00017.C001_03292	PsyrTA__PsyrT	3157	defense-finder-models/DefenseFinder_2/PsyrTA/PsyrTA	ACBA002.0722.00017.C001_PsyrTA_2	1	1	1	2	2	PsyrTA__PsyrT	mandatory	211	1.9e-13	47.1	0.235	0.763	48	208	PsyrTA	PsyrTA	3488950	3489585	+
ACBA002.0722.00017.C001	ACBA002.0722.00017	ACBA002.0722.00017.C001_03294	PsyrTA__PsyrA	3159	defense-finder-models/DefenseFinder_2/PsyrTA/PsyrTA	ACBA002.0722.00017.C001_PsyrTA_2	1	1	1	2	2	PsyrTA__PsyrA	mandatory	193	0.00043	17	0.126	0.264	20	70	PsyrTA	PsyrTA	3490004	3490585	-
ACBA002.0722.00017.C001	ACBA002.0722.00017	ACBA002.0722.00017.C001_02709	Cas__cas6f_I_II_III_IV_V_VI_3	2608	defense-finder-models/Cas/Cas/CAS_Class1-Subtype-I-F	ACBA002.0722.00017.C001_CAS_Class1-Subtype-I-F_1	1	1	1	6	1	Cas__cas6f_I_II_III_IV_V_VI_3	mandatory	203	3.7e-51	171.6	1	0.985	4	203	Cas	CAS_Class1-Subtype-I-F	2882836	2883447	-
ACBA002.0722.00017.C001	ACBA002.0722.00017	ACBA002.0722.00017.C001_02710	Cas__cas7f_I-F_2	2609	defense-finder-models/Cas/Cas/CAS_Class1-Subtype-I-F	ACBA002.0722.00017.C001_CAS_Class1-Subtype-I-F_1	1	1	1	6	1	Cas__cas7f_I-F_3	mandatory	337	2.8e-131	435.5	1	0.967	8	333	Cas	CAS_Class1-Subtype-I-F	2883450	2884463	-
ACBA002.0722.00017.C001	ACBA002.0722.00017	ACBA002.0722.00017.C001_02711	Cas__cas5f_I-F_4	2610	defense-finder-models/Cas/Cas/CAS_Class1-Subtype-I-F	ACBA002.0722.00017.C001_CAS_Class1-Subtype-I-F_1	1	1	1	6	1	Cas__cas5f_I-F_4	mandatory	294	1.1e-106	354.1	1	0.966	5	288	Cas	CAS_Class1-Subtype-I-F	2884489	2885373	-
ACBA002.0722.00017.C001	ACBA002.0722.00017	ACBA002.0722.00017.C001_02712	Cas__cas8f_I-F_8	2611	defense-finder-models/Cas/Cas/CAS_Class1-Subtype-I-F	ACBA002.0722.00017.C001_CAS_Class1-Subtype-I-F_1	1	1	1	6	1	Cas__cas8f_I-F_8	mandatory	416	1.3e-111	371	0.989	0.863	40	398	Cas	CAS_Class1-Subtype-I-F	2885373	2886623	-
ACBA002.0722.00017.C001	ACBA002.0722.00017	ACBA002.0722.00017.C001_02713	Cas__cas3f_I-F_1	2612	defense-finder-models/Cas/Cas/CAS_Class1-Subtype-I-F	ACBA002.0722.00017.C001_CAS_Class1-Subtype-I-F_1	1	1	1	6	1	Cas__cas3f_I-F_1	mandatory	1124	8.9e-280	928.7	0.999	0.996	1	1119	Cas	CAS_Class1-Subtype-I-F	2886639	2890013	-
ACBA002.0722.00017.C001	ACBA002.0722.00017	ACBA002.0722.00017.C001_02714	Cas__cas1_I-F_1	2613	defense-finder-models/Cas/Cas/CAS_Class1-Subtype-I-F	ACBA002.0722.00017.C001_CAS_Class1-Subtype-I-F_1	1	1	1	6	1	Cas__cas1_I-F_1	mandatory	321	5.1e-140	463.7	0.99	0.925	12	308	Cas	CAS_Class1-Subtype-I-F	2890010	2890975	-
ACBA002.0722.00017.C001	ACBA002.0722.00017	ACBA002.0722.00017.C001_00517	Dynamins__LeoA	487	defense-finder-models/DefenseFinder_5/Dynamins/Dynamins	ACBA002.0722.00017.C001_Dynamins_1	1	1	0.5	2	1	Dynamins__LeoA	mandatory	469	2.8e-09	34.1	0.233	0.286	169	302	Dynamins	Dynamins	550150	551559	+
ACBA002.0722.00017.C001	ACBA002.0722.00017	ACBA002.0722.00017.C001_00522	Dynamins__LeoBC	492	defense-finder-models/DefenseFinder_5/Dynamins/Dynamins	ACBA002.0722.00017.C001_Dynamins_1	1	1	0.5	2	1	Dynamins__LeoBC	mandatory	352	1.7e-06	25	0.115	0.213	205	279	Dynamins	Dynamins	553670	554728	-
ACBA002.0722.00017.C001	ACBA002.0722.00017	ACBA002.0722.00017.C001_03352	AbiH__AbiH	3216	defense-finder-models/DefenseFinder_1/AbiH/AbiH	ACBA002.0722.00017.C001_AbiH_1	1	1	1	1	1	AbiH__AbiH	mandatory	474	9.8e-26	88.9	0.951	0.854	3	407	AbiH	AbiH	3548343	3549767	-
ACBA002.0722.00018.C001	ACBA002.0722.00018	ACBA002.0722.00018.C001_03029	PD-T4-5__PD-T4-5	2876	defense-finder-models/DefenseFinder_3/PD-T4-5/PD-T4-5	ACBA002.0722.00018.C001_PD-T4-5_1	1	1	1	1	1	PD-T4-5__PD-T4-5	mandatory	314	9.8e-39	131.4	0.914	0.933	2	294	PD-T4-5	PD-T4-5	3100064	3101008	-
ACBA002.0722.00018.C001	ACBA002.0722.00018	ACBA002.0722.00018.C001_00392	PsyrTA__PsyrA	371	defense-finder-models/DefenseFinder_2/PsyrTA/PsyrTA	ACBA002.0722.00018.C001_PsyrTA_1	1	1	1	2	2	PsyrTA__PsyrA	mandatory	193	0.00047	17	0.126	0.264	20	70	PsyrTA	PsyrTA	414779	415360	+
ACBA002.0722.00018.C001	ACBA002.0722.00018	ACBA002.0722.00018.C001_00394	PsyrTA__PsyrT	373	defense-finder-models/DefenseFinder_2/PsyrTA/PsyrTA	ACBA002.0722.00018.C001_PsyrTA_1	1	1	1	2	2	PsyrTA__PsyrT	mandatory	211	1.7e-13	47.4	0.235	0.763	48	208	PsyrTA	PsyrTA	415779	416414	-
ACBA002.0722.00018.C001	ACBA002.0722.00018	ACBA002.0722.00018.C001_00395	PsyrTA__PsyrT	374	defense-finder-models/DefenseFinder_2/PsyrTA/PsyrTA	ACBA002.0722.00018.C001_PsyrTA_1	1	1	1	2	2	PsyrTA__PsyrT	mandatory	681	3.5e-06	23.2	0.107	0.112	512	587	PsyrTA	PsyrTA	416407	418452	-
ACBA002.0722.00018.C001	ACBA002.0722.00018	ACBA002.0722.00018.C001_03240	SspBCDE__SspD	3078	defense-finder-models/DefenseFinder_4/SspBCDE/SspBCDE	ACBA002.0722.00018.C001_SspBCDE_1	1	1	0.429	3	1	SspBCDE__SspD	mandatory	280	9.3e-150	495.5	0.989	0.996	2	280	SspBCDE	SspBCDE	3306763	3307605	-
ACBA002.0722.00018.C001	ACBA002.0722.00018	ACBA002.0722.00018.C001_03241	SspBCDE__SspC	3079	defense-finder-models/DefenseFinder_4/SspBCDE/SspBCDE	ACBA002.0722.00018.C001_SspBCDE_1	1	1	0.429	3	1	SspBCDE__SspC	mandatory	1102	0	1192.3	0.995	0.992	3	1095	SspBCDE	SspBCDE	3307602	3310910	-
ACBA002.0722.00018.C001	ACBA002.0722.00018	ACBA002.0722.00018.C001_03242	SspBCDE__SspB	3080	defense-finder-models/DefenseFinder_4/SspBCDE/SspBCDE	ACBA002.0722.00018.C001_SspBCDE_1	1	1	0.429	3	1	SspBCDE__SspB	mandatory	314	7e-44	148	0.904	0.901	13	295	SspBCDE	SspBCDE	3310903	3311847	-
ACBA002.0722.00019.C001	ACBA002.0722.00019	ACBA002.0722.00019.C001_00895	RM_Type_IIG__Type_IIG	844	defense-finder-models/RM/RM/RM_Type_IIG	ACBA002.0722.00019.C001_RM_Type_IIG_2	1	1	1	1	1	RM_Type_IIG__Type_IIG	mandatory	915	3.4e-216	717.9	0.991	0.984	12	911	RM	RM_Type_IIG	942552	945299	+
ACBA002.0722.00019.C001	ACBA002.0722.00019	ACBA002.0722.00019.C001_00904	RM_Type_IV__Type_IV_REases	853	defense-finder-models/RM/RM/RM_Type_IV	ACBA002.0722.00019.C001_RM_Type_IV_3	1	1	1	1	1	RM_Type_IV__Type_IV_REases	mandatory	207	3.7e-22	77.2	0.249	0.527	92	200	RM	RM_Type_IV	955380	956003	-
ACBA002.0722.00019.C001	ACBA002.0722.00019	ACBA002.0722.00019.C001_02997	RM_Type_II__Type_II_MTases	2889	defense-finder-models/RM/RM/RM_Type_II	ACBA002.0722.00019.C001_RM_Type_II_1	1	1	1	2	1	RM_Type_II__Type_II_MTases	mandatory	439	2.2e-29	100.3	1.036	0.911	24	423	RM	RM_Type_II	3194605	3195924	+
ACBA002.0722.00019.C001	ACBA002.0722.00019	ACBA002.0722.00019.C001_02998	RM_Type_II__Type_II_REases	2890	defense-finder-models/RM/RM/RM_Type_II	ACBA002.0722.00019.C001_RM_Type_II_1	1	1	1	2	1	RM_Type_II__Type_II_REases	mandatory	380	4.8e-31	106.8	1.065	0.976	5	375	RM	RM_Type_II	3195924	3197066	+
ACBA002.0722.00019.C001	ACBA002.0722.00019	ACBA002.0722.00019.C001_01352	AVAST_IV__Avs4A	1286	defense-finder-models/DefenseFinder_2/AVAST/AVAST_IV	ACBA002.0722.00019.C001_AVAST_IV_1	1	1	1	1	1	AVAST_IV__Avs4A	mandatory	1250	6.7e-40	134	0.111	0.129	1	161	AVAST	AVAST_IV	1440009	1443761	-
ACBA002.0722.00019.C001	ACBA002.0722.00019	ACBA002.0722.00019.C001_03305	PsyrTA__PsyrT	3169	defense-finder-models/DefenseFinder_2/PsyrTA/PsyrTA	ACBA002.0722.00019.C001_PsyrTA_2	1	1	1	2	2	PsyrTA__PsyrT	mandatory	681	3.3e-06	23.2	0.107	0.112	512	587	PsyrTA	PsyrTA	3498145	3500190	+
ACBA002.0722.00019.C001	ACBA002.0722.00019	ACBA002.0722.00019.C001_03306	PsyrTA__PsyrT	3170	defense-finder-models/DefenseFinder_2/PsyrTA/PsyrTA	ACBA002.0722.00019.C001_PsyrTA_2	1	1	1	2	2	PsyrTA__PsyrT	mandatory	211	1.9e-13	47.1	0.235	0.763	48	208	PsyrTA	PsyrTA	3500183	3500818	+
ACBA002.0722.00019.C001	ACBA002.0722.00019	ACBA002.0722.00019.C001_03308	PsyrTA__PsyrA	3172	defense-finder-models/DefenseFinder_2/PsyrTA/PsyrTA	ACBA002.0722.00019.C001_PsyrTA_2	1	1	1	2	2	PsyrTA__PsyrA	mandatory	193	0.00043	17	0.126	0.264	20	70	PsyrTA	PsyrTA	3501237	3501818	-
ACBA002.0722.00019.C001	ACBA002.0722.00019	ACBA002.0722.00019.C001_02710	Cas__cas6f_I_II_III_IV_V_VI_3	2610	defense-finder-models/Cas/Cas/CAS_Class1-Subtype-I-F	ACBA002.0722.00019.C001_CAS_Class1-Subtype-I-F_1	1	1	1	6	1	Cas__cas6f_I_II_III_IV_V_VI_3	mandatory	203	3.8e-51	171.6	1	0.985	4	203	Cas	CAS_Class1-Subtype-I-F	2882801	2883412	-
ACBA002.0722.00019.C001	ACBA002.0722.00019	ACBA002.0722.00019.C001_02711	Cas__cas7f_I-F_2	2611	defense-finder-models/Cas/Cas/CAS_Class1-Subtype-I-F	ACBA002.0722.00019.C001_CAS_Class1-Subtype-I-F_1	1	1	1	6	1	Cas__cas7f_I-F_3	mandatory	337	2.8e-131	435.5	1	0.967	8	333	Cas	CAS_Class1-Subtype-I-F	2883415	2884428	-
ACBA002.0722.00019.C001	ACBA002.0722.00019	ACBA002.0722.00019.C001_02712	Cas__cas5f_I-F_4	2612	defense-finder-models/Cas/Cas/CAS_Class1-Subtype-I-F	ACBA002.0722.00019.C001_CAS_Class1-Subtype-I-F_1	1	1	1	6	1	Cas__cas5f_I-F_4	mandatory	294	1.1e-106	354.1	1	0.966	5	288	Cas	CAS_Class1-Subtype-I-F	2884454	2885338	-
ACBA002.0722.00019.C001	ACBA002.0722.00019	ACBA002.0722.00019.C001_02713	Cas__cas8f_I-F_8	2613	defense-finder-models/Cas/Cas/CAS_Class1-Subtype-I-F	ACBA002.0722.00019.C001_CAS_Class1-Subtype-I-F_1	1	1	1	6	1	Cas__cas8f_I-F_8	mandatory	416	1.3e-111	371	0.989	0.863	40	398	Cas	CAS_Class1-Subtype-I-F	2885338	2886588	-
ACBA002.0722.00019.C001	ACBA002.0722.00019	ACBA002.0722.00019.C001_02714	Cas__cas3f_I-F_1	2614	defense-finder-models/Cas/Cas/CAS_Class1-Subtype-I-F	ACBA002.0722.00019.C001_CAS_Class1-Subtype-I-F_1	1	1	1	6	1	Cas__cas3f_I-F_1	mandatory	1124	8.9e-280	928.7	0.999	0.996	1	1119	Cas	CAS_Class1-Subtype-I-F	2886604	2889978	-
ACBA002.0722.00019.C001	ACBA002.0722.00019	ACBA002.0722.00019.C001_02715	Cas__cas1_I-F_1	2615	defense-finder-models/Cas/Cas/CAS_Class1-Subtype-I-F	ACBA002.0722.00019.C001_CAS_Class1-Subtype-I-F_1	1	1	1	6	1	Cas__cas1_I-F_1	mandatory	321	5.1e-140	463.7	0.99	0.925	12	308	Cas	CAS_Class1-Subtype-I-F	2889975	2890940	-
ACBA002.0722.00019.C001	ACBA002.0722.00019	ACBA002.0722.00019.C001_00517	Dynamins__LeoA	487	defense-finder-models/DefenseFinder_5/Dynamins/Dynamins	ACBA002.0722.00019.C001_Dynamins_1	1	1	0.5	2	1	Dynamins__LeoA	mandatory	469	2.8e-09	34.1	0.233	0.286	169	302	Dynamins	Dynamins	550123	551532	+
ACBA002.0722.00019.C001	ACBA002.0722.00019	ACBA002.0722.00019.C001_00522	Dynamins__LeoBC	492	defense-finder-models/DefenseFinder_5/Dynamins/Dynamins	ACBA002.0722.00019.C001_Dynamins_1	1	1	0.5	2	1	Dynamins__LeoBC	mandatory	352	1.7e-06	25	0.115	0.213	205	279	Dynamins	Dynamins	553643	554701	-
ACBA002.0722.00019.C001	ACBA002.0722.00019	ACBA002.0722.00019.C001_03366	AbiH__AbiH	3229	defense-finder-models/DefenseFinder_1/AbiH/AbiH	ACBA002.0722.00019.C001_AbiH_1	1	1	1	1	1	AbiH__AbiH	mandatory	474	9.8e-26	88.9	0.951	0.854	3	407	AbiH	AbiH	3559576	3561000	-
ACBA002.0722.00020.C001	ACBA002.0722.00020	ACBA002.0722.00020.C001_00646	PD-T4-5__PD-T4-5	607	defense-finder-models/DefenseFinder_3/PD-T4-5/PD-T4-5	ACBA002.0722.00020.C001_PD-T4-5_1	1	1	1	1	1	PD-T4-5__PD-T4-5	mandatory	314	9.8e-39	131.4	0.914	0.933	2	294	PD-T4-5	PD-T4-5	667401	668345	+
ACBA002.0722.00020.C001	ACBA002.0722.00020	ACBA002.0722.00020.C001_00433	SspBCDE__SspB	403	defense-finder-models/DefenseFinder_4/SspBCDE/SspBCDE	ACBA002.0722.00020.C001_SspBCDE_1	1	1	0.429	3	1	SspBCDE__SspB	mandatory	314	6.9e-44	148	0.904	0.901	13	295	SspBCDE	SspBCDE	456643	457587	+
ACBA002.0722.00020.C001	ACBA002.0722.00020	ACBA002.0722.00020.C001_00434	SspBCDE__SspC	404	defense-finder-models/DefenseFinder_4/SspBCDE/SspBCDE	ACBA002.0722.00020.C001_SspBCDE_1	1	1	0.429	3	1	SspBCDE__SspC	mandatory	1102	0	1192.3	0.995	0.992	3	1095	SspBCDE	SspBCDE	457580	460888	+
ACBA002.0722.00020.C001	ACBA002.0722.00020	ACBA002.0722.00020.C001_00435	SspBCDE__SspD	405	defense-finder-models/DefenseFinder_4/SspBCDE/SspBCDE	ACBA002.0722.00020.C001_SspBCDE_1	1	1	0.429	3	1	SspBCDE__SspD	mandatory	280	9.3e-150	495.5	0.989	0.996	2	280	SspBCDE	SspBCDE	460885	461727	+
ACBA002.0722.00021.C001	ACBA002.0722.00021	ACBA002.0722.00021.C001_00382	PsyrTA__PsyrA	361	defense-finder-models/DefenseFinder_2/PsyrTA/PsyrTA	ACBA002.0722.00021.C001_PsyrTA_1	1	1	1	2	2	PsyrTA__PsyrA	mandatory	193	0.00043	17	0.126	0.264	20	70	PsyrTA	PsyrTA	403901	404482	+
ACBA002.0722.00021.C001	ACBA002.0722.00021	ACBA002.0722.00021.C001_00384	PsyrTA__PsyrT	363	defense-finder-models/DefenseFinder_2/PsyrTA/PsyrTA	ACBA002.0722.00021.C001_PsyrTA_1	1	1	1	2	2	PsyrTA__PsyrT	mandatory	211	1.6e-13	47.4	0.235	0.763	48	208	PsyrTA	PsyrTA	404901	405536	-
ACBA002.0722.00021.C001	ACBA002.0722.00021	ACBA002.0722.00021.C001_00385	PsyrTA__PsyrT	364	defense-finder-models/DefenseFinder_2/PsyrTA/PsyrTA	ACBA002.0722.00021.C001_PsyrTA_1	1	1	1	2	2	PsyrTA__PsyrT	mandatory	681	3.3e-06	23.2	0.107	0.112	512	587	PsyrTA	PsyrTA	405529	407574	-
ACBA002.0722.00021.C001	ACBA002.0722.00021	ACBA002.0722.00021.C001_02926	SspBCDE__SspD	2791	defense-finder-models/DefenseFinder_4/SspBCDE/SspBCDE	ACBA002.0722.00021.C001_SspBCDE_1	1	1	0.429	3	1	SspBCDE__SspD	mandatory	280	8.6e-150	495.5	0.989	0.996	2	280	SspBCDE	SspBCDE	3045579	3046421	-
ACBA002.0722.00021.C001	ACBA002.0722.00021	ACBA002.0722.00021.C001_02927	SspBCDE__SspC	2792	defense-finder-models/DefenseFinder_4/SspBCDE/SspBCDE	ACBA002.0722.00021.C001_SspBCDE_1	1	1	0.429	3	1	SspBCDE__SspC	mandatory	1102	0	1192.3	0.995	0.992	3	1095	SspBCDE	SspBCDE	3046418	3049726	-
ACBA002.0722.00021.C001	ACBA002.0722.00021	ACBA002.0722.00021.C001_02928	SspBCDE__SspB	2793	defense-finder-models/DefenseFinder_4/SspBCDE/SspBCDE	ACBA002.0722.00021.C001_SspBCDE_1	1	1	0.429	3	1	SspBCDE__SspB	mandatory	314	6.5e-44	148	0.904	0.901	13	295	SspBCDE	SspBCDE	3049719	3050663	-
ACBA002.0722.00022.C001	ACBA002.0722.00022	ACBA002.0722.00022.C001_00810	PD-T4-5__PD-T4-5	762	defense-finder-models/DefenseFinder_3/PD-T4-5/PD-T4-5	ACBA002.0722.00022.C001_PD-T4-5_1	1	1	1	1	1	PD-T4-5__PD-T4-5	mandatory	314	9.4e-39	131.4	0.914	0.933	2	294	PD-T4-5	PD-T4-5	842450	843394	+
ACBA002.0722.00022.C001	ACBA002.0722.00022	ACBA002.0722.00022.C001_03232	PsyrTA__PsyrT	3046	defense-finder-models/DefenseFinder_2/PsyrTA/PsyrTA	ACBA002.0722.00022.C001_PsyrTA_1	1	1	1	2	2	PsyrTA__PsyrT	mandatory	681	3.3e-06	23.2	0.107	0.112	512	587	PsyrTA	PsyrTA	3375513	3377558	+
ACBA002.0722.00022.C001	ACBA002.0722.00022	ACBA002.0722.00022.C001_03233	PsyrTA__PsyrT	3047	defense-finder-models/DefenseFinder_2/PsyrTA/PsyrTA	ACBA002.0722.00022.C001_PsyrTA_1	1	1	1	2	2	PsyrTA__PsyrT	mandatory	211	1.6e-13	47.4	0.235	0.763	48	208	PsyrTA	PsyrTA	3377551	3378186	+
ACBA002.0722.00022.C001	ACBA002.0722.00022	ACBA002.0722.00022.C001_03235	PsyrTA__PsyrA	3049	defense-finder-models/DefenseFinder_2/PsyrTA/PsyrTA	ACBA002.0722.00022.C001_PsyrTA_1	1	1	1	2	2	PsyrTA__PsyrA	mandatory	193	0.00045	17	0.126	0.264	20	70	PsyrTA	PsyrTA	3378605	3379186	-
ACBA002.0722.00022.C001	ACBA002.0722.00022	ACBA002.0722.00022.C001_00590	SspBCDE__SspB	550	defense-finder-models/DefenseFinder_4/SspBCDE/SspBCDE	ACBA002.0722.00022.C001_SspBCDE_2	1	1	0.429	3	1	SspBCDE__SspB	mandatory	314	6.6e-44	148	0.904	0.901	13	295	SspBCDE	SspBCDE	626349	627293	+
ACBA002.0722.00022.C001	ACBA002.0722.00022	ACBA002.0722.00022.C001_00591	SspBCDE__SspC	551	defense-finder-models/DefenseFinder_4/SspBCDE/SspBCDE	ACBA002.0722.00022.C001_SspBCDE_2	1	1	0.429	3	1	SspBCDE__SspC	mandatory	1102	0	1192.3	0.995	0.992	3	1095	SspBCDE	SspBCDE	627286	630594	+
ACBA002.0722.00022.C001	ACBA002.0722.00022	ACBA002.0722.00022.C001_00592	SspBCDE__SspD	552	defense-finder-models/DefenseFinder_4/SspBCDE/SspBCDE	ACBA002.0722.00022.C001_SspBCDE_2	1	1	0.429	3	1	SspBCDE__SspD	mandatory	280	8.9e-150	495.5	0.989	0.996	2	280	SspBCDE	SspBCDE	630591	631433	+
ACBA002.0722.00022.C001	ACBA002.0722.00022	ACBA002.0722.00022.C001_00851	PD-T7-5__PD-T7-5	803	defense-finder-models/DefenseFinder_4/PD-T7-5/PD-T7-5	ACBA002.0722.00022.C001_PD-T7-5_1	1	1	1	1	1	PD-T7-5__PD-T7-5	mandatory	353	1e-143	476.3	0.932	0.994	1	351	PD-T7-5	PD-T7-5	888319	889380	-
ACBA002.0722.00023.C001	ACBA002.0722.00023	ACBA002.0722.00023.C001_00929	PD-T4-5__PD-T4-5	863	defense-finder-models/DefenseFinder_3/PD-T4-5/PD-T4-5	ACBA002.0722.00023.C001_PD-T4-5_2	1	1	1	1	1	PD-T4-5__PD-T4-5	mandatory	314	9.1e-39	131.4	0.914	0.933	2	294	PD-T4-5	PD-T4-5	960923	961867	+
ACBA002.0722.00023.C001	ACBA002.0722.00023	ACBA002.0722.00023.C001_01000	Gao_Qat__QatA	930	defense-finder-models/DefenseFinder_3/Gao_Qat/Gao_Qat	ACBA002.0722.00023.C001_Gao_Qat_1	1	1	1	4	1	Gao_Qat__QatA	mandatory	597	1.2e-80	269.6	0.929	0.983	3	589	Gao_Qat	Gao_Qat	1032521	1034314	+
ACBA002.0722.00023.C001	ACBA002.0722.00023	ACBA002.0722.00023.C001_01001	Gao_Qat__QatB	931	defense-finder-models/DefenseFinder_3/Gao_Qat/Gao_Qat	ACBA002.0722.00023.C001_Gao_Qat_1	1	1	1	4	1	Gao_Qat__QatB	mandatory	254	1.2e-09	35.7	0.826	0.787	37	236	Gao_Qat	Gao_Qat	1034342	1035106	+
ACBA002.0722.00023.C001	ACBA002.0722.00023	ACBA002.0722.00023.C001_01002	Gao_Qat__QatC	932	defense-finder-models/DefenseFinder_3/Gao_Qat/Gao_Qat	ACBA002.0722.00023.C001_Gao_Qat_1	1	1	1	4	1	Gao_Qat__QatC	mandatory	442	1.3e-86	288.9	0.888	0.894	40	434	Gao_Qat	Gao_Qat	1035099	1036427	+
ACBA002.0722.00023.C001	ACBA002.0722.00023	ACBA002.0722.00023.C001_01003	Gao_Qat__QatD	933	defense-finder-models/DefenseFinder_3/Gao_Qat/Gao_Qat	ACBA002.0722.00023.C001_Gao_Qat_1	1	1	1	4	1	Gao_Qat__QatD	mandatory	246	5.1e-76	253	0.957	0.976	4	243	Gao_Qat	Gao_Qat	1036427	1037167	+
ACBA002.0722.00023.C001	ACBA002.0722.00023	ACBA002.0722.00023.C001_03294	PsyrTA__PsyrT	3092	defense-finder-models/DefenseFinder_2/PsyrTA/PsyrTA	ACBA002.0722.00023.C001_PsyrTA_1	1	1	1	2	2	PsyrTA__PsyrT	mandatory	681	3.2e-06	23.2	0.107	0.112	512	587	PsyrTA	PsyrTA	3434216	3436261	+
ACBA002.0722.00023.C001	ACBA002.0722.00023	ACBA002.0722.00023.C001_03295	PsyrTA__PsyrT	3093	defense-finder-models/DefenseFinder_2/PsyrTA/PsyrTA	ACBA002.0722.00023.C001_PsyrTA_1	1	1	1	2	2	PsyrTA__PsyrT	mandatory	211	1.5e-13	47.4	0.235	0.763	48	208	PsyrTA	PsyrTA	3436254	3436889	+
ACBA002.0722.00023.C001	ACBA002.0722.00023	ACBA002.0722.00023.C001_03297	PsyrTA__PsyrA	3095	defense-finder-models/DefenseFinder_2/PsyrTA/PsyrTA	ACBA002.0722.00023.C001_PsyrTA_1	1	1	1	2	2	PsyrTA__PsyrA	mandatory	193	0.00043	17	0.126	0.264	20	70	PsyrTA	PsyrTA	3437308	3437889	-
ACBA002.0722.00023.C001	ACBA002.0722.00023	ACBA002.0722.00023.C001_00713	SspBCDE__SspB	658	defense-finder-models/DefenseFinder_4/SspBCDE/SspBCDE	ACBA002.0722.00023.C001_SspBCDE_2	1	1	0.429	3	1	SspBCDE__SspB	mandatory	314	6.5e-44	148	0.904	0.901	13	295	SspBCDE	SspBCDE	748691	749635	+
ACBA002.0722.00023.C001	ACBA002.0722.00023	ACBA002.0722.00023.C001_00714	SspBCDE__SspC	659	defense-finder-models/DefenseFinder_4/SspBCDE/SspBCDE	ACBA002.0722.00023.C001_SspBCDE_2	1	1	0.429	3	1	SspBCDE__SspC	mandatory	1102	0	1192.3	0.995	0.992	3	1095	SspBCDE	SspBCDE	749628	752936	+
ACBA002.0722.00023.C001	ACBA002.0722.00023	ACBA002.0722.00023.C001_00715	SspBCDE__SspD	660	defense-finder-models/DefenseFinder_4/SspBCDE/SspBCDE	ACBA002.0722.00023.C001_SspBCDE_2	1	1	0.429	3	1	SspBCDE__SspD	mandatory	280	8.6e-150	495.5	0.989	0.996	2	280	SspBCDE	SspBCDE	752933	753775	+
ACBA002.0722.00023.C001	ACBA002.0722.00023	ACBA002.0722.00023.C001_00972	PD-T7-5__PD-T7-5	905	defense-finder-models/DefenseFinder_4/PD-T7-5/PD-T7-5	ACBA002.0722.00023.C001_PD-T7-5_1	1	1	1	1	1	PD-T7-5__PD-T7-5	mandatory	353	9.9e-144	476.3	0.932	0.994	1	351	PD-T7-5	PD-T7-5	1008104	1009165	-
ACBA002.0722.00024.C001	ACBA002.0722.00024	ACBA002.0722.00024.C001_00390	PsyrTA__PsyrA	374	defense-finder-models/DefenseFinder_2/PsyrTA/PsyrTA	ACBA002.0722.00024.C001_PsyrTA_1	1	1	1	2	2	PsyrTA__PsyrA	mandatory	193	0.00044	17	0.126	0.264	20	70	PsyrTA	PsyrTA	414111	414692	+
ACBA002.0722.00024.C001	ACBA002.0722.00024	ACBA002.0722.00024.C001_00392	PsyrTA__PsyrT	376	defense-finder-models/DefenseFinder_2/PsyrTA/PsyrTA	ACBA002.0722.00024.C001_PsyrTA_1	1	1	1	2	2	PsyrTA__PsyrT	mandatory	211	1.6e-13	47.4	0.235	0.763	48	208	PsyrTA	PsyrTA	415111	415746	-
ACBA002.0722.00024.C001	ACBA002.0722.00024	ACBA002.0722.00024.C001_00393	PsyrTA__PsyrT	377	defense-finder-models/DefenseFinder_2/PsyrTA/PsyrTA	ACBA002.0722.00024.C001_PsyrTA_1	1	1	1	2	2	PsyrTA__PsyrT	mandatory	681	3.3e-06	23.2	0.107	0.112	512	587	PsyrTA	PsyrTA	415739	417784	-
ACBA002.0722.00024.C001	ACBA002.0722.00024	ACBA002.0722.00024.C001_02787	PD-T7-5__PD-T7-5	2654	defense-finder-models/DefenseFinder_4/PD-T7-5/PD-T7-5	ACBA002.0722.00024.C001_PD-T7-5_1	1	1	1	1	1	PD-T7-5__PD-T7-5	mandatory	353	1e-143	476.3	0.932	0.994	1	351	PD-T7-5	PD-T7-5	2912428	2913489	+
ACBA002.0722.00024.C001	ACBA002.0722.00024	ACBA002.0722.00024.C001_03045	SspBCDE__SspD	2903	defense-finder-models/DefenseFinder_4/SspBCDE/SspBCDE	ACBA002.0722.00024.C001_SspBCDE_2	1	1	0.429	3	1	SspBCDE__SspD	mandatory	280	8.8e-150	495.5	0.989	0.996	2	280	SspBCDE	SspBCDE	3168962	3169804	-
ACBA002.0722.00024.C001	ACBA002.0722.00024	ACBA002.0722.00024.C001_03046	SspBCDE__SspC	2904	defense-finder-models/DefenseFinder_4/SspBCDE/SspBCDE	ACBA002.0722.00024.C001_SspBCDE_2	1	1	0.429	3	1	SspBCDE__SspC	mandatory	1102	0	1192.3	0.995	0.992	3	1095	SspBCDE	SspBCDE	3169801	3173109	-
ACBA002.0722.00024.C001	ACBA002.0722.00024	ACBA002.0722.00024.C001_03047	SspBCDE__SspB	2905	defense-finder-models/DefenseFinder_4/SspBCDE/SspBCDE	ACBA002.0722.00024.C001_SspBCDE_2	1	1	0.429	3	1	SspBCDE__SspB	mandatory	314	6.6e-44	148	0.904	0.901	13	295	SspBCDE	SspBCDE	3173102	3174046	-
ACBA002.0722.00025.C001	ACBA002.0722.00025	ACBA002.0722.00025.C001_00566	RM_Type_IIG__Type_IIG	528	defense-finder-models/RM/RM/RM_Type_IIG	ACBA002.0722.00025.C001_RM_Type_IIG_2	1	1	1	1	1	RM_Type_IIG__Type_IIG	mandatory	764	2.5e-183	609.2	0.811	0.961	5	738	RM	RM_Type_IIG	606487	608781	+
ACBA002.0722.00025.C001	ACBA002.0722.00025	ACBA002.0722.00025.C001_00576	RM_Type_IV__Type_IV_REases	538	defense-finder-models/RM/RM/RM_Type_IV	ACBA002.0722.00025.C001_RM_Type_IV_3	1	1	1	1	1	RM_Type_IV__Type_IV_REases	mandatory	547	3.8e-56	189.1	0.689	0.669	163	528	RM	RM_Type_IV	617532	619175	+
ACBA002.0722.00025.C001	ACBA002.0722.00025	ACBA002.0722.00025.C001_01339	RM__Type_I_MTases	1252	defense-finder-models/RM/RM/RM_Type_I	ACBA002.0722.00025.C001_RM_Type_I_1	1	1	1	2.5	1	RM__Type_I_MTases	mandatory	761	1.1e-298	989.9	1.289	0.997	2	760	RM	RM_Type_I	1366032	1368317	+
ACBA002.0722.00025.C001	ACBA002.0722.00025	ACBA002.0722.00025.C001_01340	RM__Type_I_S	1253	defense-finder-models/RM/RM/RM_Type_I	ACBA002.0722.00025.C001_RM_Type_I_1	1	1	1	2.5	1	RM__Type_I_S	accessory	461	8.5e-94	313.2	0.591	0.967	3	448	RM	RM_Type_I	1368317	1369702	+
ACBA002.0722.00025.C001	ACBA002.0722.00025	ACBA002.0722.00025.C001_01341	RM__Type_I_REases	1254	defense-finder-models/RM/RM/RM_Type_I	ACBA002.0722.00025.C001_RM_Type_I_1	1	1	1	2.5	1	RM__Type_I_REases	mandatory	1082	0	1584.2	0.987	0.999	1	1081	RM	RM_Type_I	1369699	1372947	+
ACBA002.0722.00025.C001	ACBA002.0722.00025	ACBA002.0722.00025.C001_00562	Gao_Qat__QatA	524	defense-finder-models/DefenseFinder_3/Gao_Qat/Gao_Qat	ACBA002.0722.00025.C001_Gao_Qat_1	1	1	1	4	1	Gao_Qat__QatA	mandatory	597	7.6e-81	270.3	0.928	0.982	3	588	Gao_Qat	Gao_Qat	601631	603424	+
ACBA002.0722.00025.C001	ACBA002.0722.00025	ACBA002.0722.00025.C001_00563	Gao_Qat__QatB	525	defense-finder-models/DefenseFinder_3/Gao_Qat/Gao_Qat	ACBA002.0722.00025.C001_Gao_Qat_1	1	1	1	4	1	Gao_Qat__QatB	mandatory	254	4.1e-08	30.8	0.83	0.791	37	237	Gao_Qat	Gao_Qat	603452	604216	+
ACBA002.0722.00025.C001	ACBA002.0722.00025	ACBA002.0722.00025.C001_00564	Gao_Qat__QatC	526	defense-finder-models/DefenseFinder_3/Gao_Qat/Gao_Qat	ACBA002.0722.00025.C001_Gao_Qat_1	1	1	1	4	1	Gao_Qat__QatC	mandatory	441	1.2e-83	279.3	0.88	0.884	44	433	Gao_Qat	Gao_Qat	604209	605534	+
ACBA002.0722.00025.C001	ACBA002.0722.00025	ACBA002.0722.00025.C001_00565	Gao_Qat__QatD	527	defense-finder-models/DefenseFinder_3/Gao_Qat/Gao_Qat	ACBA002.0722.00025.C001_Gao_Qat_1	1	1	1	4	1	Gao_Qat__QatD	mandatory	246	2.6e-75	250.8	0.957	0.976	4	243	Gao_Qat	Gao_Qat	605534	606274	+
ACBA002.0722.00025.C001	ACBA002.0722.00025	ACBA002.0722.00025.C001_00970	PD-T4-5__PD-T4-5	907	defense-finder-models/DefenseFinder_3/PD-T4-5/PD-T4-5	ACBA002.0722.00025.C001_PD-T4-5_3	1	1	1	1	1	PD-T4-5__PD-T4-5	mandatory	314	1e-38	131.4	0.914	0.933	2	294	PD-T4-5	PD-T4-5	1011481	1012425	+
ACBA002.0722.00025.C001	ACBA002.0722.00025	ACBA002.0722.00025.C001_03781	PARIS_I__AAA_15	3582	defense-finder-models/DefenseFinder_3/Rst_PARIS/PARIS_I	ACBA002.0722.00025.C001_PARIS_I_2	1	1	1	2	1	PARIS_I__AAA_15	mandatory	456	3.8e-19	67.3	0.96	0.925	16	437	Rst_PARIS	PARIS_I	3883382	3884752	+
ACBA002.0722.00025.C001	ACBA002.0722.00025	ACBA002.0722.00025.C001_03782	Rst_PARIS__DUF4435	3583	defense-finder-models/DefenseFinder_3/Rst_PARIS/PARIS_I	ACBA002.0722.00025.C001_PARIS_I_2	1	1	1	2	1	Rst_PARIS__DUF4435	mandatory	326	1.9e-17	61.8	0.987	0.736	36	275	Rst_PARIS	PARIS_I	3884766	3885746	+
ACBA002.0722.00025.C001	ACBA002.0722.00025	ACBA002.0722.00025.C001_00572	DRT_2__drt2	534	defense-finder-models/DefenseFinder_2/DRT/DRT_2	ACBA002.0722.00025.C001_DRT_2_1	1	1	1	1	1	DRT_2__drt2	mandatory	466	5.9e-107	356.3	0.972	0.944	27	466	DRT	DRT_2	613819	615219	+
ACBA002.0722.00025.C001	ACBA002.0722.00025	ACBA002.0722.00025.C001_03608	PsyrTA__PsyrT	3417	defense-finder-models/DefenseFinder_2/PsyrTA/PsyrTA	ACBA002.0722.00025.C001_PsyrTA_2	1	1	1	2	2	PsyrTA__PsyrT	mandatory	681	3.6e-06	23.2	0.107	0.112	512	587	PsyrTA	PsyrTA	3708297	3710342	+
ACBA002.0722.00025.C001	ACBA002.0722.00025	ACBA002.0722.00025.C001_03609	PsyrTA__PsyrT	3418	defense-finder-models/DefenseFinder_2/PsyrTA/PsyrTA	ACBA002.0722.00025.C001_PsyrTA_2	1	1	1	2	2	PsyrTA__PsyrT	mandatory	211	1.7e-13	47.4	0.235	0.763	48	208	PsyrTA	PsyrTA	3710335	3710970	+
ACBA002.0722.00025.C001	ACBA002.0722.00025	ACBA002.0722.00025.C001_03611	PsyrTA__PsyrA	3420	defense-finder-models/DefenseFinder_2/PsyrTA/PsyrTA	ACBA002.0722.00025.C001_PsyrTA_2	1	1	1	2	2	PsyrTA__PsyrA	mandatory	193	0.00048	17	0.126	0.264	20	70	PsyrTA	PsyrTA	3711389	3711970	-
ACBA002.0722.00025.C001	ACBA002.0722.00025	ACBA002.0722.00025.C001_03814	Septu__PtuB	3613	defense-finder-models/DefenseFinder_2/Septu/Septu	ACBA002.0722.00025.C001_Septu_3	1	1	1	2	1	Septu__PtuB	mandatory	222	1.4e-37	127.9	0.893	0.941	1	209	Septu	Septu	3918682	3919350	-
ACBA002.0722.00025.C001	ACBA002.0722.00025	ACBA002.0722.00025.C001_03815	Septu__PtuA	3614	defense-finder-models/DefenseFinder_2/Septu/Septu	ACBA002.0722.00025.C001_Septu_3	1	1	1	2	1	Septu__PtuA	mandatory	246	1.1e-41	141.8	0.494	0.878	20	235	Septu	Septu	3919347	3920087	-
ACBA002.0722.00025.C001	ACBA002.0722.00025	ACBA002.0722.00025.C001_00526	Dynamins__LeoA	490	defense-finder-models/DefenseFinder_5/Dynamins/Dynamins	ACBA002.0722.00025.C001_Dynamins_1	1	1	0.5	2	1	Dynamins__LeoA	mandatory	469	9.2e-10	35.8	0.233	0.286	169	302	Dynamins	Dynamins	563121	564530	+
ACBA002.0722.00025.C001	ACBA002.0722.00025	ACBA002.0722.00025.C001_00531	Dynamins__LeoBC	495	defense-finder-models/DefenseFinder_5/Dynamins/Dynamins	ACBA002.0722.00025.C001_Dynamins_1	1	1	0.5	2	1	Dynamins__LeoBC	mandatory	352	1.8e-06	25	0.115	0.213	205	279	Dynamins	Dynamins	566641	567699	-
ACBA002.0722.00025.C001	ACBA002.0722.00025	ACBA002.0722.00025.C001_02117	SEFIR__bSEFIR	2004	defense-finder-models/DefenseFinder_5/SEFIR/SEFIR	ACBA002.0722.00025.C001_SEFIR_2	1	1	1	1	1	SEFIR__bSEFIR	mandatory	496	1e-90	303.1	0.784	0.887	3	442	SEFIR	SEFIR	2196368	2197858	+
ACBA002.0722.00025.C001	ACBA002.0722.00025	ACBA002.0722.00025.C001_01011	PD-T7-5__PD-T7-5	948	defense-finder-models/DefenseFinder_4/PD-T7-5/PD-T7-5	ACBA002.0722.00025.C001_PD-T7-5_1	1	1	1	1	1	PD-T7-5__PD-T7-5	mandatory	353	1.1e-143	476.3	0.932	0.994	1	351	PD-T7-5	PD-T7-5	1057350	1058411	-
ACBA002.0722.00025.C001	ACBA002.0722.00025	ACBA002.0722.00025.C001_01342	Zorya__ZorA	1255	defense-finder-models/DefenseFinder_4/Zorya/Zorya_TypeI	ACBA002.0722.00025.C001_Zorya_TypeI_2	1	1	1	4	1	Zorya__ZorA	mandatory	686	3.7e-110	367.5	0.929	0.968	19	682	Zorya	Zorya_TypeI	1372997	1375057	+
ACBA002.0722.00025.C001	ACBA002.0722.00025	ACBA002.0722.00025.C001_01343	Zorya__ZorB	1256	defense-finder-models/DefenseFinder_4/Zorya/Zorya_TypeI	ACBA002.0722.00025.C001_Zorya_TypeI_2	1	1	1	4	1	Zorya__ZorB	mandatory	243	1e-75	252.3	0.977	0.971	6	241	Zorya	Zorya_TypeI	1375076	1375807	+
ACBA002.0722.00025.C001	ACBA002.0722.00025	ACBA002.0722.00025.C001_01344	Zorya_TypeI__ZorC	1257	defense-finder-models/DefenseFinder_4/Zorya/Zorya_TypeI	ACBA002.0722.00025.C001_Zorya_TypeI_2	1	1	1	4	1	Zorya_TypeI__ZorC	mandatory	466	2.5e-42	143.2	0.638	0.721	120	455	Zorya	Zorya_TypeI	1375813	1377213	+
ACBA002.0722.00025.C001	ACBA002.0722.00025	ACBA002.0722.00025.C001_01345	Zorya_TypeI__ZorD	1258	defense-finder-models/DefenseFinder_4/Zorya/Zorya_TypeI	ACBA002.0722.00025.C001_Zorya_TypeI_2	1	1	1	4	1	Zorya_TypeI__ZorD	mandatory	1070	0	1036.6	0.975	0.975	22	1064	Zorya	Zorya_TypeI	1377221	1380433	+
ACBA002.0722.00026.C001	ACBA002.0722.00026	ACBA002.0722.00026.C001_00436	Thoeris__ThsB_Global	412	defense-finder-models/DefenseFinder_3/Thoeris/Thoeris_II	ACBA002.0722.00026.C001_Thoeris_II_2	1	1	1	2	1	Thoeris__ThsB_Global	mandatory	169	3.4e-25	86.8	0.813	0.982	2	167	Thoeris	Thoeris_II	479025	479534	+
ACBA002.0722.00026.C001	ACBA002.0722.00026	ACBA002.0722.00026.C001_00437	Thoeris_II__ThsA_new_petit	413	defense-finder-models/DefenseFinder_3/Thoeris/Thoeris_II	ACBA002.0722.00026.C001_Thoeris_II_2	1	1	1	2	1	Thoeris_II__ThsA_new_petit	mandatory	285	1.3e-65	219.1	0.987	0.839	44	282	Thoeris	Thoeris_II	479534	480391	+
ACBA002.0722.00026.C001	ACBA002.0722.00026	ACBA002.0722.00026.C001_01640	PD-T4-5__PD-T4-5	1540	defense-finder-models/DefenseFinder_3/PD-T4-5/PD-T4-5	ACBA002.0722.00026.C001_PD-T4-5_1	1	1	1	1	1	PD-T4-5__PD-T4-5	mandatory	331	2.9e-52	175.8	0.931	0.949	2	315	PD-T4-5	PD-T4-5	1726258	1727253	-
ACBA002.0722.00026.C001	ACBA002.0722.00026	ACBA002.0722.00026.C001_00896	PsyrTA__PsyrT	840	defense-finder-models/DefenseFinder_2/PsyrTA/PsyrTA	ACBA002.0722.00026.C001_PsyrTA_1	1	1	1	2	2	PsyrTA__PsyrT	mandatory	681	3.4e-06	23.2	0.107	0.112	512	587	PsyrTA	PsyrTA	957484	959529	+
ACBA002.0722.00026.C001	ACBA002.0722.00026	ACBA002.0722.00026.C001_00897	PsyrTA__PsyrT	841	defense-finder-models/DefenseFinder_2/PsyrTA/PsyrTA	ACBA002.0722.00026.C001_PsyrTA_1	1	1	1	2	2	PsyrTA__PsyrT	mandatory	211	1.7e-13	47.4	0.235	0.763	48	208	PsyrTA	PsyrTA	959522	960157	+
ACBA002.0722.00026.C001	ACBA002.0722.00026	ACBA002.0722.00026.C001_00899	PsyrTA__PsyrA	843	defense-finder-models/DefenseFinder_2/PsyrTA/PsyrTA	ACBA002.0722.00026.C001_PsyrTA_1	1	1	1	2	2	PsyrTA__PsyrA	mandatory	193	0.00046	17	0.126	0.264	20	70	PsyrTA	PsyrTA	960576	961157	-
ACBA002.0722.00026.C001	ACBA002.0722.00026	ACBA002.0722.00026.C001_03312	RosmerTA__RmrA_2585209417	3149	defense-finder-models/DefenseFinder_4/RosmerTA/RosmerTA	ACBA002.0722.00026.C001_RosmerTA_1	1	1	1	2	1	RosmerTA__RmrA_2585209417	mandatory	360	4.1e-169	560	0.941	0.958	5	349	RosmerTA	RosmerTA	3470119	3471201	-
ACBA002.0722.00026.C001	ACBA002.0722.00026	ACBA002.0722.00026.C001_03313	RosmerTA__RmrT_2585209417	3150	defense-finder-models/DefenseFinder_4/RosmerTA/RosmerTA	ACBA002.0722.00026.C001_RosmerTA_1	1	1	1	2	1	RosmerTA__RmrT_2585209417	mandatory	206	2.6e-70	233.6	0.98	0.942	7	200	RosmerTA	RosmerTA	3471219	3471839	-
ACBA002.0722.00027.C001	ACBA002.0722.00027	ACBA002.0722.00027.C001_03041	Rst_PARIS__DUF4435	2873	defense-finder-models/DefenseFinder_3/Rst_PARIS/PARIS_I	ACBA002.0722.00027.C001_PARIS_I_1	1	1	1	2	1	Rst_PARIS__DUF4435	mandatory	251	1.5e-09	35.9	0.394	0.378	26	120	Rst_PARIS	PARIS_I	3088231	3088986	-
ACBA002.0722.00027.C001	ACBA002.0722.00027	ACBA002.0722.00027.C001_03042	PARIS_I__AAA_15	2874	defense-finder-models/DefenseFinder_3/Rst_PARIS/PARIS_I	ACBA002.0722.00027.C001_PARIS_I_1	1	1	1	2	1	PARIS_I__AAA_15	mandatory	408	5.7e-25	86.4	0.997	0.941	1	384	Rst_PARIS	PARIS_I	3088986	3090212	-
ACBA002.0722.00027.C001	ACBA002.0722.00027	ACBA002.0722.00027.C001_01901	PsyrTA__PsyrT	1804	defense-finder-models/DefenseFinder_2/PsyrTA/PsyrTA	ACBA002.0722.00027.C001_PsyrTA_1	1	1	1	2	2	PsyrTA__PsyrT	mandatory	681	3.5e-06	23.1	0.107	0.112	512	587	PsyrTA	PsyrTA	1905196	1907241	+
ACBA002.0722.00027.C001	ACBA002.0722.00027	ACBA002.0722.00027.C001_01902	PsyrTA__PsyrT	1805	defense-finder-models/DefenseFinder_2/PsyrTA/PsyrTA	ACBA002.0722.00027.C001_PsyrTA_1	1	1	1	2	2	PsyrTA__PsyrT	mandatory	211	1.7e-13	47.4	0.235	0.763	48	208	PsyrTA	PsyrTA	1907234	1907869	+
ACBA002.0722.00027.C001	ACBA002.0722.00027	ACBA002.0722.00027.C001_01904	PsyrTA__PsyrA	1807	defense-finder-models/DefenseFinder_2/PsyrTA/PsyrTA	ACBA002.0722.00027.C001_PsyrTA_1	1	1	1	2	2	PsyrTA__PsyrA	mandatory	193	0.00046	17	0.126	0.264	20	70	PsyrTA	PsyrTA	1908288	1908869	-
ACBA002.0722.00027.C001	ACBA002.0722.00027	ACBA002.0722.00027.C001_03228	Cas__cas1_I-F_1	3049	defense-finder-models/Cas/Cas/CAS_Class1-Subtype-I-F	ACBA002.0722.00027.C001_CAS_Class1-Subtype-I-F_1	1	1	1	6	1	Cas__cas1_I-F_1	mandatory	317	1.7e-136	452.3	0.993	0.95	13	313	Cas	CAS_Class1-Subtype-I-F	3292780	3293733	-
ACBA002.0722.00027.C001	ACBA002.0722.00027	ACBA002.0722.00027.C001_03229	Cas__cas6f_I_II_III_IV_V_VI_3	3050	defense-finder-models/Cas/Cas/CAS_Class1-Subtype-I-F	ACBA002.0722.00027.C001_CAS_Class1-Subtype-I-F_1	1	1	1	6	1	Cas__cas6f_I_II_III_IV_V_VI_3	mandatory	202	6.2e-31	105.8	0.984	0.941	6	195	Cas	CAS_Class1-Subtype-I-F	3293745	3294353	-
ACBA002.0722.00027.C001	ACBA002.0722.00027	ACBA002.0722.00027.C001_03230	Cas__cas7f_I-F_1	3051	defense-finder-models/Cas/Cas/CAS_Class1-Subtype-I-F	ACBA002.0722.00027.C001_CAS_Class1-Subtype-I-F_1	1	1	1	6	1	Cas__cas7f_I-F_3	mandatory	353	6.4e-135	447.7	0.997	0.983	6	352	Cas	CAS_Class1-Subtype-I-F	3294356	3295417	-
ACBA002.0722.00027.C001	ACBA002.0722.00027	ACBA002.0722.00027.C001_03231	Cas__cas5f_I-F_2	3052	defense-finder-models/Cas/Cas/CAS_Class1-Subtype-I-F	ACBA002.0722.00027.C001_CAS_Class1-Subtype-I-F_1	1	1	1	6	1	Cas__cas5f_I-F_4	mandatory	294	3e-96	319.9	1	0.969	4	288	Cas	CAS_Class1-Subtype-I-F	3295447	3296331	-
ACBA002.0722.00027.C001	ACBA002.0722.00027	ACBA002.0722.00027.C001_03232	Cas__cas8f_I-F_6	3053	defense-finder-models/Cas/Cas/CAS_Class1-Subtype-I-F	ACBA002.0722.00027.C001_CAS_Class1-Subtype-I-F_1	1	1	1	6	1	Cas__cas8f_I-F_8	mandatory	388	1.6e-265	878	0.968	1	1	388	Cas	CAS_Class1-Subtype-I-F	3296328	3297494	-
ACBA002.0722.00027.C001	ACBA002.0722.00027	ACBA002.0722.00027.C001_03233	Cas__cas3f_I-F_1	3054	defense-finder-models/Cas/Cas/CAS_Class1-Subtype-I-F	ACBA002.0722.00027.C001_CAS_Class1-Subtype-I-F_1	1	1	1	6	1	Cas__cas3f_I-F_1	mandatory	1078	0	1556.8	1	0.998	1	1076	Cas	CAS_Class1-Subtype-I-F	3299961	3303197	+
ACBA002.0722.00027.C001	ACBA002.0722.00027	ACBA002.0722.00027.C001_00333	CBASS__Sensing_SAVED	316	defense-finder-models/DefenseFinder_5/CBASS/CBASS_II	ACBA002.0722.00027.C001_CBASS_II_3	1	1	1	3	1	CBASS__Effector_2TM_S_2TMBeta	mandatory	464	2.1e-22	77.6	0.968	0.384	285	462	CBASS	CBASS_II	319259	320653	-
ACBA002.0722.00027.C001	ACBA002.0722.00027	ACBA002.0722.00027.C001_00334	CBASS__Jab	317	defense-finder-models/DefenseFinder_5/CBASS/CBASS_II	ACBA002.0722.00027.C001_CBASS_II_3	1	1	1	3	1	CBASS__E2	mandatory	153	3.3e-34	115.9	0.611	0.83	3	129	CBASS	CBASS_II	320656	321117	-
ACBA002.0722.00027.C001	ACBA002.0722.00027	ACBA002.0722.00027.C001_00335	CBASS__AG_E1_ThiF	318	defense-finder-models/DefenseFinder_5/CBASS/CBASS_II	ACBA002.0722.00027.C001_CBASS_II_3	1	1	1	3	1	CBASS__E2	mandatory	570	1.2e-23	81.5	0.574	0.254	295	439	CBASS	CBASS_II	321123	322835	-
ACBA002.0722.00027.C001	ACBA002.0722.00027	ACBA002.0722.00027.C001_00336	CBASS__Cyclase_SMODS	319	defense-finder-models/DefenseFinder_5/CBASS/CBASS_II	ACBA002.0722.00027.C001_CBASS_II_3	1	1	1	3	1	CBASS__Cyclase_SMODS	mandatory	337	2.4e-46	155.7	1	0.481	1	162	CBASS	CBASS_II	322835	323848	-
ACBA002.0722.00027.C001	ACBA002.0722.00027	ACBA002.0722.00027.C001_02837	Dynamins__LeoA	2680	defense-finder-models/DefenseFinder_5/Dynamins/Dynamins	ACBA002.0722.00027.C001_Dynamins_4	1	1	0.5	2	1	Dynamins__LeoA	mandatory	469	8.8e-10	35.8	0.233	0.286	169	302	Dynamins	Dynamins	2893471	2894880	+
ACBA002.0722.00027.C001	ACBA002.0722.00027	ACBA002.0722.00027.C001_02842	Dynamins__LeoBC	2685	defense-finder-models/DefenseFinder_5/Dynamins/Dynamins	ACBA002.0722.00027.C001_Dynamins_4	1	1	0.5	2	1	Dynamins__LeoBC	mandatory	352	1.8e-06	25	0.115	0.213	205	279	Dynamins	Dynamins	2896991	2898049	-
ACBA002.0722.00027.C001	ACBA002.0722.00027	ACBA002.0722.00027.C001_03723	Retron__RT_Tot	3524	defense-finder-models/DefenseFinder_5/Retron/Retron_III	ACBA002.0722.00027.C001_Retron_III_5	1	1	0.5	2	1	Retron__RT_Tot	mandatory	390	8.1e-123	407.8	1.087	0.997	1	389	Retron	Retron_III	3806576	3807748	-
ACBA002.0722.00027.C001	ACBA002.0722.00027	ACBA002.0722.00027.C001_03724	Retron_III__PRTase_WH	3525	defense-finder-models/DefenseFinder_5/Retron/Retron_III	ACBA002.0722.00027.C001_Retron_III_5	1	1	0.5	2	1	Retron_III__PRTase_WH	mandatory	408	1.6e-157	522.8	0.905	0.998	2	408	Retron	Retron_III	3807954	3809180	-
ACBA002.0722.00027.P002	ACBA002.0722.00027	ACBA002.0722.00027.P002_00006	RM__Type_I_REases	6	defense-finder-models/RM/RM/RM_Type_I	ACBA002.0722.00027.P002_RM_Type_I_1	1	1	1	2.5	1	RM__Type_I_REases	mandatory	1094	7.8e-276	910.2	0.979	0.98	10	1081	RM	RM_Type_I	5380	8664	-
ACBA002.0722.00027.P002	ACBA002.0722.00027	ACBA002.0722.00027.P002_00008	RM__Type_I_S	8	defense-finder-models/RM/RM/RM_Type_I	ACBA002.0722.00027.P002_RM_Type_I_1	1	1	1	2.5	1	RM__Type_I_S	accessory	430	2.4e-48	157.7	0.327	0.56	5	245	RM	RM_Type_I	9862	11154	-
ACBA002.0722.00027.P002	ACBA002.0722.00027	ACBA002.0722.00027.P002_00009	RM__Type_I_MTases	9	defense-finder-models/RM/RM/RM_Type_I	ACBA002.0722.00027.P002_RM_Type_I_1	1	1	1	2.5	1	RM__Type_I_MTases	mandatory	667	4.4e-233	767.7	1.283	0.991	7	667	RM	RM_Type_I	11157	13160	-
ACBA002.0722.00027.P002	ACBA002.0722.00027	ACBA002.0722.00027.P002_00007	AbiD__AbiD	7	defense-finder-models/DefenseFinder_1/AbiD/AbiD	ACBA002.0722.00027.P002_AbiD_1	1	1	1	1	1	AbiD__AbiD	mandatory	345	1.9e-78	256.6	0.926	0.971	1	335	AbiD	AbiD	8681	9718	-
ACBA002.0722.00028.C001	ACBA002.0722.00028	ACBA002.0722.00028.C001_00409	PsyrTA__PsyrA	384	defense-finder-models/DefenseFinder_2/PsyrTA/PsyrTA	ACBA002.0722.00028.C001_PsyrTA_1	1	1	1	2	2	PsyrTA__PsyrA	mandatory	193	0.00043	17	0.126	0.264	20	70	PsyrTA	PsyrTA	432524	433105	+
ACBA002.0722.00028.C001	ACBA002.0722.00028	ACBA002.0722.00028.C001_00411	PsyrTA__PsyrT	386	defense-finder-models/DefenseFinder_2/PsyrTA/PsyrTA	ACBA002.0722.00028.C001_PsyrTA_1	1	1	1	2	2	PsyrTA__PsyrT	mandatory	211	1.6e-13	47.4	0.235	0.763	48	208	PsyrTA	PsyrTA	433524	434159	-
ACBA002.0722.00028.C001	ACBA002.0722.00028	ACBA002.0722.00028.C001_00412	PsyrTA__PsyrT	387	defense-finder-models/DefenseFinder_2/PsyrTA/PsyrTA	ACBA002.0722.00028.C001_PsyrTA_1	1	1	1	2	2	PsyrTA__PsyrT	mandatory	681	3.3e-06	23.2	0.107	0.112	512	587	PsyrTA	PsyrTA	434152	436197	-
ACBA002.0722.00028.C001	ACBA002.0722.00028	ACBA002.0722.00028.C001_02964	SspBCDE__SspD	2812	defense-finder-models/DefenseFinder_4/SspBCDE/SspBCDE	ACBA002.0722.00028.C001_SspBCDE_1	1	1	0.429	3	1	SspBCDE__SspD	mandatory	280	8.6e-150	495.5	0.989	0.996	2	280	SspBCDE	SspBCDE	3093964	3094806	-
ACBA002.0722.00028.C001	ACBA002.0722.00028	ACBA002.0722.00028.C001_02965	SspBCDE__SspC	2813	defense-finder-models/DefenseFinder_4/SspBCDE/SspBCDE	ACBA002.0722.00028.C001_SspBCDE_1	1	1	0.429	3	1	SspBCDE__SspC	mandatory	1102	0	1192.3	0.995	0.992	3	1095	SspBCDE	SspBCDE	3094803	3098111	-
ACBA002.0722.00028.C001	ACBA002.0722.00028	ACBA002.0722.00028.C001_02966	SspBCDE__SspB	2814	defense-finder-models/DefenseFinder_4/SspBCDE/SspBCDE	ACBA002.0722.00028.C001_SspBCDE_1	1	1	0.429	3	1	SspBCDE__SspB	mandatory	314	6.5e-44	148	0.904	0.901	13	295	SspBCDE	SspBCDE	3098104	3099048	-
ACBA002.0722.00029.C001	ACBA002.0722.00029	ACBA002.0722.00029.C001_03168	PsyrTA__PsyrT	2988	defense-finder-models/DefenseFinder_2/PsyrTA/PsyrTA	ACBA002.0722.00029.C001_PsyrTA_1	1	1	1	2	2	PsyrTA__PsyrT	mandatory	681	3.3e-06	23.2	0.107	0.112	512	587	PsyrTA	PsyrTA	3296823	3298868	+
ACBA002.0722.00029.C001	ACBA002.0722.00029	ACBA002.0722.00029.C001_03169	PsyrTA__PsyrT	2989	defense-finder-models/DefenseFinder_2/PsyrTA/PsyrTA	ACBA002.0722.00029.C001_PsyrTA_1	1	1	1	2	2	PsyrTA__PsyrT	mandatory	211	1.6e-13	47.4	0.235	0.763	48	208	PsyrTA	PsyrTA	3298861	3299496	+
ACBA002.0722.00029.C001	ACBA002.0722.00029	ACBA002.0722.00029.C001_03171	PsyrTA__PsyrA	2991	defense-finder-models/DefenseFinder_2/PsyrTA/PsyrTA	ACBA002.0722.00029.C001_PsyrTA_1	1	1	1	2	2	PsyrTA__PsyrA	mandatory	193	0.00044	17	0.126	0.264	20	70	PsyrTA	PsyrTA	3299915	3300496	-
ACBA002.0722.00029.C001	ACBA002.0722.00029	ACBA002.0722.00029.C001_00558	SspBCDE__SspB	520	defense-finder-models/DefenseFinder_4/SspBCDE/SspBCDE	ACBA002.0722.00029.C001_SspBCDE_1	1	1	0.429	3	1	SspBCDE__SspB	mandatory	314	6.5e-44	148	0.904	0.901	13	295	SspBCDE	SspBCDE	595486	596430	+
ACBA002.0722.00029.C001	ACBA002.0722.00029	ACBA002.0722.00029.C001_00559	SspBCDE__SspC	521	defense-finder-models/DefenseFinder_4/SspBCDE/SspBCDE	ACBA002.0722.00029.C001_SspBCDE_1	1	1	0.429	3	1	SspBCDE__SspC	mandatory	1102	0	1192.3	0.995	0.992	3	1095	SspBCDE	SspBCDE	596423	599731	+
ACBA002.0722.00029.C001	ACBA002.0722.00029	ACBA002.0722.00029.C001_00560	SspBCDE__SspD	522	defense-finder-models/DefenseFinder_4/SspBCDE/SspBCDE	ACBA002.0722.00029.C001_SspBCDE_1	1	1	0.429	3	1	SspBCDE__SspD	mandatory	280	8.7e-150	495.5	0.989	0.996	2	280	SspBCDE	SspBCDE	599728	600570	+
ACBA002.0722.00030.C001	ACBA002.0722.00030	ACBA002.0722.00030.C001_00408	PsyrTA__PsyrA	384	defense-finder-models/DefenseFinder_2/PsyrTA/PsyrTA	ACBA002.0722.00030.C001_PsyrTA_1	1	1	1	2	2	PsyrTA__PsyrA	mandatory	193	0.00044	17	0.126	0.264	20	70	PsyrTA	PsyrTA	432663	433244	+
ACBA002.0722.00030.C001	ACBA002.0722.00030	ACBA002.0722.00030.C001_00410	PsyrTA__PsyrT	386	defense-finder-models/DefenseFinder_2/PsyrTA/PsyrTA	ACBA002.0722.00030.C001_PsyrTA_1	1	1	1	2	2	PsyrTA__PsyrT	mandatory	211	1.6e-13	47.4	0.235	0.763	48	208	PsyrTA	PsyrTA	433663	434298	-
ACBA002.0722.00030.C001	ACBA002.0722.00030	ACBA002.0722.00030.C001_00411	PsyrTA__PsyrT	387	defense-finder-models/DefenseFinder_2/PsyrTA/PsyrTA	ACBA002.0722.00030.C001_PsyrTA_1	1	1	1	2	2	PsyrTA__PsyrT	mandatory	681	3.3e-06	23.2	0.107	0.112	512	587	PsyrTA	PsyrTA	434291	436336	-
ACBA002.0722.00030.C001	ACBA002.0722.00030	ACBA002.0722.00030.C001_03028	SspBCDE__SspD	2875	defense-finder-models/DefenseFinder_4/SspBCDE/SspBCDE	ACBA002.0722.00030.C001_SspBCDE_1	1	1	0.429	3	1	SspBCDE__SspD	mandatory	280	8.8e-150	495.5	0.989	0.996	2	280	SspBCDE	SspBCDE	3145918	3146760	-
ACBA002.0722.00030.C001	ACBA002.0722.00030	ACBA002.0722.00030.C001_03029	SspBCDE__SspC	2876	defense-finder-models/DefenseFinder_4/SspBCDE/SspBCDE	ACBA002.0722.00030.C001_SspBCDE_1	1	1	0.429	3	1	SspBCDE__SspC	mandatory	1102	0	1192.3	0.995	0.992	3	1095	SspBCDE	SspBCDE	3146757	3150065	-
ACBA002.0722.00030.C001	ACBA002.0722.00030	ACBA002.0722.00030.C001_03030	SspBCDE__SspB	2877	defense-finder-models/DefenseFinder_4/SspBCDE/SspBCDE	ACBA002.0722.00030.C001_SspBCDE_1	1	1	0.429	3	1	SspBCDE__SspB	mandatory	314	6.6e-44	148	0.904	0.901	13	295	SspBCDE	SspBCDE	3150058	3151002	-
ACBA002.0722.00031.C001	ACBA002.0722.00031	ACBA002.0722.00031.C001_00409	PsyrTA__PsyrA	385	defense-finder-models/DefenseFinder_2/PsyrTA/PsyrTA	ACBA002.0722.00031.C001_PsyrTA_1	1	1	1	2	2	PsyrTA__PsyrA	mandatory	193	0.00044	17	0.126	0.264	20	70	PsyrTA	PsyrTA	433580	434161	+
ACBA002.0722.00031.C001	ACBA002.0722.00031	ACBA002.0722.00031.C001_00411	PsyrTA__PsyrT	387	defense-finder-models/DefenseFinder_2/PsyrTA/PsyrTA	ACBA002.0722.00031.C001_PsyrTA_1	1	1	1	2	2	PsyrTA__PsyrT	mandatory	211	1.6e-13	47.4	0.235	0.763	48	208	PsyrTA	PsyrTA	434580	435215	-
ACBA002.0722.00031.C001	ACBA002.0722.00031	ACBA002.0722.00031.C001_00412	PsyrTA__PsyrT	388	defense-finder-models/DefenseFinder_2/PsyrTA/PsyrTA	ACBA002.0722.00031.C001_PsyrTA_1	1	1	1	2	2	PsyrTA__PsyrT	mandatory	681	3.3e-06	23.2	0.107	0.112	512	587	PsyrTA	PsyrTA	435208	437253	-
ACBA002.0722.00031.C001	ACBA002.0722.00031	ACBA002.0722.00031.C001_03022	SspBCDE__SspD	2858	defense-finder-models/DefenseFinder_4/SspBCDE/SspBCDE	ACBA002.0722.00031.C001_SspBCDE_1	1	1	0.429	3	1	SspBCDE__SspD	mandatory	280	8.8e-150	495.5	0.989	0.996	2	280	SspBCDE	SspBCDE	3142408	3143250	-
ACBA002.0722.00031.C001	ACBA002.0722.00031	ACBA002.0722.00031.C001_03023	SspBCDE__SspC	2859	defense-finder-models/DefenseFinder_4/SspBCDE/SspBCDE	ACBA002.0722.00031.C001_SspBCDE_1	1	1	0.429	3	1	SspBCDE__SspC	mandatory	1102	0	1192.3	0.995	0.992	3	1095	SspBCDE	SspBCDE	3143247	3146555	-
ACBA002.0722.00031.C001	ACBA002.0722.00031	ACBA002.0722.00031.C001_03024	SspBCDE__SspB	2860	defense-finder-models/DefenseFinder_4/SspBCDE/SspBCDE	ACBA002.0722.00031.C001_SspBCDE_1	1	1	0.429	3	1	SspBCDE__SspB	mandatory	314	6.6e-44	148	0.904	0.901	13	295	SspBCDE	SspBCDE	3146548	3147492	-
ACBA002.0722.00032.C001	ACBA002.0722.00032	ACBA002.0722.00032.C001_01537	RM_Type_II__Type_II_MTases	1474	defense-finder-models/RM/RM/RM_Type_II	ACBA002.0722.00032.C001_RM_Type_II_1	1	1	1	2	1	RM_Type_II__Type_II_MTases	mandatory	336	2.2e-88	294.6	0.981	0.97	2	327	RM	RM_Type_II	1641835	1642845	+
ACBA002.0722.00032.C001	ACBA002.0722.00032	ACBA002.0722.00032.C001_01539	RM_Type_II__Type_II_REases	1476	defense-finder-models/RM/RM/RM_Type_II	ACBA002.0722.00032.C001_RM_Type_II_1	1	1	1	2	1	RM_Type_II__Type_II_REases	mandatory	302	2.3e-21	74.2	1.065	0.901	9	280	RM	RM_Type_II	1643903	1644811	-
ACBA002.0722.00032.C001	ACBA002.0722.00032	ACBA002.0722.00032.C001_01543	RM_Type_IV__Type_IV_REases	1480	defense-finder-models/RM/RM/RM_Type_IV	ACBA002.0722.00032.C001_RM_Type_IV_2	1	1	1	1	2	RM_Type_IV__Type_IV_REases	mandatory	441	3.7e-59	198.1	0.736	0.887	3	393	RM	RM_Type_IV	1647627	1648952	-
ACBA002.0722.00032.C001	ACBA002.0722.00032	ACBA002.0722.00032.C001_01544	RM_Type_IV__Type_IV_REases	1481	defense-finder-models/RM/RM/RM_Type_IV	ACBA002.0722.00032.C001_RM_Type_IV_2	1	1	1	1	2	RM_Type_IV__Type_IV_REases	mandatory	670	2.2e-82	275.6	0.644	0.603	224	627	RM	RM_Type_IV	1648955	1650967	-
ACBA002.0722.00032.C001	ACBA002.0722.00032	ACBA002.0722.00032.C001_01344	PsyrTA__PsyrT	1291	defense-finder-models/DefenseFinder_2/PsyrTA/PsyrTA	ACBA002.0722.00032.C001_PsyrTA_1	1	1	1	2	2	PsyrTA__PsyrT	mandatory	681	3.1e-06	23.2	0.107	0.112	512	587	PsyrTA	PsyrTA	1450375	1452420	+
ACBA002.0722.00032.C001	ACBA002.0722.00032	ACBA002.0722.00032.C001_01345	PsyrTA__PsyrT	1292	defense-finder-models/DefenseFinder_2/PsyrTA/PsyrTA	ACBA002.0722.00032.C001_PsyrTA_1	1	1	1	2	2	PsyrTA__PsyrT	mandatory	211	4.2e-13	45.9	0.234	0.758	48	207	PsyrTA	PsyrTA	1452413	1453048	+
ACBA002.0722.00032.C001	ACBA002.0722.00032	ACBA002.0722.00032.C001_01347	PsyrTA__PsyrA	1294	defense-finder-models/DefenseFinder_2/PsyrTA/PsyrTA	ACBA002.0722.00032.C001_PsyrTA_1	1	1	1	2	2	PsyrTA__PsyrA	mandatory	193	0.00042	17	0.126	0.264	20	70	PsyrTA	PsyrTA	1453467	1454048	-
ACBA002.0722.00032.C001	ACBA002.0722.00032	ACBA002.0722.00032.C001_02269	Dynamins__LeoA	2171	defense-finder-models/DefenseFinder_5/Dynamins/Dynamins	ACBA002.0722.00032.C001_Dynamins_1	1	1	0.5	2	1	Dynamins__LeoA	mandatory	469	8e-10	35.8	0.233	0.286	169	302	Dynamins	Dynamins	2432397	2433806	+
ACBA002.0722.00032.C001	ACBA002.0722.00032	ACBA002.0722.00032.C001_02274	Dynamins__LeoBC	2176	defense-finder-models/DefenseFinder_5/Dynamins/Dynamins	ACBA002.0722.00032.C001_Dynamins_1	1	1	0.5	2	1	Dynamins__LeoBC	mandatory	352	1.6e-06	25	0.115	0.213	205	279	Dynamins	Dynamins	2435918	2436976	-
ACBA002.0722.00033.C001	ACBA002.0722.00033	ACBA002.0722.00033.C001_01042	Gao_Qat__QatA	971	defense-finder-models/DefenseFinder_3/Gao_Qat/Gao_Qat	ACBA002.0722.00033.C001_Gao_Qat_1	1	1	1	4	1	Gao_Qat__QatA	mandatory	597	4e-80	267.9	0.929	0.983	3	589	Gao_Qat	Gao_Qat	1079679	1081472	+
ACBA002.0722.00033.C001	ACBA002.0722.00033	ACBA002.0722.00033.C001_01043	Gao_Qat__QatB	972	defense-finder-models/DefenseFinder_3/Gao_Qat/Gao_Qat	ACBA002.0722.00033.C001_Gao_Qat_1	1	1	1	4	1	Gao_Qat__QatB	mandatory	254	1.2e-09	35.7	0.826	0.787	37	236	Gao_Qat	Gao_Qat	1081500	1082264	+
ACBA002.0722.00033.C001	ACBA002.0722.00033	ACBA002.0722.00033.C001_01044	Gao_Qat__QatC	973	defense-finder-models/DefenseFinder_3/Gao_Qat/Gao_Qat	ACBA002.0722.00033.C001_Gao_Qat_1	1	1	1	4	1	Gao_Qat__QatC	mandatory	442	1.3e-86	288.9	0.888	0.894	40	434	Gao_Qat	Gao_Qat	1082257	1083585	+
ACBA002.0722.00033.C001	ACBA002.0722.00033	ACBA002.0722.00033.C001_01045	Gao_Qat__QatD	974	defense-finder-models/DefenseFinder_3/Gao_Qat/Gao_Qat	ACBA002.0722.00033.C001_Gao_Qat_1	1	1	1	4	1	Gao_Qat__QatD	mandatory	246	5.2e-76	253	0.957	0.976	4	243	Gao_Qat	Gao_Qat	1083585	1084325	+
ACBA002.0722.00033.C001	ACBA002.0722.00033	ACBA002.0722.00033.C001_03403	PsyrTA__PsyrT	3176	defense-finder-models/DefenseFinder_2/PsyrTA/PsyrTA	ACBA002.0722.00033.C001_PsyrTA_1	1	1	1	2	2	PsyrTA__PsyrT	mandatory	681	3.3e-06	23.2	0.107	0.112	512	587	PsyrTA	PsyrTA	3547155	3549200	+
ACBA002.0722.00033.C001	ACBA002.0722.00033	ACBA002.0722.00033.C001_03404	PsyrTA__PsyrT	3177	defense-finder-models/DefenseFinder_2/PsyrTA/PsyrTA	ACBA002.0722.00033.C001_PsyrTA_1	1	1	1	2	2	PsyrTA__PsyrT	mandatory	211	1.6e-13	47.4	0.235	0.763	48	208	PsyrTA	PsyrTA	3549193	3549828	+
ACBA002.0722.00033.C001	ACBA002.0722.00033	ACBA002.0722.00033.C001_03406	PsyrTA__PsyrA	3179	defense-finder-models/DefenseFinder_2/PsyrTA/PsyrTA	ACBA002.0722.00033.C001_PsyrTA_1	1	1	1	2	2	PsyrTA__PsyrA	mandatory	193	0.00044	17	0.126	0.264	20	70	PsyrTA	PsyrTA	3550247	3550828	-
ACBA002.0722.00033.C001	ACBA002.0722.00033	ACBA002.0722.00033.C001_03578	Shedu__SduA	3337	defense-finder-models/DefenseFinder_1/Shedu/Shedu	ACBA002.0722.00033.C001_Shedu_1	1	1	1	1	1	Shedu__SduA	mandatory	457	2.6e-50	169.7	0.866	0.963	11	450	Shedu	Shedu	3720703	3722076	-
ACBA002.0722.00034.C001	ACBA002.0722.00034	ACBA002.0722.00034.C001_03494	PsyrTA__PsyrT	3317	defense-finder-models/DefenseFinder_2/PsyrTA/PsyrTA	ACBA002.0722.00034.C001_PsyrTA_1	1	1	1	2	2	PsyrTA__PsyrT	mandatory	681	3.4e-06	23.2	0.107	0.112	512	587	PsyrTA	PsyrTA	3594332	3596377	+
ACBA002.0722.00034.C001	ACBA002.0722.00034	ACBA002.0722.00034.C001_03495	PsyrTA__PsyrT	3318	defense-finder-models/DefenseFinder_2/PsyrTA/PsyrTA	ACBA002.0722.00034.C001_PsyrTA_1	1	1	1	2	2	PsyrTA__PsyrT	mandatory	211	1.7e-13	47.4	0.235	0.763	48	208	PsyrTA	PsyrTA	3596370	3597005	+
ACBA002.0722.00034.C001	ACBA002.0722.00034	ACBA002.0722.00034.C001_03497	PsyrTA__PsyrA	3320	defense-finder-models/DefenseFinder_2/PsyrTA/PsyrTA	ACBA002.0722.00034.C001_PsyrTA_1	1	1	1	2	2	PsyrTA__PsyrA	mandatory	193	0.00046	17	0.126	0.264	20	70	PsyrTA	PsyrTA	3597424	3598005	-
ACBA002.0722.00034.C001	ACBA002.0722.00034	ACBA002.0722.00034.C001_00747	SspBCDE__SspB	698	defense-finder-models/DefenseFinder_4/SspBCDE/SspBCDE	ACBA002.0722.00034.C001_SspBCDE_1	1	1	0.429	3	1	SspBCDE__SspB	mandatory	314	6.8e-44	148	0.904	0.901	13	295	SspBCDE	SspBCDE	786868	787812	+
ACBA002.0722.00034.C001	ACBA002.0722.00034	ACBA002.0722.00034.C001_00748	SspBCDE__SspC	699	defense-finder-models/DefenseFinder_4/SspBCDE/SspBCDE	ACBA002.0722.00034.C001_SspBCDE_1	1	1	0.429	3	1	SspBCDE__SspC	mandatory	1102	0	1192.3	0.995	0.992	3	1095	SspBCDE	SspBCDE	787805	791113	+
ACBA002.0722.00034.C001	ACBA002.0722.00034	ACBA002.0722.00034.C001_00749	SspBCDE__SspD	700	defense-finder-models/DefenseFinder_4/SspBCDE/SspBCDE	ACBA002.0722.00034.C001_SspBCDE_1	1	1	0.429	3	1	SspBCDE__SspD	mandatory	280	9.1e-150	495.5	0.989	0.996	2	280	SspBCDE	SspBCDE	791110	791952	+
ACBA002.0722.00035.C001	ACBA002.0722.00035	ACBA002.0722.00035.C001_01070	Gao_Qat__QatA	1000	defense-finder-models/DefenseFinder_3/Gao_Qat/Gao_Qat	ACBA002.0722.00035.C001_Gao_Qat_1	1	1	1	4	1	Gao_Qat__QatA	mandatory	597	4e-80	267.9	0.929	0.983	3	589	Gao_Qat	Gao_Qat	1104220	1106013	+
ACBA002.0722.00035.C001	ACBA002.0722.00035	ACBA002.0722.00035.C001_01071	Gao_Qat__QatB	1001	defense-finder-models/DefenseFinder_3/Gao_Qat/Gao_Qat	ACBA002.0722.00035.C001_Gao_Qat_1	1	1	1	4	1	Gao_Qat__QatB	mandatory	254	1.3e-09	35.7	0.826	0.787	37	236	Gao_Qat	Gao_Qat	1106041	1106805	+
ACBA002.0722.00035.C001	ACBA002.0722.00035	ACBA002.0722.00035.C001_01072	Gao_Qat__QatC	1002	defense-finder-models/DefenseFinder_3/Gao_Qat/Gao_Qat	ACBA002.0722.00035.C001_Gao_Qat_1	1	1	1	4	1	Gao_Qat__QatC	mandatory	442	1.4e-86	288.9	0.888	0.894	40	434	Gao_Qat	Gao_Qat	1106798	1108126	+
ACBA002.0722.00035.C001	ACBA002.0722.00035	ACBA002.0722.00035.C001_01073	Gao_Qat__QatD	1003	defense-finder-models/DefenseFinder_3/Gao_Qat/Gao_Qat	ACBA002.0722.00035.C001_Gao_Qat_1	1	1	1	4	1	Gao_Qat__QatD	mandatory	246	5.3e-76	253	0.957	0.976	4	243	Gao_Qat	Gao_Qat	1108126	1108866	+
ACBA002.0722.00035.C001	ACBA002.0722.00035	ACBA002.0722.00035.C001_03431	PsyrTA__PsyrT	3226	defense-finder-models/DefenseFinder_2/PsyrTA/PsyrTA	ACBA002.0722.00035.C001_PsyrTA_1	1	1	1	2	2	PsyrTA__PsyrT	mandatory	681	3.3e-06	23.2	0.107	0.112	512	587	PsyrTA	PsyrTA	3569049	3571094	+
ACBA002.0722.00035.C001	ACBA002.0722.00035	ACBA002.0722.00035.C001_03432	PsyrTA__PsyrT	3227	defense-finder-models/DefenseFinder_2/PsyrTA/PsyrTA	ACBA002.0722.00035.C001_PsyrTA_1	1	1	1	2	2	PsyrTA__PsyrT	mandatory	211	1.6e-13	47.4	0.235	0.763	48	208	PsyrTA	PsyrTA	3571087	3571722	+
ACBA002.0722.00035.C001	ACBA002.0722.00035	ACBA002.0722.00035.C001_03434	PsyrTA__PsyrA	3229	defense-finder-models/DefenseFinder_2/PsyrTA/PsyrTA	ACBA002.0722.00035.C001_PsyrTA_1	1	1	1	2	2	PsyrTA__PsyrA	mandatory	193	0.00045	17	0.126	0.264	20	70	PsyrTA	PsyrTA	3572141	3572722	-
ACBA002.0722.00035.C001	ACBA002.0722.00035	ACBA002.0722.00035.C001_03606	Shedu__SduA	3389	defense-finder-models/DefenseFinder_1/Shedu/Shedu	ACBA002.0722.00035.C001_Shedu_1	1	1	1	1	1	Shedu__SduA	mandatory	457	2.7e-50	169.7	0.866	0.963	11	450	Shedu	Shedu	3742601	3743974	-
ACBA002.0722.00035.C001	ACBA002.0722.00035	ACBA002.0722.00035.C001_00780	SspBCDE__SspB	721	defense-finder-models/DefenseFinder_4/SspBCDE/SspBCDE	ACBA002.0722.00035.C001_SspBCDE_1	1	1	0.429	3	1	SspBCDE__SspB	mandatory	314	6.7e-44	148	0.904	0.901	13	295	SspBCDE	SspBCDE	817827	818771	+
ACBA002.0722.00035.C001	ACBA002.0722.00035	ACBA002.0722.00035.C001_00781	SspBCDE__SspC	722	defense-finder-models/DefenseFinder_4/SspBCDE/SspBCDE	ACBA002.0722.00035.C001_SspBCDE_1	1	1	0.429	3	1	SspBCDE__SspC	mandatory	1102	0	1192.3	0.995	0.992	3	1095	SspBCDE	SspBCDE	818764	822072	+
ACBA002.0722.00035.C001	ACBA002.0722.00035	ACBA002.0722.00035.C001_00782	SspBCDE__SspD	723	defense-finder-models/DefenseFinder_4/SspBCDE/SspBCDE	ACBA002.0722.00035.C001_SspBCDE_1	1	1	0.429	3	1	SspBCDE__SspD	mandatory	280	8.9e-150	495.5	0.989	0.996	2	280	SspBCDE	SspBCDE	822069	822911	+
ACBA002.0722.00036.C001	ACBA002.0722.00036	ACBA002.0722.00036.C001_00393	PsyrTA__PsyrA	371	defense-finder-models/DefenseFinder_2/PsyrTA/PsyrTA	ACBA002.0722.00036.C001_PsyrTA_1	1	1	1	2	2	PsyrTA__PsyrA	mandatory	193	0.00046	17	0.126	0.264	20	70	PsyrTA	PsyrTA	415811	416392	+
ACBA002.0722.00036.C001	ACBA002.0722.00036	ACBA002.0722.00036.C001_00395	PsyrTA__PsyrT	373	defense-finder-models/DefenseFinder_2/PsyrTA/PsyrTA	ACBA002.0722.00036.C001_PsyrTA_1	1	1	1	2	2	PsyrTA__PsyrT	mandatory	211	1.7e-13	47.4	0.235	0.763	48	208	PsyrTA	PsyrTA	416811	417446	-
ACBA002.0722.00036.C001	ACBA002.0722.00036	ACBA002.0722.00036.C001_00396	PsyrTA__PsyrT	374	defense-finder-models/DefenseFinder_2/PsyrTA/PsyrTA	ACBA002.0722.00036.C001_PsyrTA_1	1	1	1	2	2	PsyrTA__PsyrT	mandatory	681	3.4e-06	23.2	0.107	0.112	512	587	PsyrTA	PsyrTA	417439	419484	-
ACBA002.0722.00036.C001	ACBA002.0722.00036	ACBA002.0722.00036.C001_03147	SspBCDE__SspD	2984	defense-finder-models/DefenseFinder_4/SspBCDE/SspBCDE	ACBA002.0722.00036.C001_SspBCDE_1	1	1	0.429	3	1	SspBCDE__SspD	mandatory	280	9.1e-150	495.5	0.989	0.996	2	280	SspBCDE	SspBCDE	3222424	3223266	-
ACBA002.0722.00036.C001	ACBA002.0722.00036	ACBA002.0722.00036.C001_03148	SspBCDE__SspC	2985	defense-finder-models/DefenseFinder_4/SspBCDE/SspBCDE	ACBA002.0722.00036.C001_SspBCDE_1	1	1	0.429	3	1	SspBCDE__SspC	mandatory	1102	0	1192.3	0.995	0.992	3	1095	SspBCDE	SspBCDE	3223263	3226571	-
ACBA002.0722.00036.C001	ACBA002.0722.00036	ACBA002.0722.00036.C001_03149	SspBCDE__SspB	2986	defense-finder-models/DefenseFinder_4/SspBCDE/SspBCDE	ACBA002.0722.00036.C001_SspBCDE_1	1	1	0.429	3	1	SspBCDE__SspB	mandatory	314	6.8e-44	148	0.904	0.901	13	295	SspBCDE	SspBCDE	3226564	3227508	-
ACBA002.0722.00036.P002	ACBA002.0722.00036	ACBA002.0722.00036.P002_00061	Gao_RL__RL_D	61	defense-finder-models/DefenseFinder_2/Gao_RL/Gao_RL	ACBA002.0722.00036.P002_Gao_RL_1	1	1	1	4	1	Gao_RL__RL_D	mandatory	905	0	1845.7	1	1	1	905	Gao_RL	Gao_RL	46100	48817	-
ACBA002.0722.00036.P002	ACBA002.0722.00036	ACBA002.0722.00036.P002_00062	Gao_RL__RL_C	62	defense-finder-models/DefenseFinder_2/Gao_RL/Gao_RL	ACBA002.0722.00036.P002_Gao_RL_1	1	1	1	4	1	Gao_RL__RL_C	mandatory	948	0	1778.3	1	1	1	948	Gao_RL	Gao_RL	48821	51667	-
ACBA002.0722.00036.P002	ACBA002.0722.00036	ACBA002.0722.00036.P002_00063	Gao_RL__RL_B	63	defense-finder-models/DefenseFinder_2/Gao_RL/Gao_RL	ACBA002.0722.00036.P002_Gao_RL_1	1	1	1	4	1	Gao_RL__RL_B	mandatory	195	1.9e-101	330.6	0.984	0.99	1	193	Gao_RL	Gao_RL	51667	52254	-
ACBA002.0722.00036.P002	ACBA002.0722.00036	ACBA002.0722.00036.P002_00064	Gao_RL__RL_A	64	defense-finder-models/DefenseFinder_2/Gao_RL/Gao_RL	ACBA002.0722.00036.P002_Gao_RL_1	1	1	1	4	1	Gao_RL__RL_A	mandatory	1022	0	2034.8	1	1	1	1022	Gao_RL	Gao_RL	52251	55319	-
ACBA002.0722.00036.P002	ACBA002.0722.00036	ACBA002.0722.00036.P002_00065	RosmerTA__RmrA_2585209417	65	defense-finder-models/DefenseFinder_4/RosmerTA/RosmerTA	ACBA002.0722.00036.P002_RosmerTA_1	1	1	1	2	1	RosmerTA__RmrA_2585209417	mandatory	360	5.6e-137	449.7	0.941	0.961	5	350	RosmerTA	RosmerTA	55525	56607	-
ACBA002.0722.00036.P002	ACBA002.0722.00036	ACBA002.0722.00036.P002_00066	RosmerTA__RmrT_2585209417	66	defense-finder-models/DefenseFinder_4/RosmerTA/RosmerTA	ACBA002.0722.00036.P002_RosmerTA_1	1	1	1	2	1	RosmerTA__RmrT_2585209417	mandatory	203	2.8e-47	153.9	0.955	0.941	5	195	RosmerTA	RosmerTA	56644	57255	-
ACBA002.0722.00037.C001	ACBA002.0722.00037	ACBA002.0722.00037.C001_03454	PsyrTA__PsyrT	3201	defense-finder-models/DefenseFinder_2/PsyrTA/PsyrTA	ACBA002.0722.00037.C001_PsyrTA_1	1	1	1	2	2	PsyrTA__PsyrT	mandatory	681	3.3e-06	23.2	0.107	0.112	512	587	PsyrTA	PsyrTA	3567115	3569160	+
ACBA002.0722.00037.C001	ACBA002.0722.00037	ACBA002.0722.00037.C001_03455	PsyrTA__PsyrT	3202	defense-finder-models/DefenseFinder_2/PsyrTA/PsyrTA	ACBA002.0722.00037.C001_PsyrTA_1	1	1	1	2	2	PsyrTA__PsyrT	mandatory	211	1.6e-13	47.4	0.235	0.763	48	208	PsyrTA	PsyrTA	3569153	3569788	+
ACBA002.0722.00037.C001	ACBA002.0722.00037	ACBA002.0722.00037.C001_03457	PsyrTA__PsyrA	3204	defense-finder-models/DefenseFinder_2/PsyrTA/PsyrTA	ACBA002.0722.00037.C001_PsyrTA_1	1	1	1	2	2	PsyrTA__PsyrA	mandatory	193	0.00044	17	0.126	0.264	20	70	PsyrTA	PsyrTA	3570207	3570788	-
ACBA002.0722.00038.C001	ACBA002.0722.00038	ACBA002.0722.00038.C001_03451	PsyrTA__PsyrT	3259	defense-finder-models/DefenseFinder_2/PsyrTA/PsyrTA	ACBA002.0722.00038.C001_PsyrTA_1	1	1	1	2	2	PsyrTA__PsyrT	mandatory	681	3.4e-06	23.2	0.107	0.112	512	587	PsyrTA	PsyrTA	3559269	3561314	+
ACBA002.0722.00038.C001	ACBA002.0722.00038	ACBA002.0722.00038.C001_03452	PsyrTA__PsyrT	3260	defense-finder-models/DefenseFinder_2/PsyrTA/PsyrTA	ACBA002.0722.00038.C001_PsyrTA_1	1	1	1	2	2	PsyrTA__PsyrT	mandatory	211	1.6e-13	47.4	0.235	0.763	48	208	PsyrTA	PsyrTA	3561307	3561942	+
ACBA002.0722.00038.C001	ACBA002.0722.00038	ACBA002.0722.00038.C001_03454	PsyrTA__PsyrA	3262	defense-finder-models/DefenseFinder_2/PsyrTA/PsyrTA	ACBA002.0722.00038.C001_PsyrTA_1	1	1	1	2	2	PsyrTA__PsyrA	mandatory	193	0.00045	17	0.126	0.264	20	70	PsyrTA	PsyrTA	3562361	3562942	-
ACBA002.0722.00038.C001	ACBA002.0722.00038	ACBA002.0722.00038.C001_00748	SspBCDE__SspB	691	defense-finder-models/DefenseFinder_4/SspBCDE/SspBCDE	ACBA002.0722.00038.C001_SspBCDE_1	1	1	0.429	3	1	SspBCDE__SspB	mandatory	314	6.7e-44	148	0.904	0.901	13	295	SspBCDE	SspBCDE	788921	789865	+
ACBA002.0722.00038.C001	ACBA002.0722.00038	ACBA002.0722.00038.C001_00749	SspBCDE__SspC	692	defense-finder-models/DefenseFinder_4/SspBCDE/SspBCDE	ACBA002.0722.00038.C001_SspBCDE_1	1	1	0.429	3	1	SspBCDE__SspC	mandatory	1102	0	1192.3	0.995	0.992	3	1095	SspBCDE	SspBCDE	789858	793166	+
ACBA002.0722.00038.C001	ACBA002.0722.00038	ACBA002.0722.00038.C001_00750	SspBCDE__SspD	693	defense-finder-models/DefenseFinder_4/SspBCDE/SspBCDE	ACBA002.0722.00038.C001_SspBCDE_1	1	1	0.429	3	1	SspBCDE__SspD	mandatory	280	8.9e-150	495.5	0.989	0.996	2	280	SspBCDE	SspBCDE	793163	794005	+
ACBA002.0722.00039.C001	ACBA002.0722.00039	ACBA002.0722.00039.C001_03471	PsyrTA__PsyrT	3280	defense-finder-models/DefenseFinder_2/PsyrTA/PsyrTA	ACBA002.0722.00039.C001_PsyrTA_1	1	1	1	2	2	PsyrTA__PsyrT	mandatory	681	3.4e-06	23.2	0.107	0.112	512	587	PsyrTA	PsyrTA	3573888	3575933	+
ACBA002.0722.00039.C001	ACBA002.0722.00039	ACBA002.0722.00039.C001_03472	PsyrTA__PsyrT	3281	defense-finder-models/DefenseFinder_2/PsyrTA/PsyrTA	ACBA002.0722.00039.C001_PsyrTA_1	1	1	1	2	2	PsyrTA__PsyrT	mandatory	211	1.6e-13	47.4	0.235	0.763	48	208	PsyrTA	PsyrTA	3575926	3576561	+
ACBA002.0722.00039.C001	ACBA002.0722.00039	ACBA002.0722.00039.C001_03474	PsyrTA__PsyrA	3283	defense-finder-models/DefenseFinder_2/PsyrTA/PsyrTA	ACBA002.0722.00039.C001_PsyrTA_1	1	1	1	2	2	PsyrTA__PsyrA	mandatory	193	0.00045	17	0.126	0.264	20	70	PsyrTA	PsyrTA	3576980	3577561	-
ACBA002.0722.00039.C001	ACBA002.0722.00039	ACBA002.0722.00039.C001_00741	SspBCDE__SspB	695	defense-finder-models/DefenseFinder_4/SspBCDE/SspBCDE	ACBA002.0722.00039.C001_SspBCDE_1	1	1	0.429	3	1	SspBCDE__SspB	mandatory	314	6.7e-44	148	0.904	0.901	13	295	SspBCDE	SspBCDE	783612	784556	+
ACBA002.0722.00039.C001	ACBA002.0722.00039	ACBA002.0722.00039.C001_00742	SspBCDE__SspC	696	defense-finder-models/DefenseFinder_4/SspBCDE/SspBCDE	ACBA002.0722.00039.C001_SspBCDE_1	1	1	0.429	3	1	SspBCDE__SspC	mandatory	1102	0	1192.3	0.995	0.992	3	1095	SspBCDE	SspBCDE	784549	787857	+
ACBA002.0722.00039.C001	ACBA002.0722.00039	ACBA002.0722.00039.C001_00743	SspBCDE__SspD	697	defense-finder-models/DefenseFinder_4/SspBCDE/SspBCDE	ACBA002.0722.00039.C001_SspBCDE_1	1	1	0.429	3	1	SspBCDE__SspD	mandatory	280	9e-150	495.5	0.989	0.996	2	280	SspBCDE	SspBCDE	787854	788696	+
ACBA002.0722.00040.C001	ACBA002.0722.00040	ACBA002.0722.00040.C001_03457	PsyrTA__PsyrT	3219	defense-finder-models/DefenseFinder_2/PsyrTA/PsyrTA	ACBA002.0722.00040.C001_PsyrTA_1	1	1	1	2	2	PsyrTA__PsyrT	mandatory	681	3.3e-06	23.2	0.107	0.112	512	587	PsyrTA	PsyrTA	3564063	3566108	+
ACBA002.0722.00040.C001	ACBA002.0722.00040	ACBA002.0722.00040.C001_03458	PsyrTA__PsyrT	3220	defense-finder-models/DefenseFinder_2/PsyrTA/PsyrTA	ACBA002.0722.00040.C001_PsyrTA_1	1	1	1	2	2	PsyrTA__PsyrT	mandatory	211	1.6e-13	47.4	0.235	0.763	48	208	PsyrTA	PsyrTA	3566101	3566736	+
ACBA002.0722.00040.C001	ACBA002.0722.00040	ACBA002.0722.00040.C001_03460	PsyrTA__PsyrA	3222	defense-finder-models/DefenseFinder_2/PsyrTA/PsyrTA	ACBA002.0722.00040.C001_PsyrTA_1	1	1	1	2	2	PsyrTA__PsyrA	mandatory	193	0.00044	17	0.126	0.264	20	70	PsyrTA	PsyrTA	3567155	3567736	-
ACBA002.0722.00040.C001	ACBA002.0722.00040	ACBA002.0722.00040.C001_00747	SspBCDE__SspB	686	defense-finder-models/DefenseFinder_4/SspBCDE/SspBCDE	ACBA002.0722.00040.C001_SspBCDE_1	1	1	0.429	3	1	SspBCDE__SspB	mandatory	314	6.6e-44	148	0.904	0.901	13	295	SspBCDE	SspBCDE	785767	786711	+
ACBA002.0722.00040.C001	ACBA002.0722.00040	ACBA002.0722.00040.C001_00748	SspBCDE__SspC	687	defense-finder-models/DefenseFinder_4/SspBCDE/SspBCDE	ACBA002.0722.00040.C001_SspBCDE_1	1	1	0.429	3	1	SspBCDE__SspC	mandatory	1102	0	1192.3	0.995	0.992	3	1095	SspBCDE	SspBCDE	786704	790012	+
ACBA002.0722.00040.C001	ACBA002.0722.00040	ACBA002.0722.00040.C001_00749	SspBCDE__SspD	688	defense-finder-models/DefenseFinder_4/SspBCDE/SspBCDE	ACBA002.0722.00040.C001_SspBCDE_1	1	1	0.429	3	1	SspBCDE__SspD	mandatory	280	8.8e-150	495.5	0.989	0.996	2	280	SspBCDE	SspBCDE	790009	790851	+
ACBA002.0722.00040.P002	ACBA002.0722.00040	ACBA002.0722.00040.P002_00055	Gao_RL__RL_D	55	defense-finder-models/DefenseFinder_2/Gao_RL/Gao_RL	ACBA002.0722.00040.P002_Gao_RL_1	1	1	1	4	1	Gao_RL__RL_D	mandatory	905	0	1845.7	1	1	1	905	Gao_RL	Gao_RL	44037	46754	-
ACBA002.0722.00040.P002	ACBA002.0722.00040	ACBA002.0722.00040.P002_00056	Gao_RL__RL_C	56	defense-finder-models/DefenseFinder_2/Gao_RL/Gao_RL	ACBA002.0722.00040.P002_Gao_RL_1	1	1	1	4	1	Gao_RL__RL_C	mandatory	948	0	1778.3	1	1	1	948	Gao_RL	Gao_RL	46758	49604	-
ACBA002.0722.00040.P002	ACBA002.0722.00040	ACBA002.0722.00040.P002_00057	Gao_RL__RL_B	57	defense-finder-models/DefenseFinder_2/Gao_RL/Gao_RL	ACBA002.0722.00040.P002_Gao_RL_1	1	1	1	4	1	Gao_RL__RL_B	mandatory	195	1.4e-101	330.6	0.984	0.99	1	193	Gao_RL	Gao_RL	49604	50191	-
ACBA002.0722.00040.P002	ACBA002.0722.00040	ACBA002.0722.00040.P002_00058	Gao_RL__RL_A	58	defense-finder-models/DefenseFinder_2/Gao_RL/Gao_RL	ACBA002.0722.00040.P002_Gao_RL_1	1	1	1	4	1	Gao_RL__RL_A	mandatory	1022	0	2034.8	1	1	1	1022	Gao_RL	Gao_RL	50188	53256	-
ACBA002.0722.00040.P002	ACBA002.0722.00040	ACBA002.0722.00040.P002_00059	RosmerTA__RmrA_2585209417	59	defense-finder-models/DefenseFinder_4/RosmerTA/RosmerTA	ACBA002.0722.00040.P002_RosmerTA_1	1	1	1	2	1	RosmerTA__RmrA_2585209417	mandatory	360	4.3e-137	449.7	0.941	0.961	5	350	RosmerTA	RosmerTA	53462	54544	-
ACBA002.0722.00040.P002	ACBA002.0722.00040	ACBA002.0722.00040.P002_00060	RosmerTA__RmrT_2585209417	60	defense-finder-models/DefenseFinder_4/RosmerTA/RosmerTA	ACBA002.0722.00040.P002_RosmerTA_1	1	1	1	2	1	RosmerTA__RmrT_2585209417	mandatory	203	2.2e-47	153.9	0.955	0.941	5	195	RosmerTA	RosmerTA	54581	55192	-
ACBA002.0722.00041.C001	ACBA002.0722.00041	ACBA002.0722.00041.C001_02864	Gao_Qat__QatD	2741	defense-finder-models/DefenseFinder_3/Gao_Qat/Gao_Qat	ACBA002.0722.00041.C001_Gao_Qat_1	1	1	1	4	1	Gao_Qat__QatD	mandatory	246	5.4e-76	253	0.957	0.976	4	243	Gao_Qat	Gao_Qat	2964158	2964898	-
ACBA002.0722.00041.C001	ACBA002.0722.00041	ACBA002.0722.00041.C001_02865	Gao_Qat__QatC	2742	defense-finder-models/DefenseFinder_3/Gao_Qat/Gao_Qat	ACBA002.0722.00041.C001_Gao_Qat_1	1	1	1	4	1	Gao_Qat__QatC	mandatory	442	1.4e-86	288.9	0.888	0.894	40	434	Gao_Qat	Gao_Qat	2964898	2966226	-
ACBA002.0722.00041.C001	ACBA002.0722.00041	ACBA002.0722.00041.C001_02866	Gao_Qat__QatB	2743	defense-finder-models/DefenseFinder_3/Gao_Qat/Gao_Qat	ACBA002.0722.00041.C001_Gao_Qat_1	1	1	1	4	1	Gao_Qat__QatB	mandatory	254	1.3e-09	35.7	0.826	0.787	37	236	Gao_Qat	Gao_Qat	2966219	2966983	-
ACBA002.0722.00041.C001	ACBA002.0722.00041	ACBA002.0722.00041.C001_02867	Gao_Qat__QatA	2744	defense-finder-models/DefenseFinder_3/Gao_Qat/Gao_Qat	ACBA002.0722.00041.C001_Gao_Qat_1	1	1	1	4	1	Gao_Qat__QatA	mandatory	597	1.2e-80	269.6	0.929	0.983	3	589	Gao_Qat	Gao_Qat	2967011	2968804	-
ACBA002.0722.00041.C001	ACBA002.0722.00041	ACBA002.0722.00041.C001_00390	PsyrTA__PsyrA	373	defense-finder-models/DefenseFinder_2/PsyrTA/PsyrTA	ACBA002.0722.00041.C001_PsyrTA_1	1	1	1	2	2	PsyrTA__PsyrA	mandatory	193	0.00046	17	0.126	0.264	20	70	PsyrTA	PsyrTA	414504	415085	+
ACBA002.0722.00041.C001	ACBA002.0722.00041	ACBA002.0722.00041.C001_00392	PsyrTA__PsyrT	375	defense-finder-models/DefenseFinder_2/PsyrTA/PsyrTA	ACBA002.0722.00041.C001_PsyrTA_1	1	1	1	2	2	PsyrTA__PsyrT	mandatory	211	1.7e-13	47.4	0.235	0.763	48	208	PsyrTA	PsyrTA	415504	416139	-
ACBA002.0722.00041.C001	ACBA002.0722.00041	ACBA002.0722.00041.C001_00393	PsyrTA__PsyrT	376	defense-finder-models/DefenseFinder_2/PsyrTA/PsyrTA	ACBA002.0722.00041.C001_PsyrTA_1	1	1	1	2	2	PsyrTA__PsyrT	mandatory	681	3.4e-06	23.2	0.107	0.112	512	587	PsyrTA	PsyrTA	416132	418177	-
ACBA002.0722.00041.C001	ACBA002.0722.00041	ACBA002.0722.00041.C001_03153	SspBCDE__SspD	3011	defense-finder-models/DefenseFinder_4/SspBCDE/SspBCDE	ACBA002.0722.00041.C001_SspBCDE_1	1	1	0.429	3	1	SspBCDE__SspD	mandatory	280	9.1e-150	495.5	0.989	0.996	2	280	SspBCDE	SspBCDE	3247170	3248012	-
ACBA002.0722.00041.C001	ACBA002.0722.00041	ACBA002.0722.00041.C001_03154	SspBCDE__SspC	3012	defense-finder-models/DefenseFinder_4/SspBCDE/SspBCDE	ACBA002.0722.00041.C001_SspBCDE_1	1	1	0.429	3	1	SspBCDE__SspC	mandatory	1102	0	1192.3	0.995	0.992	3	1095	SspBCDE	SspBCDE	3248009	3251317	-
ACBA002.0722.00041.C001	ACBA002.0722.00041	ACBA002.0722.00041.C001_03155	SspBCDE__SspB	3013	defense-finder-models/DefenseFinder_4/SspBCDE/SspBCDE	ACBA002.0722.00041.C001_SspBCDE_1	1	1	0.429	3	1	SspBCDE__SspB	mandatory	314	6.8e-44	148	0.904	0.901	13	295	SspBCDE	SspBCDE	3251310	3252254	-
ACBA002.0722.00041.P002	ACBA002.0722.00041	ACBA002.0722.00041.P002_00023	PD-T4-5__PD-T4-5	22	defense-finder-models/DefenseFinder_3/PD-T4-5/PD-T4-5	ACBA002.0722.00041.P002_PD-T4-5_1	1	1	1	1	1	PD-T4-5__PD-T4-5	mandatory	263	2.2e-44	144.6	0.805	0.97	5	259	PD-T4-5	PD-T4-5	22366	23157	-
ACBA002.0722.00042.C001	ACBA002.0722.00042	ACBA002.0722.00042.C001_02460	RM_Type_II__Type_II_REases	2348	defense-finder-models/RM/RM/RM_Type_II	ACBA002.0722.00042.C001_RM_Type_II_1	1	1	1	2	1	RM_Type_II__Type_II_REases	mandatory	372	3.3e-13	48.3	0.832	0.919	1	342	RM	RM_Type_II	2550161	2551279	+
ACBA002.0722.00042.C001	ACBA002.0722.00042	ACBA002.0722.00042.C001_02464	RM_Type_II__Type_II_MTases	2352	defense-finder-models/RM/RM/RM_Type_II	ACBA002.0722.00042.C001_RM_Type_II_1	1	1	1	2	1	RM_Type_II__Type_II_MTases	mandatory	423	3.8e-11	40	0.53	0.504	20	232	RM	RM_Type_II	2553016	2554287	-
ACBA002.0722.00042.C001	ACBA002.0722.00042	ACBA002.0722.00042.C001_02711	Gao_Qat__QatD	2593	defense-finder-models/DefenseFinder_3/Gao_Qat/Gao_Qat	ACBA002.0722.00042.C001_Gao_Qat_1	1	1	1	4	1	Gao_Qat__QatD	mandatory	246	5.3e-76	253	0.957	0.976	4	243	Gao_Qat	Gao_Qat	2826921	2827661	-
ACBA002.0722.00042.C001	ACBA002.0722.00042	ACBA002.0722.00042.C001_02712	Gao_Qat__QatC	2594	defense-finder-models/DefenseFinder_3/Gao_Qat/Gao_Qat	ACBA002.0722.00042.C001_Gao_Qat_1	1	1	1	4	1	Gao_Qat__QatC	mandatory	442	1.4e-86	288.9	0.888	0.894	40	434	Gao_Qat	Gao_Qat	2827661	2828989	-
ACBA002.0722.00042.C001	ACBA002.0722.00042	ACBA002.0722.00042.C001_02713	Gao_Qat__QatB	2595	defense-finder-models/DefenseFinder_3/Gao_Qat/Gao_Qat	ACBA002.0722.00042.C001_Gao_Qat_1	1	1	1	4	1	Gao_Qat__QatB	mandatory	254	1.3e-09	35.7	0.826	0.787	37	236	Gao_Qat	Gao_Qat	2828982	2829746	-
ACBA002.0722.00042.C001	ACBA002.0722.00042	ACBA002.0722.00042.C001_02714	Gao_Qat__QatA	2596	defense-finder-models/DefenseFinder_3/Gao_Qat/Gao_Qat	ACBA002.0722.00042.C001_Gao_Qat_1	1	1	1	4	1	Gao_Qat__QatA	mandatory	597	2.2e-80	268.7	0.929	0.983	3	589	Gao_Qat	Gao_Qat	2829774	2831567	-
ACBA002.0722.00042.C001	ACBA002.0722.00042	ACBA002.0722.00042.C001_00397	PsyrTA__PsyrA	377	defense-finder-models/DefenseFinder_2/PsyrTA/PsyrTA	ACBA002.0722.00042.C001_PsyrTA_1	1	1	1	2	2	PsyrTA__PsyrA	mandatory	193	0.00044	17	0.126	0.264	20	70	PsyrTA	PsyrTA	419143	419724	+
ACBA002.0722.00042.C001	ACBA002.0722.00042	ACBA002.0722.00042.C001_00399	PsyrTA__PsyrT	379	defense-finder-models/DefenseFinder_2/PsyrTA/PsyrTA	ACBA002.0722.00042.C001_PsyrTA_1	1	1	1	2	2	PsyrTA__PsyrT	mandatory	211	1.6e-13	47.4	0.235	0.763	48	208	PsyrTA	PsyrTA	420143	420778	-
ACBA002.0722.00042.C001	ACBA002.0722.00042	ACBA002.0722.00042.C001_00400	PsyrTA__PsyrT	380	defense-finder-models/DefenseFinder_2/PsyrTA/PsyrTA	ACBA002.0722.00042.C001_PsyrTA_1	1	1	1	2	2	PsyrTA__PsyrT	mandatory	681	3.4e-06	23.2	0.107	0.112	512	587	PsyrTA	PsyrTA	420771	422816	-
ACBA002.0722.00042.C001	ACBA002.0722.00042	ACBA002.0722.00042.C001_00735	Septu__PtuB	685	defense-finder-models/DefenseFinder_2/Septu/Septu	ACBA002.0722.00042.C001_Septu_2	1	1	1	2	1	Septu__PtuB	mandatory	223	4.3e-19	67.3	0.897	0.946	1	211	Septu	Septu	752724	753395	-
ACBA002.0722.00042.C001	ACBA002.0722.00042	ACBA002.0722.00042.C001_00736	Septu__PtuA	686	defense-finder-models/DefenseFinder_2/Septu/Septu	ACBA002.0722.00042.C001_Septu_2	1	1	1	2	1	Septu__PtuA	mandatory	409	2.1e-46	157.3	0.947	0.954	11	400	Septu	Septu	753399	754628	-
ACBA002.0722.00042.C001	ACBA002.0722.00042	ACBA002.0722.00042.C001_03062	Dynamins__LeoBC	2927	defense-finder-models/DefenseFinder_5/Dynamins/Dynamins	ACBA002.0722.00042.C001_Dynamins_10	1	1	0.5	2	1	Dynamins__LeoBC	mandatory	352	1.7e-06	25	0.115	0.213	205	279	Dynamins	Dynamins	3192856	3193914	+
ACBA002.0722.00042.C001	ACBA002.0722.00042	ACBA002.0722.00042.C001_03067	Dynamins__LeoA	2932	defense-finder-models/DefenseFinder_5/Dynamins/Dynamins	ACBA002.0722.00042.C001_Dynamins_10	1	1	0.5	2	1	Dynamins__LeoA	mandatory	469	8.7e-10	35.8	0.233	0.286	169	302	Dynamins	Dynamins	3196025	3197434	-
ACBA002.0722.00042.C001	ACBA002.0722.00042	ACBA002.0722.00042.C001_03356	CBASS__Cyclase_II	3206	defense-finder-models/DefenseFinder_5/CBASS/CBASS_II	ACBA002.0722.00042.C001_CBASS_II_7	1	1	1	3	1	CBASS__Cyclase_SMODS	mandatory	346	6.6e-96	319	0.962	0.96	1	332	CBASS	CBASS_II	3504863	3505903	+
ACBA002.0722.00042.C001	ACBA002.0722.00042	ACBA002.0722.00042.C001_03357	CBASS__AG_E1_ThiF	3207	defense-finder-models/DefenseFinder_5/CBASS/CBASS_II	ACBA002.0722.00042.C001_CBASS_II_7	1	1	1	3	1	CBASS__E2	mandatory	576	3e-29	99.8	0.82	0.373	313	527	CBASS	CBASS_II	3505900	3507630	+
ACBA002.0722.00042.C001	ACBA002.0722.00042	ACBA002.0722.00042.C001_03358	CBASS__Jab	3208	defense-finder-models/DefenseFinder_5/CBASS/CBASS_II	ACBA002.0722.00042.C001_CBASS_II_7	1	1	1	3	1	CBASS__E2	mandatory	164	4.1e-54	180.9	0.673	0.848	10	148	CBASS	CBASS_II	3507623	3508117	+
ACBA002.0722.00042.C001	ACBA002.0722.00042	ACBA002.0722.00042.C001_03359	CBASS__Sensing_SAVED	3209	defense-finder-models/DefenseFinder_5/CBASS/CBASS_II	ACBA002.0722.00042.C001_CBASS_II_7	1	1	1	3	1	CBASS__Effector_2TM_S_2TMBeta	mandatory	533	1.9e-34	116.9	0.91	0.336	336	514	CBASS	CBASS_II	3508120	3509721	+
ACBA002.0722.00042.C001	ACBA002.0722.00042	ACBA002.0722.00042.C001_03440	CBASS__Cyclase_II	3282	defense-finder-models/DefenseFinder_5/CBASS/CBASS_III	ACBA002.0722.00042.C001_CBASS_III_9	1	1	1	3	1	CBASS__Cyclase_SMODS	mandatory	321	4.5e-21	73	0.893	0.953	15	320	CBASS	CBASS_III	3596395	3597360	+
ACBA002.0722.00042.C001	ACBA002.0722.00042	ACBA002.0722.00042.C001_03441	CBASS__bacHORMA_1	3283	defense-finder-models/DefenseFinder_5/CBASS/CBASS_III	ACBA002.0722.00042.C001_CBASS_III_9	1	1	1	3	1	CBASS__HORMA	mandatory	171	1.7e-61	204.8	0.994	0.971	3	168	CBASS	CBASS_III	3597368	3597883	+
ACBA002.0722.00042.C001	ACBA002.0722.00042	ACBA002.0722.00042.C001_03442	CBASS__TRIP13	3284	defense-finder-models/DefenseFinder_5/CBASS/CBASS_III	ACBA002.0722.00042.C001_CBASS_III_9	1	1	1	3	1	CBASS__HORMA	mandatory	313	5.2e-117	388.1	0.99	0.971	9	312	CBASS	CBASS_III	3597880	3598821	+
ACBA002.0722.00042.C001	ACBA002.0722.00042	ACBA002.0722.00042.C001_03443	CBASS__Endonuc_small	3285	defense-finder-models/DefenseFinder_5/CBASS/CBASS_III	ACBA002.0722.00042.C001_CBASS_III_9	1	1	1	3	1	CBASS__Effector_2TM_S_2TMBeta	mandatory	243	1.9e-124	411.8	1	1	1	243	CBASS	CBASS_III	3598818	3599549	+
ACBA002.0722.00042.C001	ACBA002.0722.00042	ACBA002.0722.00042.C001_03523	SanaTA__SanaT	3356	defense-finder-models/DefenseFinder_5/SanaTA/SanaTA	ACBA002.0722.00042.C001_SanaTA_11	1	1	1	2	1	SanaTA__SanaT	mandatory	348	2.9e-13	47.4	0.172	0.152	27	79	SanaTA	SanaTA	3666539	3667585	-
ACBA002.0722.00042.C001	ACBA002.0722.00042	ACBA002.0722.00042.C001_03524	SanaTA__SanaA	3357	defense-finder-models/DefenseFinder_5/SanaTA/SanaTA	ACBA002.0722.00042.C001_SanaTA_11	1	1	1	2	1	SanaTA__SanaA	mandatory	216	2.8e-12	44.8	0.933	0.583	13	138	SanaTA	SanaTA	3667575	3668225	-
ACBA002.0722.00042.C001	ACBA002.0722.00042	ACBA002.0722.00042.C001_03579	CBASS__Cyclase_II	3412	defense-finder-models/DefenseFinder_5/CBASS/CBASS_II	ACBA002.0722.00042.C001_CBASS_II_8	1	1	1	3	1	CBASS__Cyclase_SMODS	mandatory	346	6.6e-96	319	0.962	0.96	1	332	CBASS	CBASS_II	3723869	3724909	+
ACBA002.0722.00042.C001	ACBA002.0722.00042	ACBA002.0722.00042.C001_03580	CBASS__AG_E1_ThiF	3413	defense-finder-models/DefenseFinder_5/CBASS/CBASS_II	ACBA002.0722.00042.C001_CBASS_II_8	1	1	1	3	1	CBASS__E2	mandatory	576	3e-29	99.8	0.82	0.373	313	527	CBASS	CBASS_II	3724906	3726636	+
ACBA002.0722.00042.C001	ACBA002.0722.00042	ACBA002.0722.00042.C001_03581	CBASS__Jab	3414	defense-finder-models/DefenseFinder_5/CBASS/CBASS_II	ACBA002.0722.00042.C001_CBASS_II_8	1	1	1	3	1	CBASS__E2	mandatory	164	4.1e-54	180.9	0.673	0.848	10	148	CBASS	CBASS_II	3726629	3727123	+
ACBA002.0722.00042.C001	ACBA002.0722.00042	ACBA002.0722.00042.C001_03582	CBASS__Sensing_SAVED	3415	defense-finder-models/DefenseFinder_5/CBASS/CBASS_II	ACBA002.0722.00042.C001_CBASS_II_8	1	1	1	3	1	CBASS__Effector_2TM_S_2TMBeta	mandatory	533	1.9e-34	116.9	0.91	0.336	336	514	CBASS	CBASS_II	3727126	3728727	+
ACBA002.0722.00042.C001	ACBA002.0722.00042	ACBA002.0722.00042.C001_00556	Lit__Lit	517	defense-finder-models/DefenseFinder_1/Lit/Lit	ACBA002.0722.00042.C001_Lit_1	1	1	1	1	1	Lit__Lit	mandatory	307	3.7e-73	244	0.962	0.977	6	305	Lit	Lit	561325	562248	-
ACBA002.0722.00042.C001	ACBA002.0722.00042	ACBA002.0722.00042.C001_03010	RosmerTA__RmrT_2634932349	2875	defense-finder-models/DefenseFinder_4/RosmerTA/RosmerTA	ACBA002.0722.00042.C001_RosmerTA_1	1	1	1	2	1	RosmerTA__RmrT_2585209417	mandatory	227	1.2e-41	140.4	0.971	0.96	8	225	RosmerTA	RosmerTA	3136195	3136878	+
ACBA002.0722.00042.C001	ACBA002.0722.00042	ACBA002.0722.00042.C001_03011	RosmerTA__RmrA_2634932349	2876	defense-finder-models/DefenseFinder_4/RosmerTA/RosmerTA	ACBA002.0722.00042.C001_RosmerTA_1	1	1	1	2	1	RosmerTA__RmrA_2585209417	mandatory	381	3.8e-129	428.2	0.942	0.963	1	367	RosmerTA	RosmerTA	3136890	3138035	+
ACBA002.0722.00042.P002	ACBA002.0722.00042	ACBA002.0722.00042.P002_00012	RM__Type_I_REases	12	defense-finder-models/RM/RM/RM_Type_I	ACBA002.0722.00042.P002_RM_Type_I_1	1	1	1	2.5	1	RM__Type_I_REases	mandatory	1094	2.3e-274	905.2	0.979	0.98	10	1081	RM	RM_Type_I	8550	11834	-
ACBA002.0722.00042.P002	ACBA002.0722.00042	ACBA002.0722.00042.P002_00014	RM__Type_I_S	14	defense-finder-models/RM/RM/RM_Type_I	ACBA002.0722.00042.P002_RM_Type_I_1	1	1	1	2.5	1	RM__Type_I_S	accessory	424	3.8e-67	219.7	0.581	0.981	5	420	RM	RM_Type_I	13032	14306	-
ACBA002.0722.00042.P002	ACBA002.0722.00042	ACBA002.0722.00042.P002_00015	RM__Type_I_MTases	15	defense-finder-models/RM/RM/RM_Type_I	ACBA002.0722.00042.P002_RM_Type_I_1	1	1	1	2.5	1	RM__Type_I_MTases	mandatory	667	1.8e-233	768.9	1.283	0.991	7	667	RM	RM_Type_I	14309	16312	-
ACBA002.0722.00042.P002	ACBA002.0722.00042	ACBA002.0722.00042.P002_00013	AbiD__AbiD	13	defense-finder-models/DefenseFinder_1/AbiD/AbiD	ACBA002.0722.00042.P002_AbiD_1	1	1	1	1	1	AbiD__AbiD	mandatory	345	2.9e-79	259.1	0.926	0.971	1	335	AbiD	AbiD	11851	12888	-
ACBA002.0722.00043.C001	ACBA002.0722.00043	ACBA002.0722.00043.C001_02841	PD-T4-5__PD-T4-5	2687	defense-finder-models/DefenseFinder_3/PD-T4-5/PD-T4-5	ACBA002.0722.00043.C001_PD-T4-5_1	1	1	1	1	1	PD-T4-5__PD-T4-5	mandatory	314	9.4e-39	131.4	0.914	0.933	2	294	PD-T4-5	PD-T4-5	2973504	2974448	-
ACBA002.0722.00043.C001	ACBA002.0722.00043	ACBA002.0722.00043.C001_00396	PsyrTA__PsyrA	370	defense-finder-models/DefenseFinder_2/PsyrTA/PsyrTA	ACBA002.0722.00043.C001_PsyrTA_1	1	1	1	2	2	PsyrTA__PsyrA	mandatory	193	0.00045	17	0.126	0.264	20	70	PsyrTA	PsyrTA	419571	420152	+
ACBA002.0722.00043.C001	ACBA002.0722.00043	ACBA002.0722.00043.C001_00398	PsyrTA__PsyrT	372	defense-finder-models/DefenseFinder_2/PsyrTA/PsyrTA	ACBA002.0722.00043.C001_PsyrTA_1	1	1	1	2	2	PsyrTA__PsyrT	mandatory	211	1.6e-13	47.4	0.235	0.763	48	208	PsyrTA	PsyrTA	420571	421206	-
ACBA002.0722.00043.C001	ACBA002.0722.00043	ACBA002.0722.00043.C001_00399	PsyrTA__PsyrT	373	defense-finder-models/DefenseFinder_2/PsyrTA/PsyrTA	ACBA002.0722.00043.C001_PsyrTA_1	1	1	1	2	2	PsyrTA__PsyrT	mandatory	681	3.3e-06	23.2	0.107	0.112	512	587	PsyrTA	PsyrTA	421199	423244	-
ACBA002.0722.00043.C001	ACBA002.0722.00043	ACBA002.0722.00043.C001_02800	PD-T7-5__PD-T7-5	2646	defense-finder-models/DefenseFinder_4/PD-T7-5/PD-T7-5	ACBA002.0722.00043.C001_PD-T7-5_1	1	1	1	1	1	PD-T7-5__PD-T7-5	mandatory	353	1e-143	476.3	0.932	0.994	1	351	PD-T7-5	PD-T7-5	2927518	2928579	+
ACBA002.0722.00043.C001	ACBA002.0722.00043	ACBA002.0722.00043.C001_03054	SspBCDE__SspD	2891	defense-finder-models/DefenseFinder_4/SspBCDE/SspBCDE	ACBA002.0722.00043.C001_SspBCDE_2	1	1	0.429	3	1	SspBCDE__SspD	mandatory	280	8.9e-150	495.5	0.989	0.996	2	280	SspBCDE	SspBCDE	3180353	3181195	-
ACBA002.0722.00043.C001	ACBA002.0722.00043	ACBA002.0722.00043.C001_03055	SspBCDE__SspC	2892	defense-finder-models/DefenseFinder_4/SspBCDE/SspBCDE	ACBA002.0722.00043.C001_SspBCDE_2	1	1	0.429	3	1	SspBCDE__SspC	mandatory	1102	0	1192.3	0.995	0.992	3	1095	SspBCDE	SspBCDE	3181192	3184500	-
ACBA002.0722.00043.C001	ACBA002.0722.00043	ACBA002.0722.00043.C001_03056	SspBCDE__SspB	2893	defense-finder-models/DefenseFinder_4/SspBCDE/SspBCDE	ACBA002.0722.00043.C001_SspBCDE_2	1	1	0.429	3	1	SspBCDE__SspB	mandatory	314	6.7e-44	148	0.904	0.901	13	295	SspBCDE	SspBCDE	3184493	3185437	-
ACBA002.0722.00044.C001	ACBA002.0722.00044	ACBA002.0722.00044.C001_00088	RM__Type_I_REases	82	defense-finder-models/RM/RM/RM_Type_I	ACBA002.0722.00044.C001_RM_Type_I_1	1	1	1	2.5	1	RM__Type_I_REases	mandatory	1146	6e-138	459.4	0.853	0.802	226	1144	RM	RM_Type_I	97734	101174	-
ACBA002.0722.00044.C001	ACBA002.0722.00044	ACBA002.0722.00044.C001_00089	RM__Type_I_S	83	defense-finder-models/RM/RM/RM_Type_I	ACBA002.0722.00044.C001_RM_Type_I_1	1	1	1	2.5	1	RM__Type_I_S	accessory	389	5e-70	234.9	0.543	0.99	5	389	RM	RM_Type_I	101205	102374	-
ACBA002.0722.00044.C001	ACBA002.0722.00044	ACBA002.0722.00044.C001_00090	RM__Type_I_MTases	84	defense-finder-models/RM/RM/RM_Type_I	ACBA002.0722.00044.C001_RM_Type_I_1	1	1	1	2.5	1	RM__Type_I_MTases	mandatory	493	3.8e-182	604	0.955	0.998	1	492	RM	RM_Type_I	102371	103852	-
ACBA002.0722.00044.C001	ACBA002.0722.00044	ACBA002.0722.00044.C001_03467	PARIS_I__AAA_15	3303	defense-finder-models/DefenseFinder_3/Rst_PARIS/PARIS_I	ACBA002.0722.00044.C001_PARIS_I_1	1	1	1	2	1	PARIS_I__AAA_15	mandatory	408	6.1e-25	86.4	0.997	0.941	1	384	Rst_PARIS	PARIS_I	3543888	3545114	+
ACBA002.0722.00044.C001	ACBA002.0722.00044	ACBA002.0722.00044.C001_03468	Rst_PARIS__DUF4435	3304	defense-finder-models/DefenseFinder_3/Rst_PARIS/PARIS_I	ACBA002.0722.00044.C001_PARIS_I_1	1	1	1	2	1	Rst_PARIS__DUF4435	mandatory	251	1.6e-09	35.9	0.394	0.378	26	120	Rst_PARIS	PARIS_I	3545114	3545869	+
ACBA002.0722.00044.C001	ACBA002.0722.00044	ACBA002.0722.00044.C001_00449	PsyrTA__PsyrA	416	defense-finder-models/DefenseFinder_2/PsyrTA/PsyrTA	ACBA002.0722.00044.C001_PsyrTA_1	1	1	1	2	2	PsyrTA__PsyrA	mandatory	193	0.00049	17	0.126	0.264	20	70	PsyrTA	PsyrTA	485156	485737	+
ACBA002.0722.00044.C001	ACBA002.0722.00044	ACBA002.0722.00044.C001_00451	PsyrTA__PsyrT	418	defense-finder-models/DefenseFinder_2/PsyrTA/PsyrTA	ACBA002.0722.00044.C001_PsyrTA_1	1	1	1	2	2	PsyrTA__PsyrT	mandatory	211	2.8e-13	46.7	0.235	0.763	48	208	PsyrTA	PsyrTA	486156	486791	-
ACBA002.0722.00044.C001	ACBA002.0722.00044	ACBA002.0722.00044.C001_00452	PsyrTA__PsyrT	419	defense-finder-models/DefenseFinder_2/PsyrTA/PsyrTA	ACBA002.0722.00044.C001_PsyrTA_1	1	1	1	2	2	PsyrTA__PsyrT	mandatory	681	3.7e-06	23.2	0.107	0.112	512	587	PsyrTA	PsyrTA	486784	488829	-
ACBA002.0722.00044.C001	ACBA002.0722.00044	ACBA002.0722.00044.C001_03213	Cas__cas3f_I-F_1	3060	defense-finder-models/Cas/Cas/CAS_Class1-Subtype-I-F	ACBA002.0722.00044.C001_CAS_Class1-Subtype-I-F_1	1	1	1	6	1	Cas__cas3f_I-F_1	mandatory	1078	0	1556.8	1	0.998	1	1076	Cas	CAS_Class1-Subtype-I-F	3286917	3290153	-
ACBA002.0722.00044.C001	ACBA002.0722.00044	ACBA002.0722.00044.C001_03214	Cas__cas8f_I-F_6	3061	defense-finder-models/Cas/Cas/CAS_Class1-Subtype-I-F	ACBA002.0722.00044.C001_CAS_Class1-Subtype-I-F_1	1	1	1	6	1	Cas__cas8f_I-F_8	mandatory	388	1.5e-264	874.8	0.968	1	1	388	Cas	CAS_Class1-Subtype-I-F	3292680	3293846	+
ACBA002.0722.00044.C001	ACBA002.0722.00044	ACBA002.0722.00044.C001_03215	Cas__cas5f_I-F_2	3062	defense-finder-models/Cas/Cas/CAS_Class1-Subtype-I-F	ACBA002.0722.00044.C001_CAS_Class1-Subtype-I-F_1	1	1	1	6	1	Cas__cas5f_I-F_4	mandatory	294	3.2e-96	319.9	1	0.969	4	288	Cas	CAS_Class1-Subtype-I-F	3293843	3294727	+
ACBA002.0722.00044.C001	ACBA002.0722.00044	ACBA002.0722.00044.C001_03216	Cas__cas7f_I-F_1	3063	defense-finder-models/Cas/Cas/CAS_Class1-Subtype-I-F	ACBA002.0722.00044.C001_CAS_Class1-Subtype-I-F_1	1	1	1	6	1	Cas__cas7f_I-F_3	mandatory	353	6.8e-135	447.7	0.997	0.983	6	352	Cas	CAS_Class1-Subtype-I-F	3294757	3295818	+
ACBA002.0722.00044.C001	ACBA002.0722.00044	ACBA002.0722.00044.C001_03217	Cas__cas6f_I_II_III_IV_V_VI_3	3064	defense-finder-models/Cas/Cas/CAS_Class1-Subtype-I-F	ACBA002.0722.00044.C001_CAS_Class1-Subtype-I-F_1	1	1	1	6	1	Cas__cas6f_I_II_III_IV_V_VI_3	mandatory	202	6.6e-31	105.8	0.984	0.941	6	195	Cas	CAS_Class1-Subtype-I-F	3295821	3296429	+
ACBA002.0722.00044.C001	ACBA002.0722.00044	ACBA002.0722.00044.C001_03218	Cas__cas1_I-F_1	3065	defense-finder-models/Cas/Cas/CAS_Class1-Subtype-I-F	ACBA002.0722.00044.C001_CAS_Class1-Subtype-I-F_1	1	1	1	6	1	Cas__cas1_I-F_1	mandatory	317	1.8e-136	452.3	0.993	0.95	13	313	Cas	CAS_Class1-Subtype-I-F	3296441	3297394	+
ACBA002.0722.00044.C001	ACBA002.0722.00044	ACBA002.0722.00044.C001_00165	Septu__PtuB	155	defense-finder-models/DefenseFinder_5/Retron/Retron_I_A	ACBA002.0722.00044.C001_Retron_I_A_3	1	1	1	2	1	Retron_I_A__HNH_TIGR02646	accessory	154	1.5e-29	101.6	0.603	0.877	1	135	Retron	Retron_I_A	183930	184394	-
ACBA002.0722.00044.C001	ACBA002.0722.00044	ACBA002.0722.00044.C001_00166	Retron_I_A__ATPase_TypeIA	156	defense-finder-models/DefenseFinder_5/Retron/Retron_I_A	ACBA002.0722.00044.C001_Retron_I_A_3	1	1	1	2	1	Retron_I_A__ATPase_TypeIA	accessory	514	4.4e-168	558.4	0.978	0.998	1	513	Retron	Retron_I_A	184399	185943	-
ACBA002.0722.00044.C001	ACBA002.0722.00044	ACBA002.0722.00044.C001_00167	Retron__RT_Tot	157	defense-finder-models/DefenseFinder_5/Retron/Retron_I_A	ACBA002.0722.00044.C001_Retron_I_A_3	1	1	1	2	1	Retron__RT_Tot	mandatory	315	6.2e-138	457	0.987	0.981	5	313	Retron	Retron_I_A	185944	186891	-
ACBA002.0722.00044.C001	ACBA002.0722.00044	ACBA002.0722.00044.C001_02625	Retron_III__PRTase_WH	2494	defense-finder-models/DefenseFinder_5/Retron/Retron_III	ACBA002.0722.00044.C001_Retron_III_2	1	1	0.5	2	1	Retron_III__PRTase_WH	mandatory	408	2.5e-158	525.5	0.905	0.998	2	408	Retron	Retron_III	2697424	2698650	+
ACBA002.0722.00044.C001	ACBA002.0722.00044	ACBA002.0722.00044.C001_02626	Retron__RT_Tot	2495	defense-finder-models/DefenseFinder_5/Retron/Retron_III	ACBA002.0722.00044.C001_Retron_III_2	1	1	0.5	2	1	Retron__RT_Tot	mandatory	390	8.6e-123	407.8	1.087	0.997	1	389	Retron	Retron_III	2698856	2700028	+
ACBA002.0722.00044.C001	ACBA002.0722.00044	ACBA002.0722.00044.C001_03611	Dynamins__LeoBC	3435	defense-finder-models/DefenseFinder_5/Dynamins/Dynamins	ACBA002.0722.00044.C001_Dynamins_1	1	1	0.5	2	1	Dynamins__LeoBC	mandatory	352	1.9e-06	25	0.115	0.213	205	279	Dynamins	Dynamins	3696268	3697326	+
ACBA002.0722.00044.C001	ACBA002.0722.00044	ACBA002.0722.00044.C001_03616	Dynamins__LeoA	3440	defense-finder-models/DefenseFinder_5/Dynamins/Dynamins	ACBA002.0722.00044.C001_Dynamins_1	1	1	0.5	2	1	Dynamins__LeoA	mandatory	469	9.4e-10	35.8	0.233	0.286	169	302	Dynamins	Dynamins	3699437	3700846	-
ACBA002.0722.00044.C001	ACBA002.0722.00044	ACBA002.0722.00044.C001_00086	Gabija__GajB_2	80	defense-finder-models/DefenseFinder_1/Gabija/Gabija	ACBA002.0722.00044.C001_Gabija_2	1	1	1	2	1	Gabija__GajB_1	mandatory	536	1.4e-90	302.3	0.763	0.97	2	521	Gabija	Gabija	94244	95854	-
ACBA002.0722.00044.C001	ACBA002.0722.00044	ACBA002.0722.00044.C001_00087	Gabija__GajA	81	defense-finder-models/DefenseFinder_1/Gabija/Gabija	ACBA002.0722.00044.C001_Gabija_2	1	1	1	2	1	Gabija__GajA	mandatory	622	1.7e-85	285.9	0.881	0.886	2	552	Gabija	Gabija	95851	97719	-
ACBA002.0722.00044.C001	ACBA002.0722.00044	ACBA002.0722.00044.C001_00393	AbiH__AbiH	360	defense-finder-models/DefenseFinder_1/AbiH/AbiH	ACBA002.0722.00044.C001_AbiH_1	1	1	1	1	1	AbiH__AbiH	mandatory	452	5.4e-24	83.4	1	0.876	3	398	AbiH	AbiH	426042	427400	+
ACBA002.0722.00045.C001	ACBA002.0722.00045	ACBA002.0722.00045.C001_02852	PD-T4-5__PD-T4-5	2697	defense-finder-models/DefenseFinder_3/PD-T4-5/PD-T4-5	ACBA002.0722.00045.C001_PD-T4-5_1	1	1	1	1	1	PD-T4-5__PD-T4-5	mandatory	314	9.5e-39	131.4	0.914	0.933	2	294	PD-T4-5	PD-T4-5	2966902	2967846	-
ACBA002.0722.00045.C001	ACBA002.0722.00045	ACBA002.0722.00045.C001_00391	PsyrTA__PsyrA	363	defense-finder-models/DefenseFinder_2/PsyrTA/PsyrTA	ACBA002.0722.00045.C001_PsyrTA_1	1	1	1	2	2	PsyrTA__PsyrA	mandatory	193	0.00045	17	0.126	0.264	20	70	PsyrTA	PsyrTA	415568	416149	+
ACBA002.0722.00045.C001	ACBA002.0722.00045	ACBA002.0722.00045.C001_00393	PsyrTA__PsyrT	365	defense-finder-models/DefenseFinder_2/PsyrTA/PsyrTA	ACBA002.0722.00045.C001_PsyrTA_1	1	1	1	2	2	PsyrTA__PsyrT	mandatory	211	1.6e-13	47.4	0.235	0.763	48	208	PsyrTA	PsyrTA	416568	417203	-
ACBA002.0722.00045.C001	ACBA002.0722.00045	ACBA002.0722.00045.C001_00394	PsyrTA__PsyrT	366	defense-finder-models/DefenseFinder_2/PsyrTA/PsyrTA	ACBA002.0722.00045.C001_PsyrTA_1	1	1	1	2	2	PsyrTA__PsyrT	mandatory	681	3.4e-06	23.2	0.107	0.112	512	587	PsyrTA	PsyrTA	417196	419241	-
ACBA002.0722.00045.C001	ACBA002.0722.00045	ACBA002.0722.00045.C001_02810	PD-T7-5__PD-T7-5	2655	defense-finder-models/DefenseFinder_4/PD-T7-5/PD-T7-5	ACBA002.0722.00045.C001_PD-T7-5_1	1	1	1	1	1	PD-T7-5__PD-T7-5	mandatory	353	1e-143	476.3	0.932	0.994	1	351	PD-T7-5	PD-T7-5	2920917	2921978	+
ACBA002.0722.00045.C001	ACBA002.0722.00045	ACBA002.0722.00045.C001_03065	SspBCDE__SspD	2897	defense-finder-models/DefenseFinder_4/SspBCDE/SspBCDE	ACBA002.0722.00045.C001_SspBCDE_2	1	1	0.429	3	1	SspBCDE__SspD	mandatory	280	9e-150	495.5	0.989	0.996	2	280	SspBCDE	SspBCDE	3173748	3174590	-
ACBA002.0722.00045.C001	ACBA002.0722.00045	ACBA002.0722.00045.C001_03066	SspBCDE__SspC	2898	defense-finder-models/DefenseFinder_4/SspBCDE/SspBCDE	ACBA002.0722.00045.C001_SspBCDE_2	1	1	0.429	3	1	SspBCDE__SspC	mandatory	1102	0	1192.3	0.995	0.992	3	1095	SspBCDE	SspBCDE	3174587	3177895	-
ACBA002.0722.00045.C001	ACBA002.0722.00045	ACBA002.0722.00045.C001_03067	SspBCDE__SspB	2899	defense-finder-models/DefenseFinder_4/SspBCDE/SspBCDE	ACBA002.0722.00045.C001_SspBCDE_2	1	1	0.429	3	1	SspBCDE__SspB	mandatory	314	6.7e-44	148	0.904	0.901	13	295	SspBCDE	SspBCDE	3177888	3178832	-
ACBA002.0722.00045.P002	ACBA002.0722.00045	ACBA002.0722.00045.P002_00072	PD-T4-5__PD-T4-5	70	defense-finder-models/DefenseFinder_3/PD-T4-5/PD-T4-5	ACBA002.0722.00045.P002_PD-T4-5_1	1	1	1	1	1	PD-T4-5__PD-T4-5	mandatory	263	2e-44	144.6	0.805	0.97	5	259	PD-T4-5	PD-T4-5	54367	55158	+
ACBA002.0722.00046.C001	ACBA002.0722.00046	ACBA002.0722.00046.C001_00285	PARIS_I__AAA_15	252	defense-finder-models/DefenseFinder_3/Rst_PARIS/PARIS_I	ACBA002.0722.00046.C001_PARIS_I_2	1	1	1	2	1	PARIS_I__AAA_15	mandatory	456	3.5e-19	67.3	0.96	0.925	16	437	Rst_PARIS	PARIS_I	273281	274651	+
ACBA002.0722.00046.C001	ACBA002.0722.00046	ACBA002.0722.00046.C001_00286	Rst_PARIS__DUF4435	253	defense-finder-models/DefenseFinder_3/Rst_PARIS/PARIS_I	ACBA002.0722.00046.C001_PARIS_I_2	1	1	1	2	1	Rst_PARIS__DUF4435	mandatory	326	1.8e-17	61.8	0.987	0.736	36	275	Rst_PARIS	PARIS_I	274665	275645	+
ACBA002.0722.00046.C001	ACBA002.0722.00046	ACBA002.0722.00046.C001_01452	PD-T4-5__PD-T4-5	1334	defense-finder-models/DefenseFinder_3/PD-T4-5/PD-T4-5	ACBA002.0722.00046.C001_PD-T4-5_3	1	1	1	1	1	PD-T4-5__PD-T4-5	mandatory	314	7.9e-39	131.6	0.914	0.933	2	294	PD-T4-5	PD-T4-5	1468084	1469028	+
ACBA002.0722.00046.C001	ACBA002.0722.00046	ACBA002.0722.00046.C001_01704	Druantia_III__DruH	1579	defense-finder-models/DefenseFinder_3/Druantia/Druantia_III	ACBA002.0722.00046.C001_Druantia_III_1	1	1	1	2	2	Druantia_III__DruH	mandatory	1097	0	1364.6	0.998	0.998	2	1096	Druantia	Druantia_III	1729430	1732723	+
ACBA002.0722.00046.C001	ACBA002.0722.00046	ACBA002.0722.00046.C001_01705	Druantia__DruE_3	1580	defense-finder-models/DefenseFinder_3/Druantia/Druantia_III	ACBA002.0722.00046.C001_Druantia_III_1	1	1	1	2	2	Druantia__DruE_1	mandatory	813	0	1164.4	0.381	0.998	1	811	Druantia	Druantia_III	1732726	1735167	+
ACBA002.0722.00046.C001	ACBA002.0722.00046	ACBA002.0722.00046.C001_01706	Druantia__DruE_3	1581	defense-finder-models/DefenseFinder_3/Druantia/Druantia_III	ACBA002.0722.00046.C001_Druantia_III_1	1	1	1	2	2	Druantia__DruE_1	mandatory	1286	0	1650.8	0.615	0.999	1	1285	Druantia	Druantia_III	1735182	1739042	+
ACBA002.0722.00046.C001	ACBA002.0722.00046	ACBA002.0722.00046.C001_00115	PsyrTA__PsyrT	93	defense-finder-models/DefenseFinder_2/PsyrTA/PsyrTA	ACBA002.0722.00046.C001_PsyrTA_2	1	1	1	2	2	PsyrTA__PsyrT	mandatory	681	3.3e-06	23.2	0.107	0.112	512	587	PsyrTA	PsyrTA	99390	101435	+
ACBA002.0722.00046.C001	ACBA002.0722.00046	ACBA002.0722.00046.C001_00116	PsyrTA__PsyrT	94	defense-finder-models/DefenseFinder_2/PsyrTA/PsyrTA	ACBA002.0722.00046.C001_PsyrTA_2	1	1	1	2	2	PsyrTA__PsyrT	mandatory	211	1.6e-13	47.4	0.235	0.763	48	208	PsyrTA	PsyrTA	101428	102063	+
ACBA002.0722.00046.C001	ACBA002.0722.00046	ACBA002.0722.00046.C001_00118	PsyrTA__PsyrA	96	defense-finder-models/DefenseFinder_2/PsyrTA/PsyrTA	ACBA002.0722.00046.C001_PsyrTA_2	1	1	1	2	2	PsyrTA__PsyrA	mandatory	193	0.00044	17	0.126	0.264	20	70	PsyrTA	PsyrTA	102482	103063	-
ACBA002.0722.00046.C001	ACBA002.0722.00046	ACBA002.0722.00046.C001_02450	DarTG__DarG	2274	defense-finder-models/DefenseFinder_2/DarTG/DarTG	ACBA002.0722.00046.C001_DarTG_1	1	1	1	2	1	DarTG__DarG	mandatory	361	4.4e-30	102.9	0.718	0.443	1	160	DarTG	DarTG	2513566	2514651	-
ACBA002.0722.00046.C001	ACBA002.0722.00046	ACBA002.0722.00046.C001_02451	DarTG__DarT	2275	defense-finder-models/DefenseFinder_2/DarTG/DarTG	ACBA002.0722.00046.C001_DarTG_1	1	1	1	2	1	DarTG__DarT	mandatory	218	1.9e-52	175.7	1	0.922	18	218	DarTG	DarTG	2514651	2515307	-
ACBA002.0722.00046.C001	ACBA002.0722.00046	ACBA002.0722.00046.C001_02456	PsyrTA__PsyrA	2280	defense-finder-models/DefenseFinder_2/PsyrTA/PsyrTA	ACBA002.0722.00046.C001_PsyrTA_3	1	1	1	2	1	PsyrTA__PsyrA	mandatory	490	3.6e-136	451.9	0.995	0.998	1	489	PsyrTA	PsyrTA	2527089	2528561	-
ACBA002.0722.00046.C001	ACBA002.0722.00046	ACBA002.0722.00046.C001_02457	PsyrTA__PsyrT	2281	defense-finder-models/DefenseFinder_2/PsyrTA/PsyrTA	ACBA002.0722.00046.C001_PsyrTA_3	1	1	1	2	1	PsyrTA__PsyrT	mandatory	701	1e-283	940.4	0.993	0.994	2	698	PsyrTA	PsyrTA	2528564	2530669	-
ACBA002.0722.00046.C001	ACBA002.0722.00046	ACBA002.0722.00046.C001_03176	Septu__PtuB	2959	defense-finder-models/DefenseFinder_2/Septu/Septu	ACBA002.0722.00046.C001_Septu_4	1	1	1	2	1	Septu__PtuB	mandatory	246	2.5e-36	123.7	0.911	0.85	1	209	Septu	Septu	3253788	3254528	-
ACBA002.0722.00046.C001	ACBA002.0722.00046	ACBA002.0722.00046.C001_03177	Septu__PtuA	2960	defense-finder-models/DefenseFinder_2/Septu/Septu	ACBA002.0722.00046.C001_Septu_4	1	1	1	2	1	Septu__PtuA	mandatory	384	3.5e-64	215.9	0.949	0.984	1	378	Septu	Septu	3254533	3255687	-
ACBA002.0722.00046.C001	ACBA002.0722.00046	ACBA002.0722.00046.C001_01063	Dynamins__LeoA	974	defense-finder-models/DefenseFinder_5/Dynamins/Dynamins	ACBA002.0722.00046.C001_Dynamins_3	1	1	0.5	2	1	Dynamins__LeoA	mandatory	469	8.6e-10	35.8	0.233	0.286	169	302	Dynamins	Dynamins	1085749	1087158	+
ACBA002.0722.00046.C001	ACBA002.0722.00046	ACBA002.0722.00046.C001_01068	Dynamins__LeoBC	979	defense-finder-models/DefenseFinder_5/Dynamins/Dynamins	ACBA002.0722.00046.C001_Dynamins_3	1	1	0.5	2	1	Dynamins__LeoBC	mandatory	352	1.7e-06	25	0.115	0.213	205	279	Dynamins	Dynamins	1089269	1090327	-
ACBA002.0722.00046.C001	ACBA002.0722.00046	ACBA002.0722.00046.C001_02453	BREX__brxL	2277	defense-finder-models/DefenseFinder_5/BREX/BREX_I	ACBA002.0722.00046.C001_BREX_I_2	1	1	1	4	1	BREX__brxL	mandatory	679	2.1e-225	748.1	0.648	0.769	5	526	BREX	BREX_I	2520424	2522463	-
ACBA002.0722.00046.C001	ACBA002.0722.00046	ACBA002.0722.00046.C001_02454	BREX__pglZA	2278	defense-finder-models/DefenseFinder_5/BREX/BREX_I	ACBA002.0722.00046.C001_BREX_I_2	1	1	1	4	1	BREX__pglZB	mandatory	874	9.9e-304	1007.8	1	1	1	874	BREX	BREX_I	2522493	2525117	-
ACBA002.0722.00046.C001	ACBA002.0722.00046	ACBA002.0722.00046.C001_02458	BREX__pglX1	2282	defense-finder-models/DefenseFinder_5/BREX/BREX_I	ACBA002.0722.00046.C001_BREX_I_2	1	1	1	4	1	BREX__pglX1	accessory	1176	0	1625.4	0.907	0.998	1	1174	BREX	BREX_I	2530724	2534254	-
ACBA002.0722.00046.C001	ACBA002.0722.00046	ACBA002.0722.00046.C001_02459	BREX__brxC	2283	defense-finder-models/DefenseFinder_5/BREX/BREX_I	ACBA002.0722.00046.C001_BREX_I_2	1	1	1	4	1	BREX__brxC	accessory	1226	0	1396.5	0.965	0.999	1	1225	BREX	BREX_I	2534301	2537981	-
ACBA002.0722.00046.C001	ACBA002.0722.00046	ACBA002.0722.00046.C001_02460	BREX__brxB_DUF1788	2284	defense-finder-models/DefenseFinder_5/BREX/BREX_I	ACBA002.0722.00046.C001_BREX_I_2	1	1	1	4	1	BREX__brxB_DUF1788	accessory	191	1.2e-39	132.9	0.992	0.639	68	189	BREX	BREX_I	2538022	2538597	-
ACBA002.0722.00046.C001	ACBA002.0722.00046	ACBA002.0722.00046.C001_02461	BREX__brxA_DUF1819	2285	defense-finder-models/DefenseFinder_5/BREX/BREX_I	ACBA002.0722.00046.C001_BREX_I_2	1	1	1	4	1	BREX__brxA_DUF1819	accessory	203	5.5e-45	151.1	0.989	0.897	6	187	BREX	BREX_I	2538614	2539225	-
ACBA002.0722.00047.C001	ACBA002.0722.00047	ACBA002.0722.00047.C001_02837	PD-T4-5__PD-T4-5	2688	defense-finder-models/DefenseFinder_3/PD-T4-5/PD-T4-5	ACBA002.0722.00047.C001_PD-T4-5_1	1	1	1	1	1	PD-T4-5__PD-T4-5	mandatory	314	9.4e-39	131.4	0.914	0.933	2	294	PD-T4-5	PD-T4-5	2965614	2966558	-
ACBA002.0722.00047.C001	ACBA002.0722.00047	ACBA002.0722.00047.C001_00394	PsyrTA__PsyrA	371	defense-finder-models/DefenseFinder_2/PsyrTA/PsyrTA	ACBA002.0722.00047.C001_PsyrTA_1	1	1	1	2	2	PsyrTA__PsyrA	mandatory	193	0.00045	17	0.126	0.264	20	70	PsyrTA	PsyrTA	417549	418130	+
ACBA002.0722.00047.C001	ACBA002.0722.00047	ACBA002.0722.00047.C001_00396	PsyrTA__PsyrT	373	defense-finder-models/DefenseFinder_2/PsyrTA/PsyrTA	ACBA002.0722.00047.C001_PsyrTA_1	1	1	1	2	2	PsyrTA__PsyrT	mandatory	211	1.6e-13	47.4	0.235	0.763	48	208	PsyrTA	PsyrTA	418549	419184	-
ACBA002.0722.00047.C001	ACBA002.0722.00047	ACBA002.0722.00047.C001_00397	PsyrTA__PsyrT	374	defense-finder-models/DefenseFinder_2/PsyrTA/PsyrTA	ACBA002.0722.00047.C001_PsyrTA_1	1	1	1	2	2	PsyrTA__PsyrT	mandatory	681	3.4e-06	23.2	0.107	0.112	512	587	PsyrTA	PsyrTA	419177	421222	-
ACBA002.0722.00047.C001	ACBA002.0722.00047	ACBA002.0722.00047.C001_02796	PD-T7-5__PD-T7-5	2647	defense-finder-models/DefenseFinder_4/PD-T7-5/PD-T7-5	ACBA002.0722.00047.C001_PD-T7-5_1	1	1	1	1	1	PD-T7-5__PD-T7-5	mandatory	353	1e-143	476.3	0.932	0.994	1	351	PD-T7-5	PD-T7-5	2919627	2920688	+
ACBA002.0722.00047.C001	ACBA002.0722.00047	ACBA002.0722.00047.C001_03049	SspBCDE__SspD	2892	defense-finder-models/DefenseFinder_4/SspBCDE/SspBCDE	ACBA002.0722.00047.C001_SspBCDE_2	1	1	0.429	3	1	SspBCDE__SspD	mandatory	280	8.9e-150	495.5	0.989	0.996	2	280	SspBCDE	SspBCDE	3172512	3173354	-
ACBA002.0722.00047.C001	ACBA002.0722.00047	ACBA002.0722.00047.C001_03050	SspBCDE__SspC	2893	defense-finder-models/DefenseFinder_4/SspBCDE/SspBCDE	ACBA002.0722.00047.C001_SspBCDE_2	1	1	0.429	3	1	SspBCDE__SspC	mandatory	1102	0	1192.3	0.995	0.992	3	1095	SspBCDE	SspBCDE	3173351	3176659	-
ACBA002.0722.00047.C001	ACBA002.0722.00047	ACBA002.0722.00047.C001_03051	SspBCDE__SspB	2894	defense-finder-models/DefenseFinder_4/SspBCDE/SspBCDE	ACBA002.0722.00047.C001_SspBCDE_2	1	1	0.429	3	1	SspBCDE__SspB	mandatory	314	6.7e-44	148	0.904	0.901	13	295	SspBCDE	SspBCDE	3176652	3177596	-
ACBA002.0722.00048.C001	ACBA002.0722.00048	ACBA002.0722.00048.C001_02823	PD-T4-5__PD-T4-5	2688	defense-finder-models/DefenseFinder_3/PD-T4-5/PD-T4-5	ACBA002.0722.00048.C001_PD-T4-5_1	1	1	1	1	1	PD-T4-5__PD-T4-5	mandatory	314	9.4e-39	131.4	0.914	0.933	2	294	PD-T4-5	PD-T4-5	2956415	2957359	-
ACBA002.0722.00048.C001	ACBA002.0722.00048	ACBA002.0722.00048.C001_00392	PsyrTA__PsyrA	371	defense-finder-models/DefenseFinder_2/PsyrTA/PsyrTA	ACBA002.0722.00048.C001_PsyrTA_1	1	1	1	2	2	PsyrTA__PsyrA	mandatory	193	0.00045	17	0.126	0.264	20	70	PsyrTA	PsyrTA	416344	416925	+
ACBA002.0722.00048.C001	ACBA002.0722.00048	ACBA002.0722.00048.C001_00394	PsyrTA__PsyrT	373	defense-finder-models/DefenseFinder_2/PsyrTA/PsyrTA	ACBA002.0722.00048.C001_PsyrTA_1	1	1	1	2	2	PsyrTA__PsyrT	mandatory	211	1.6e-13	47.4	0.235	0.763	48	208	PsyrTA	PsyrTA	417344	417979	-
ACBA002.0722.00048.C001	ACBA002.0722.00048	ACBA002.0722.00048.C001_00395	PsyrTA__PsyrT	374	defense-finder-models/DefenseFinder_2/PsyrTA/PsyrTA	ACBA002.0722.00048.C001_PsyrTA_1	1	1	1	2	2	PsyrTA__PsyrT	mandatory	681	3.4e-06	23.2	0.107	0.112	512	587	PsyrTA	PsyrTA	417972	420017	-
ACBA002.0722.00048.C001	ACBA002.0722.00048	ACBA002.0722.00048.C001_02782	PD-T7-5__PD-T7-5	2647	defense-finder-models/DefenseFinder_4/PD-T7-5/PD-T7-5	ACBA002.0722.00048.C001_PD-T7-5_1	1	1	1	1	1	PD-T7-5__PD-T7-5	mandatory	353	1e-143	476.3	0.932	0.994	1	351	PD-T7-5	PD-T7-5	2910429	2911490	+
ACBA002.0722.00048.C001	ACBA002.0722.00048	ACBA002.0722.00048.C001_03037	SspBCDE__SspD	2893	defense-finder-models/DefenseFinder_4/SspBCDE/SspBCDE	ACBA002.0722.00048.C001_SspBCDE_2	1	1	0.429	3	1	SspBCDE__SspD	mandatory	280	8.9e-150	495.5	0.989	0.996	2	280	SspBCDE	SspBCDE	3164534	3165376	-
ACBA002.0722.00048.C001	ACBA002.0722.00048	ACBA002.0722.00048.C001_03038	SspBCDE__SspC	2894	defense-finder-models/DefenseFinder_4/SspBCDE/SspBCDE	ACBA002.0722.00048.C001_SspBCDE_2	1	1	0.429	3	1	SspBCDE__SspC	mandatory	1102	0	1192.3	0.995	0.992	3	1095	SspBCDE	SspBCDE	3165373	3168681	-
ACBA002.0722.00048.C001	ACBA002.0722.00048	ACBA002.0722.00048.C001_03039	SspBCDE__SspB	2895	defense-finder-models/DefenseFinder_4/SspBCDE/SspBCDE	ACBA002.0722.00048.C001_SspBCDE_2	1	1	0.429	3	1	SspBCDE__SspB	mandatory	314	6.7e-44	148	0.904	0.901	13	295	SspBCDE	SspBCDE	3168674	3169618	-
ACBA002.0722.00049.C001	ACBA002.0722.00049	ACBA002.0722.00049.C001_02833	PD-T4-5__PD-T4-5	2695	defense-finder-models/DefenseFinder_3/PD-T4-5/PD-T4-5	ACBA002.0722.00049.C001_PD-T4-5_1	1	1	1	1	1	PD-T4-5__PD-T4-5	mandatory	314	9.5e-39	131.4	0.914	0.933	2	294	PD-T4-5	PD-T4-5	2963961	2964905	-
ACBA002.0722.00049.C001	ACBA002.0722.00049	ACBA002.0722.00049.C001_00392	PsyrTA__PsyrA	372	defense-finder-models/DefenseFinder_2/PsyrTA/PsyrTA	ACBA002.0722.00049.C001_PsyrTA_1	1	1	1	2	2	PsyrTA__PsyrA	mandatory	193	0.00045	17	0.126	0.264	20	70	PsyrTA	PsyrTA	416372	416953	+
ACBA002.0722.00049.C001	ACBA002.0722.00049	ACBA002.0722.00049.C001_00394	PsyrTA__PsyrT	374	defense-finder-models/DefenseFinder_2/PsyrTA/PsyrTA	ACBA002.0722.00049.C001_PsyrTA_1	1	1	1	2	2	PsyrTA__PsyrT	mandatory	211	1.6e-13	47.4	0.235	0.763	48	208	PsyrTA	PsyrTA	417372	418007	-
ACBA002.0722.00049.C001	ACBA002.0722.00049	ACBA002.0722.00049.C001_00395	PsyrTA__PsyrT	375	defense-finder-models/DefenseFinder_2/PsyrTA/PsyrTA	ACBA002.0722.00049.C001_PsyrTA_1	1	1	1	2	2	PsyrTA__PsyrT	mandatory	681	3.4e-06	23.2	0.107	0.112	512	587	PsyrTA	PsyrTA	418000	420045	-
ACBA002.0722.00049.C001	ACBA002.0722.00049	ACBA002.0722.00049.C001_02792	PD-T7-5__PD-T7-5	2654	defense-finder-models/DefenseFinder_4/PD-T7-5/PD-T7-5	ACBA002.0722.00049.C001_PD-T7-5_1	1	1	1	1	1	PD-T7-5__PD-T7-5	mandatory	353	1e-143	476.3	0.932	0.994	1	351	PD-T7-5	PD-T7-5	2917975	2919036	+
ACBA002.0722.00049.C001	ACBA002.0722.00049	ACBA002.0722.00049.C001_03073	SspBCDE__SspD	2913	defense-finder-models/DefenseFinder_4/SspBCDE/SspBCDE	ACBA002.0722.00049.C001_SspBCDE_2	1	1	0.429	3	1	SspBCDE__SspD	mandatory	280	8.9e-150	495.5	0.989	0.996	2	280	SspBCDE	SspBCDE	3191534	3192376	-
ACBA002.0722.00049.C001	ACBA002.0722.00049	ACBA002.0722.00049.C001_03074	SspBCDE__SspC	2914	defense-finder-models/DefenseFinder_4/SspBCDE/SspBCDE	ACBA002.0722.00049.C001_SspBCDE_2	1	1	0.429	3	1	SspBCDE__SspC	mandatory	1102	0	1192.3	0.995	0.992	3	1095	SspBCDE	SspBCDE	3192373	3195681	-
ACBA002.0722.00049.C001	ACBA002.0722.00049	ACBA002.0722.00049.C001_03075	SspBCDE__SspB	2915	defense-finder-models/DefenseFinder_4/SspBCDE/SspBCDE	ACBA002.0722.00049.C001_SspBCDE_2	1	1	0.429	3	1	SspBCDE__SspB	mandatory	314	6.7e-44	148	0.904	0.901	13	295	SspBCDE	SspBCDE	3195674	3196618	-
ACBA002.0722.00050.C001	ACBA002.0722.00050	ACBA002.0722.00050.C001_00437	Thoeris__ThsB_Global	412	defense-finder-models/DefenseFinder_3/Thoeris/Thoeris_II	ACBA002.0722.00050.C001_Thoeris_II_2	1	1	1	2	1	Thoeris__ThsB_Global	mandatory	169	3.4e-25	86.8	0.813	0.982	2	167	Thoeris	Thoeris_II	479025	479534	+
ACBA002.0722.00050.C001	ACBA002.0722.00050	ACBA002.0722.00050.C001_00438	Thoeris_II__ThsA_new_petit	413	defense-finder-models/DefenseFinder_3/Thoeris/Thoeris_II	ACBA002.0722.00050.C001_Thoeris_II_2	1	1	1	2	1	Thoeris_II__ThsA_new_petit	mandatory	285	1.3e-65	219.1	0.987	0.839	44	282	Thoeris	Thoeris_II	479534	480391	+
ACBA002.0722.00050.C001	ACBA002.0722.00050	ACBA002.0722.00050.C001_01642	PD-T4-5__PD-T4-5	1541	defense-finder-models/DefenseFinder_3/PD-T4-5/PD-T4-5	ACBA002.0722.00050.C001_PD-T4-5_1	1	1	1	1	1	PD-T4-5__PD-T4-5	mandatory	331	2.9e-52	175.8	0.931	0.949	2	315	PD-T4-5	PD-T4-5	1726258	1727253	-
ACBA002.0722.00050.C001	ACBA002.0722.00050	ACBA002.0722.00050.C001_00897	PsyrTA__PsyrT	840	defense-finder-models/DefenseFinder_2/PsyrTA/PsyrTA	ACBA002.0722.00050.C001_PsyrTA_1	1	1	1	2	2	PsyrTA__PsyrT	mandatory	681	3.4e-06	23.2	0.107	0.112	512	587	PsyrTA	PsyrTA	957484	959529	+
ACBA002.0722.00050.C001	ACBA002.0722.00050	ACBA002.0722.00050.C001_00898	PsyrTA__PsyrT	841	defense-finder-models/DefenseFinder_2/PsyrTA/PsyrTA	ACBA002.0722.00050.C001_PsyrTA_1	1	1	1	2	2	PsyrTA__PsyrT	mandatory	211	1.7e-13	47.4	0.235	0.763	48	208	PsyrTA	PsyrTA	959522	960157	+
ACBA002.0722.00050.C001	ACBA002.0722.00050	ACBA002.0722.00050.C001_00900	PsyrTA__PsyrA	843	defense-finder-models/DefenseFinder_2/PsyrTA/PsyrTA	ACBA002.0722.00050.C001_PsyrTA_1	1	1	1	2	2	PsyrTA__PsyrA	mandatory	193	0.00046	17	0.126	0.264	20	70	PsyrTA	PsyrTA	960576	961157	-
ACBA002.0722.00050.C001	ACBA002.0722.00050	ACBA002.0722.00050.C001_03315	RosmerTA__RmrA_2585209417	3153	defense-finder-models/DefenseFinder_4/RosmerTA/RosmerTA	ACBA002.0722.00050.C001_RosmerTA_1	1	1	1	2	1	RosmerTA__RmrA_2585209417	mandatory	360	4.1e-169	560	0.941	0.958	5	349	RosmerTA	RosmerTA	3470119	3471201	-
ACBA002.0722.00050.C001	ACBA002.0722.00050	ACBA002.0722.00050.C001_03316	RosmerTA__RmrT_2585209417	3154	defense-finder-models/DefenseFinder_4/RosmerTA/RosmerTA	ACBA002.0722.00050.C001_RosmerTA_1	1	1	1	2	1	RosmerTA__RmrT_2585209417	mandatory	206	2.6e-70	233.6	0.98	0.942	7	200	RosmerTA	RosmerTA	3471219	3471839	-
ACBA002.0722.00051.C001	ACBA002.0722.00051	ACBA002.0722.00051.C001_03729	PsyrTA__PsyrA	3554	defense-finder-models/DefenseFinder_2/PsyrTA/PsyrTA	ACBA002.0722.00051.C001_PsyrTA_1	1	1	1	2	2	PsyrTA__PsyrA	mandatory	193	0.00045	17	0.126	0.264	20	70	PsyrTA	PsyrTA	3873992	3874573	+
ACBA002.0722.00051.C001	ACBA002.0722.00051	ACBA002.0722.00051.C001_03731	PsyrTA__PsyrT	3556	defense-finder-models/DefenseFinder_2/PsyrTA/PsyrTA	ACBA002.0722.00051.C001_PsyrTA_1	1	1	1	2	2	PsyrTA__PsyrT	mandatory	211	1.7e-13	47.4	0.235	0.763	48	208	PsyrTA	PsyrTA	3874992	3875627	-
ACBA002.0722.00051.C001	ACBA002.0722.00051	ACBA002.0722.00051.C001_03732	PsyrTA__PsyrT	3557	defense-finder-models/DefenseFinder_2/PsyrTA/PsyrTA	ACBA002.0722.00051.C001_PsyrTA_1	1	1	1	2	2	PsyrTA__PsyrT	mandatory	681	3.4e-06	23.2	0.107	0.112	512	587	PsyrTA	PsyrTA	3875620	3877665	-
ACBA002.0722.00051.C001	ACBA002.0722.00051	ACBA002.0722.00051.C001_02603	SspBCDE__SspD	2491	defense-finder-models/DefenseFinder_4/SspBCDE/SspBCDE	ACBA002.0722.00051.C001_SspBCDE_1	1	1	0.429	3	1	SspBCDE__SspD	mandatory	280	9e-150	495.5	0.989	0.996	2	280	SspBCDE	SspBCDE	2680382	2681224	-
ACBA002.0722.00051.C001	ACBA002.0722.00051	ACBA002.0722.00051.C001_02604	SspBCDE__SspC	2492	defense-finder-models/DefenseFinder_4/SspBCDE/SspBCDE	ACBA002.0722.00051.C001_SspBCDE_1	1	1	0.429	3	1	SspBCDE__SspC	mandatory	1102	0	1192.3	0.995	0.992	3	1095	SspBCDE	SspBCDE	2681221	2684529	-
ACBA002.0722.00051.C001	ACBA002.0722.00051	ACBA002.0722.00051.C001_02605	SspBCDE__SspB	2493	defense-finder-models/DefenseFinder_4/SspBCDE/SspBCDE	ACBA002.0722.00051.C001_SspBCDE_1	1	1	0.429	3	1	SspBCDE__SspB	mandatory	314	6.8e-44	148	0.904	0.901	13	295	SspBCDE	SspBCDE	2684522	2685466	-
ACBA002.0722.00051.P002	ACBA002.0722.00051	ACBA002.0722.00051.P002_00018	Gao_RL__RL_A	18	defense-finder-models/DefenseFinder_2/Gao_RL/Gao_RL	ACBA002.0722.00051.P002_Gao_RL_1	1	1	1	4	1	Gao_RL__RL_A	mandatory	1022	0	2034.8	1	1	1	1022	Gao_RL	Gao_RL	19359	22427	+
ACBA002.0722.00051.P002	ACBA002.0722.00051	ACBA002.0722.00051.P002_00019	Gao_RL__RL_B	19	defense-finder-models/DefenseFinder_2/Gao_RL/Gao_RL	ACBA002.0722.00051.P002_Gao_RL_1	1	1	1	4	1	Gao_RL__RL_B	mandatory	195	1.3e-101	330.6	0.984	0.99	1	193	Gao_RL	Gao_RL	22424	23011	+
ACBA002.0722.00051.P002	ACBA002.0722.00051	ACBA002.0722.00051.P002_00020	Gao_RL__RL_C	20	defense-finder-models/DefenseFinder_2/Gao_RL/Gao_RL	ACBA002.0722.00051.P002_Gao_RL_1	1	1	1	4	1	Gao_RL__RL_C	mandatory	948	0	1778.3	1	1	1	948	Gao_RL	Gao_RL	23011	25857	+
ACBA002.0722.00051.P002	ACBA002.0722.00051	ACBA002.0722.00051.P002_00021	Gao_RL__RL_D	21	defense-finder-models/DefenseFinder_2/Gao_RL/Gao_RL	ACBA002.0722.00051.P002_Gao_RL_1	1	1	1	4	1	Gao_RL__RL_D	mandatory	905	0	1845.7	1	1	1	905	Gao_RL	Gao_RL	25861	28578	+
ACBA002.0722.00051.P002	ACBA002.0722.00051	ACBA002.0722.00051.P002_00016	RosmerTA__RmrT_2585209417	16	defense-finder-models/DefenseFinder_4/RosmerTA/RosmerTA	ACBA002.0722.00051.P002_RosmerTA_1	1	1	1	2	1	RosmerTA__RmrT_2585209417	mandatory	203	2e-47	153.9	0.955	0.941	5	195	RosmerTA	RosmerTA	17423	18034	+
ACBA002.0722.00051.P002	ACBA002.0722.00051	ACBA002.0722.00051.P002_00017	RosmerTA__RmrA_2585209417	17	defense-finder-models/DefenseFinder_4/RosmerTA/RosmerTA	ACBA002.0722.00051.P002_RosmerTA_1	1	1	1	2	1	RosmerTA__RmrA_2585209417	mandatory	360	4e-137	449.7	0.941	0.961	5	350	RosmerTA	RosmerTA	18071	19153	+
ACBA002.0722.00052.C001	ACBA002.0722.00052	ACBA002.0722.00052.C001_01736	RM__Type_I_MTases	1597	defense-finder-models/RM/RM/RM_Type_I	ACBA002.0722.00052.C001_RM_Type_I_1	1	1	1	2.5	1	RM__Type_I_MTases	mandatory	761	4.6e-299	991	1.289	0.997	2	760	RM	RM_Type_I	1798070	1800355	+
ACBA002.0722.00052.C001	ACBA002.0722.00052	ACBA002.0722.00052.C001_01737	RM__Type_I_S	1598	defense-finder-models/RM/RM/RM_Type_I	ACBA002.0722.00052.C001_RM_Type_I_1	1	1	1	2.5	1	RM__Type_I_S	accessory	450	5.4e-81	270.8	0.592	0.969	3	438	RM	RM_Type_I	1800355	1801707	+
ACBA002.0722.00052.C001	ACBA002.0722.00052	ACBA002.0722.00052.C001_01738	RM__Type_I_REases	1599	defense-finder-models/RM/RM/RM_Type_I	ACBA002.0722.00052.C001_RM_Type_I_1	1	1	1	2.5	1	RM__Type_I_REases	mandatory	1082	0	1586.2	0.987	0.999	1	1081	RM	RM_Type_I	1801704	1804952	+
ACBA002.0722.00052.C001	ACBA002.0722.00052	ACBA002.0722.00052.C001_03390	PD-T4-5__PD-T4-5	3148	defense-finder-models/DefenseFinder_3/PD-T4-5/PD-T4-5	ACBA002.0722.00052.C001_PD-T4-5_1	1	1	1	1	1	PD-T4-5__PD-T4-5	mandatory	314	9.5e-39	131.4	0.914	0.933	2	294	PD-T4-5	PD-T4-5	3463630	3464574	-
ACBA002.0722.00052.C001	ACBA002.0722.00052	ACBA002.0722.00052.C001_00859	PsyrTA__PsyrA	792	defense-finder-models/DefenseFinder_2/PsyrTA/PsyrTA	ACBA002.0722.00052.C001_PsyrTA_2	1	1	1	2	2	PsyrTA__PsyrA	mandatory	193	0.00045	17	0.126	0.264	20	70	PsyrTA	PsyrTA	900867	901448	+
ACBA002.0722.00052.C001	ACBA002.0722.00052	ACBA002.0722.00052.C001_00861	PsyrTA__PsyrT	794	defense-finder-models/DefenseFinder_2/PsyrTA/PsyrTA	ACBA002.0722.00052.C001_PsyrTA_2	1	1	1	2	2	PsyrTA__PsyrT	mandatory	211	1.6e-13	47.4	0.235	0.763	48	208	PsyrTA	PsyrTA	901867	902502	-
ACBA002.0722.00052.C001	ACBA002.0722.00052	ACBA002.0722.00052.C001_00862	PsyrTA__PsyrT	795	defense-finder-models/DefenseFinder_2/PsyrTA/PsyrTA	ACBA002.0722.00052.C001_PsyrTA_2	1	1	1	2	2	PsyrTA__PsyrT	mandatory	681	3.4e-06	23.2	0.107	0.112	512	587	PsyrTA	PsyrTA	902495	904540	-
ACBA002.0722.00052.C001	ACBA002.0722.00052	ACBA002.0722.00052.C001_01743	DarTG__DarT	1604	defense-finder-models/DefenseFinder_2/DarTG/DarTG	ACBA002.0722.00052.C001_DarTG_1	1	1	1	2	1	DarTG__DarT	mandatory	218	1.9e-52	175.7	1	0.922	18	218	DarTG	DarTG	1812662	1813318	+
ACBA002.0722.00052.C001	ACBA002.0722.00052	ACBA002.0722.00052.C001_01744	DarTG__DarG	1605	defense-finder-models/DefenseFinder_2/DarTG/DarTG	ACBA002.0722.00052.C001_DarTG_1	1	1	1	2	1	DarTG__DarG	mandatory	361	4.5e-30	102.9	0.718	0.443	1	160	DarTG	DarTG	1813318	1814403	+
ACBA002.0722.00052.C001	ACBA002.0722.00052	ACBA002.0722.00052.C001_01739	Zorya__ZorA	1600	defense-finder-models/DefenseFinder_4/Zorya/Zorya_TypeI	ACBA002.0722.00052.C001_Zorya_TypeI_2	1	1	1	4	1	Zorya__ZorA	mandatory	686	1.3e-108	362.3	0.929	0.968	19	682	Zorya	Zorya_TypeI	1805001	1807061	+
ACBA002.0722.00052.C001	ACBA002.0722.00052	ACBA002.0722.00052.C001_01740	Zorya__ZorB	1601	defense-finder-models/DefenseFinder_4/Zorya/Zorya_TypeI	ACBA002.0722.00052.C001_Zorya_TypeI_2	1	1	1	4	1	Zorya__ZorB	mandatory	243	3.5e-75	250.4	0.977	0.971	6	241	Zorya	Zorya_TypeI	1807080	1807811	+
ACBA002.0722.00052.C001	ACBA002.0722.00052	ACBA002.0722.00052.C001_01741	Zorya_TypeI__ZorC	1602	defense-finder-models/DefenseFinder_4/Zorya/Zorya_TypeI	ACBA002.0722.00052.C001_Zorya_TypeI_2	1	1	1	4	1	Zorya_TypeI__ZorC	mandatory	456	8.5e-40	134.8	0.633	0.735	120	454	Zorya	Zorya_TypeI	1807817	1809187	+
ACBA002.0722.00052.C001	ACBA002.0722.00052	ACBA002.0722.00052.C001_01742	Zorya_TypeI__ZorD	1603	defense-finder-models/DefenseFinder_4/Zorya/Zorya_TypeI	ACBA002.0722.00052.C001_Zorya_TypeI_2	1	1	1	4	1	Zorya_TypeI__ZorD	mandatory	1067	0	1053.8	0.984	0.985	11	1061	Zorya	Zorya_TypeI	1809220	1812423	+
ACBA002.0722.00052.C001	ACBA002.0722.00052	ACBA002.0722.00052.C001_03610	SspBCDE__SspD	3360	defense-finder-models/DefenseFinder_4/SspBCDE/SspBCDE	ACBA002.0722.00052.C001_SspBCDE_1	1	1	0.429	3	1	SspBCDE__SspD	mandatory	280	9e-150	495.5	0.989	0.996	2	280	SspBCDE	SspBCDE	3675670	3676512	-
ACBA002.0722.00052.C001	ACBA002.0722.00052	ACBA002.0722.00052.C001_03611	SspBCDE__SspC	3361	defense-finder-models/DefenseFinder_4/SspBCDE/SspBCDE	ACBA002.0722.00052.C001_SspBCDE_1	1	1	0.429	3	1	SspBCDE__SspC	mandatory	1102	0	1192.3	0.995	0.992	3	1095	SspBCDE	SspBCDE	3676509	3679817	-
ACBA002.0722.00052.C001	ACBA002.0722.00052	ACBA002.0722.00052.C001_03612	SspBCDE__SspB	3362	defense-finder-models/DefenseFinder_4/SspBCDE/SspBCDE	ACBA002.0722.00052.C001_SspBCDE_1	1	1	0.429	3	1	SspBCDE__SspB	mandatory	314	6.7e-44	148	0.904	0.901	13	295	SspBCDE	SspBCDE	3679810	3680754	-
ACBA002.0722.00053.C001	ACBA002.0722.00053	ACBA002.0722.00053.C001_03262	PsyrTA__PsyrT	3086	defense-finder-models/DefenseFinder_2/PsyrTA/PsyrTA	ACBA002.0722.00053.C001_PsyrTA_1	1	1	1	2	2	PsyrTA__PsyrT	mandatory	681	3.3e-06	23.2	0.107	0.112	512	587	PsyrTA	PsyrTA	3405600	3407645	+
ACBA002.0722.00053.C001	ACBA002.0722.00053	ACBA002.0722.00053.C001_03263	PsyrTA__PsyrT	3087	defense-finder-models/DefenseFinder_2/PsyrTA/PsyrTA	ACBA002.0722.00053.C001_PsyrTA_1	1	1	1	2	2	PsyrTA__PsyrT	mandatory	211	1.6e-13	47.4	0.235	0.763	48	208	PsyrTA	PsyrTA	3407638	3408273	+
ACBA002.0722.00053.C001	ACBA002.0722.00053	ACBA002.0722.00053.C001_03265	PsyrTA__PsyrA	3089	defense-finder-models/DefenseFinder_2/PsyrTA/PsyrTA	ACBA002.0722.00053.C001_PsyrTA_1	1	1	1	2	2	PsyrTA__PsyrA	mandatory	193	0.00043	17	0.126	0.264	20	70	PsyrTA	PsyrTA	3408692	3409273	-
ACBA002.0722.00053.C001	ACBA002.0722.00053	ACBA002.0722.00053.C001_00716	SspBCDE__SspB	660	defense-finder-models/DefenseFinder_4/SspBCDE/SspBCDE	ACBA002.0722.00053.C001_SspBCDE_1	1	1	0.429	3	1	SspBCDE__SspB	mandatory	314	6.5e-44	148	0.904	0.901	13	295	SspBCDE	SspBCDE	746135	747079	+
ACBA002.0722.00053.C001	ACBA002.0722.00053	ACBA002.0722.00053.C001_00717	SspBCDE__SspC	661	defense-finder-models/DefenseFinder_4/SspBCDE/SspBCDE	ACBA002.0722.00053.C001_SspBCDE_1	1	1	0.429	3	1	SspBCDE__SspC	mandatory	1102	0	1192.3	0.995	0.992	3	1095	SspBCDE	SspBCDE	747072	750380	+
ACBA002.0722.00053.C001	ACBA002.0722.00053	ACBA002.0722.00053.C001_00718	SspBCDE__SspD	662	defense-finder-models/DefenseFinder_4/SspBCDE/SspBCDE	ACBA002.0722.00053.C001_SspBCDE_1	1	1	0.429	3	1	SspBCDE__SspD	mandatory	280	8.6e-150	495.5	0.989	0.996	2	280	SspBCDE	SspBCDE	750377	751219	+
ACBA002.0722.00054.C001	ACBA002.0722.00054	ACBA002.0722.00054.C001_02651	PsyrTA__PsyrA	2500	defense-finder-models/DefenseFinder_2/PsyrTA/PsyrTA	ACBA002.0722.00054.C001_PsyrTA_1	1	1	1	2	2	PsyrTA__PsyrA	mandatory	193	0.00044	17	0.126	0.264	20	70	PsyrTA	PsyrTA	2761189	2761770	+
ACBA002.0722.00054.C001	ACBA002.0722.00054	ACBA002.0722.00054.C001_02653	PsyrTA__PsyrT	2502	defense-finder-models/DefenseFinder_2/PsyrTA/PsyrTA	ACBA002.0722.00054.C001_PsyrTA_1	1	1	1	2	2	PsyrTA__PsyrT	mandatory	211	1.6e-13	47.4	0.235	0.763	48	208	PsyrTA	PsyrTA	2762189	2762824	-
ACBA002.0722.00054.C001	ACBA002.0722.00054	ACBA002.0722.00054.C001_02654	PsyrTA__PsyrT	2503	defense-finder-models/DefenseFinder_2/PsyrTA/PsyrTA	ACBA002.0722.00054.C001_PsyrTA_1	1	1	1	2	2	PsyrTA__PsyrT	mandatory	681	3.3e-06	23.2	0.107	0.112	512	587	PsyrTA	PsyrTA	2762817	2764862	-
ACBA002.0722.00054.C001	ACBA002.0722.00054	ACBA002.0722.00054.C001_01515	SspBCDE__SspD	1446	defense-finder-models/DefenseFinder_4/SspBCDE/SspBCDE	ACBA002.0722.00054.C001_SspBCDE_1	1	1	0.429	3	1	SspBCDE__SspD	mandatory	280	8.8e-150	495.5	0.989	0.996	2	280	SspBCDE	SspBCDE	1559211	1560053	-
ACBA002.0722.00054.C001	ACBA002.0722.00054	ACBA002.0722.00054.C001_01516	SspBCDE__SspC	1447	defense-finder-models/DefenseFinder_4/SspBCDE/SspBCDE	ACBA002.0722.00054.C001_SspBCDE_1	1	1	0.429	3	1	SspBCDE__SspC	mandatory	1102	0	1192.3	0.995	0.992	3	1095	SspBCDE	SspBCDE	1560050	1563358	-
ACBA002.0722.00054.C001	ACBA002.0722.00054	ACBA002.0722.00054.C001_01517	SspBCDE__SspB	1448	defense-finder-models/DefenseFinder_4/SspBCDE/SspBCDE	ACBA002.0722.00054.C001_SspBCDE_1	1	1	0.429	3	1	SspBCDE__SspB	mandatory	314	6.6e-44	148	0.904	0.901	13	295	SspBCDE	SspBCDE	1563351	1564295	-
ACBA002.0722.00055.C001	ACBA002.0722.00055	ACBA002.0722.00055.C001_00057	PD-T4-5__PD-T4-5	56	defense-finder-models/DefenseFinder_3/PD-T4-5/PD-T4-5	ACBA002.0722.00055.C001_PD-T4-5_2	1	1	1	1	1	PD-T4-5__PD-T4-5	mandatory	314	9.2e-39	131.4	0.914	0.933	2	294	PD-T4-5	PD-T4-5	48005	48949	+
ACBA002.0722.00055.C001	ACBA002.0722.00055	ACBA002.0722.00055.C001_02899	PARIS_II_merge__AAA_21_DUF4435	2749	defense-finder-models/DefenseFinder_3/Rst_PARIS/PARIS_II_merge	ACBA002.0722.00055.C001_PARIS_II_merge_1	1	1	1	1	1	PARIS_II_merge__AAA_21_DUF4435	mandatory	531	1.7e-196	651.7	0.949	0.989	3	527	Rst_PARIS	PARIS_II_merge	3050472	3052067	+
ACBA002.0722.00055.C001	ACBA002.0722.00055	ACBA002.0722.00055.C001_02407	PsyrTA__PsyrT	2285	defense-finder-models/DefenseFinder_2/PsyrTA/PsyrTA	ACBA002.0722.00055.C001_PsyrTA_1	1	1	1	2	2	PsyrTA__PsyrT	mandatory	681	3.3e-06	23.2	0.107	0.112	512	587	PsyrTA	PsyrTA	2527780	2529825	+
ACBA002.0722.00055.C001	ACBA002.0722.00055	ACBA002.0722.00055.C001_02408	PsyrTA__PsyrT	2286	defense-finder-models/DefenseFinder_2/PsyrTA/PsyrTA	ACBA002.0722.00055.C001_PsyrTA_1	1	1	1	2	2	PsyrTA__PsyrT	mandatory	211	1.6e-13	47.4	0.235	0.763	48	208	PsyrTA	PsyrTA	2529818	2530453	+
ACBA002.0722.00055.C001	ACBA002.0722.00055	ACBA002.0722.00055.C001_02410	PsyrTA__PsyrA	2288	defense-finder-models/DefenseFinder_2/PsyrTA/PsyrTA	ACBA002.0722.00055.C001_PsyrTA_1	1	1	1	2	2	PsyrTA__PsyrA	mandatory	193	0.00044	17	0.126	0.264	20	70	PsyrTA	PsyrTA	2530872	2531453	-
ACBA002.0722.00055.C001	ACBA002.0722.00055	ACBA002.0722.00055.C001_03568	SspBCDE__SspB	3366	defense-finder-models/DefenseFinder_4/SspBCDE/SspBCDE	ACBA002.0722.00055.C001_SspBCDE_1	1	1	0.429	3	1	SspBCDE__SspB	mandatory	314	6.5e-44	148	0.904	0.901	13	295	SspBCDE	SspBCDE	3750526	3751470	+
ACBA002.0722.00055.C001	ACBA002.0722.00055	ACBA002.0722.00055.C001_03569	SspBCDE__SspC	3367	defense-finder-models/DefenseFinder_4/SspBCDE/SspBCDE	ACBA002.0722.00055.C001_SspBCDE_1	1	1	0.429	3	1	SspBCDE__SspC	mandatory	1102	0	1192.3	0.995	0.992	3	1095	SspBCDE	SspBCDE	3751463	3754771	+
ACBA002.0722.00055.C001	ACBA002.0722.00055	ACBA002.0722.00055.C001_03570	SspBCDE__SspD	3368	defense-finder-models/DefenseFinder_4/SspBCDE/SspBCDE	ACBA002.0722.00055.C001_SspBCDE_1	1	1	0.429	3	1	SspBCDE__SspD	mandatory	280	8.7e-150	495.5	0.989	0.996	2	280	SspBCDE	SspBCDE	3754768	3755610	+
ACBA002.0722.00056.C001	ACBA002.0722.00056	ACBA002.0722.00056.C001_01145	PARIS_II_merge__AAA_21_DUF4435	1072	defense-finder-models/DefenseFinder_3/Rst_PARIS/PARIS_II_merge	ACBA002.0722.00056.C001_PARIS_II_merge_1	1	1	1	1	1	PARIS_II_merge__AAA_21_DUF4435	mandatory	534	1.8e-196	651.7	0.951	0.985	5	530	Rst_PARIS	PARIS_II_merge	1223981	1225585	+
ACBA002.0722.00056.C001	ACBA002.0722.00056	ACBA002.0722.00056.C001_00653	PsyrTA__PsyrT	609	defense-finder-models/DefenseFinder_2/PsyrTA/PsyrTA	ACBA002.0722.00056.C001_PsyrTA_1	1	1	1	2	2	PsyrTA__PsyrT	mandatory	681	3.3e-06	23.2	0.107	0.112	512	587	PsyrTA	PsyrTA	701314	703359	+
ACBA002.0722.00056.C001	ACBA002.0722.00056	ACBA002.0722.00056.C001_00654	PsyrTA__PsyrT	610	defense-finder-models/DefenseFinder_2/PsyrTA/PsyrTA	ACBA002.0722.00056.C001_PsyrTA_1	1	1	1	2	2	PsyrTA__PsyrT	mandatory	211	1.6e-13	47.4	0.235	0.763	48	208	PsyrTA	PsyrTA	703352	703987	+
ACBA002.0722.00056.C001	ACBA002.0722.00056	ACBA002.0722.00056.C001_00656	PsyrTA__PsyrA	612	defense-finder-models/DefenseFinder_2/PsyrTA/PsyrTA	ACBA002.0722.00056.C001_PsyrTA_1	1	1	1	2	2	PsyrTA__PsyrA	mandatory	193	0.00043	17	0.126	0.264	20	70	PsyrTA	PsyrTA	704406	704987	-
ACBA002.0722.00056.C001	ACBA002.0722.00056	ACBA002.0722.00056.C001_01811	SspBCDE__SspB	1687	defense-finder-models/DefenseFinder_4/SspBCDE/SspBCDE	ACBA002.0722.00056.C001_SspBCDE_1	1	1	0.429	3	1	SspBCDE__SspB	mandatory	314	6.5e-44	148	0.904	0.901	13	295	SspBCDE	SspBCDE	1921227	1922171	+
ACBA002.0722.00056.C001	ACBA002.0722.00056	ACBA002.0722.00056.C001_01812	SspBCDE__SspC	1688	defense-finder-models/DefenseFinder_4/SspBCDE/SspBCDE	ACBA002.0722.00056.C001_SspBCDE_1	1	1	0.429	3	1	SspBCDE__SspC	mandatory	1102	0	1192.3	0.995	0.992	3	1095	SspBCDE	SspBCDE	1922164	1925472	+
ACBA002.0722.00056.C001	ACBA002.0722.00056	ACBA002.0722.00056.C001_01813	SspBCDE__SspD	1689	defense-finder-models/DefenseFinder_4/SspBCDE/SspBCDE	ACBA002.0722.00056.C001_SspBCDE_1	1	1	0.429	3	1	SspBCDE__SspD	mandatory	280	8.6e-150	495.5	0.989	0.996	2	280	SspBCDE	SspBCDE	1925469	1926311	+
ACBA002.0722.00057.C001	ACBA002.0722.00057	ACBA002.0722.00057.C001_02503	RM__Type_I_MTases	2353	defense-finder-models/RM/RM/RM_Type_I	ACBA002.0722.00057.C001_RM_Type_I_1	1	1	1	2.5	1	RM__Type_I_MTases	mandatory	493	5.5e-181	600.1	0.955	0.998	1	492	RM	RM_Type_I	2622166	2623647	+
ACBA002.0722.00057.C001	ACBA002.0722.00057	ACBA002.0722.00057.C001_02504	RM__Type_I_S	2354	defense-finder-models/RM/RM/RM_Type_I	ACBA002.0722.00057.C001_RM_Type_I_1	1	1	1	2.5	1	RM__Type_I_S	accessory	386	2.6e-76	255.5	0.546	0.992	4	386	RM	RM_Type_I	2623644	2624804	+
ACBA002.0722.00057.C001	ACBA002.0722.00057	ACBA002.0722.00057.C001_02505	RM__Type_I_REases	2355	defense-finder-models/RM/RM/RM_Type_I	ACBA002.0722.00057.C001_RM_Type_I_1	1	1	1	2.5	1	RM__Type_I_REases	mandatory	1147	8.2e-138	458.8	0.852	0.8	226	1143	RM	RM_Type_I	2624835	2628278	+
ACBA002.0722.00057.C001	ACBA002.0722.00057	ACBA002.0722.00057.C001_01161	PsyrTA__PsyrT	1101	defense-finder-models/DefenseFinder_2/PsyrTA/PsyrTA	ACBA002.0722.00057.C001_PsyrTA_1	1	1	1	2	2	PsyrTA__PsyrT	mandatory	681	3.5e-06	23.1	0.107	0.112	512	587	PsyrTA	PsyrTA	1218364	1220409	+
ACBA002.0722.00057.C001	ACBA002.0722.00057	ACBA002.0722.00057.C001_01162	PsyrTA__PsyrT	1102	defense-finder-models/DefenseFinder_2/PsyrTA/PsyrTA	ACBA002.0722.00057.C001_PsyrTA_1	1	1	1	2	2	PsyrTA__PsyrT	mandatory	211	1.7e-13	47.4	0.235	0.763	48	208	PsyrTA	PsyrTA	1220402	1221037	+
ACBA002.0722.00057.C001	ACBA002.0722.00057	ACBA002.0722.00057.C001_01164	PsyrTA__PsyrA	1104	defense-finder-models/DefenseFinder_2/PsyrTA/PsyrTA	ACBA002.0722.00057.C001_PsyrTA_1	1	1	1	2	2	PsyrTA__PsyrA	mandatory	193	0.00046	17	0.126	0.264	20	70	PsyrTA	PsyrTA	1221456	1222037	-
ACBA002.0722.00057.C001	ACBA002.0722.00057	ACBA002.0722.00057.C001_00591	Cas__cas6f_I_II_III_IV_V_VI_3	573	defense-finder-models/Cas/Cas/CAS_Class1-Subtype-I-F	ACBA002.0722.00057.C001_CAS_Class1-Subtype-I-F_1	1	1	1	6	1	Cas__cas6f_I_II_III_IV_V_VI_3	mandatory	203	3.9e-51	171.6	1	0.985	4	203	Cas	CAS_Class1-Subtype-I-F	620346	620957	-
ACBA002.0722.00057.C001	ACBA002.0722.00057	ACBA002.0722.00057.C001_00592	Cas__cas7f_I-F_2	574	defense-finder-models/Cas/Cas/CAS_Class1-Subtype-I-F	ACBA002.0722.00057.C001_CAS_Class1-Subtype-I-F_1	1	1	1	6	1	Cas__cas7f_I-F_3	mandatory	337	2.9e-131	435.5	1	0.967	8	333	Cas	CAS_Class1-Subtype-I-F	620960	621973	-
ACBA002.0722.00057.C001	ACBA002.0722.00057	ACBA002.0722.00057.C001_00593	Cas__cas5f_I-F_4	575	defense-finder-models/Cas/Cas/CAS_Class1-Subtype-I-F	ACBA002.0722.00057.C001_CAS_Class1-Subtype-I-F_1	1	1	1	6	1	Cas__cas5f_I-F_4	mandatory	294	1.2e-106	354.1	1	0.966	5	288	Cas	CAS_Class1-Subtype-I-F	621999	622883	-
ACBA002.0722.00057.C001	ACBA002.0722.00057	ACBA002.0722.00057.C001_00594	Cas__cas8f_I-F_8	576	defense-finder-models/Cas/Cas/CAS_Class1-Subtype-I-F	ACBA002.0722.00057.C001_CAS_Class1-Subtype-I-F_1	1	1	1	6	1	Cas__cas8f_I-F_8	mandatory	416	1e-112	374.7	0.989	0.863	40	398	Cas	CAS_Class1-Subtype-I-F	622883	624133	-
ACBA002.0722.00057.C001	ACBA002.0722.00057	ACBA002.0722.00057.C001_00595	Cas__cas3f_I-F_1	577	defense-finder-models/Cas/Cas/CAS_Class1-Subtype-I-F	ACBA002.0722.00057.C001_CAS_Class1-Subtype-I-F_1	1	1	1	6	1	Cas__cas3f_I-F_1	mandatory	1124	6.9e-281	932.4	0.999	0.996	1	1119	Cas	CAS_Class1-Subtype-I-F	624149	627523	-
ACBA002.0722.00057.C001	ACBA002.0722.00057	ACBA002.0722.00057.C001_00596	Cas__cas1_I-F_1	578	defense-finder-models/Cas/Cas/CAS_Class1-Subtype-I-F	ACBA002.0722.00057.C001_CAS_Class1-Subtype-I-F_1	1	1	1	6	1	Cas__cas1_I-F_1	mandatory	315	1.4e-140	465.6	0.99	0.943	12	308	Cas	CAS_Class1-Subtype-I-F	627880	628827	-
ACBA002.0722.00057.C001	ACBA002.0722.00057	ACBA002.0722.00057.C001_02109	Dynamins__LeoA	1985	defense-finder-models/DefenseFinder_5/Dynamins/Dynamins	ACBA002.0722.00057.C001_Dynamins_1	1	1	0.5	2	1	Dynamins__LeoA	mandatory	469	8.9e-10	35.8	0.233	0.286	169	302	Dynamins	Dynamins	2215284	2216693	+
ACBA002.0722.00057.C001	ACBA002.0722.00057	ACBA002.0722.00057.C001_02114	Dynamins__LeoBC	1990	defense-finder-models/DefenseFinder_5/Dynamins/Dynamins	ACBA002.0722.00057.C001_Dynamins_1	1	1	0.5	2	1	Dynamins__LeoBC	mandatory	352	1.7e-06	25	0.115	0.213	205	279	Dynamins	Dynamins	2218804	2219862	-
ACBA002.0722.00057.C001	ACBA002.0722.00057	ACBA002.0722.00057.C001_02190	RosmerTA__RmrA_2634932349	2063	defense-finder-models/DefenseFinder_4/RosmerTA/RosmerTA	ACBA002.0722.00057.C001_RosmerTA_1	1	1	1	2	1	RosmerTA__RmrA_2585209417	mandatory	379	1.2e-127	423.3	0.928	0.958	3	365	RosmerTA	RosmerTA	2302345	2303484	-
ACBA002.0722.00057.C001	ACBA002.0722.00057	ACBA002.0722.00057.C001_02191	RosmerTA__RmrT_2634932349	2064	defense-finder-models/DefenseFinder_4/RosmerTA/RosmerTA	ACBA002.0722.00057.C001_RosmerTA_1	1	1	1	2	1	RosmerTA__RmrT_2585209417	mandatory	227	6.5e-40	134.7	0.971	0.96	8	225	RosmerTA	RosmerTA	2303505	2304188	-
ACBA002.0722.00057.P002	ACBA002.0722.00057	ACBA002.0722.00057.P002_00086	PD-T4-5__PD-T4-5	77	defense-finder-models/DefenseFinder_3/PD-T4-5/PD-T4-5	ACBA002.0722.00057.P002_PD-T4-5_1	1	1	1	1	1	PD-T4-5__PD-T4-5	mandatory	331	1.3e-53	175.8	0.931	0.949	2	315	PD-T4-5	PD-T4-5	91560	92555	+
ACBA002.0722.00057.P002	ACBA002.0722.00057	ACBA002.0722.00057.P002_00129	BREX__brxA_DUF1819	112	defense-finder-models/DefenseFinder_5/BREX/BREX_I	ACBA002.0722.00057.P002_BREX_I_2	1	1	1	4	1	BREX__brxA_DUF1819	accessory	203	1.3e-46	152.1	0.989	0.897	6	187	BREX	BREX_I	128019	128630	+
ACBA002.0722.00057.P002	ACBA002.0722.00057	ACBA002.0722.00057.P002_00130	BREX__brxB_DUF1788	113	defense-finder-models/DefenseFinder_5/BREX/BREX_I	ACBA002.0722.00057.P002_BREX_I_2	1	1	1	4	1	BREX__brxB_DUF1788	accessory	191	7e-41	132.6	0.992	0.639	68	189	BREX	BREX_I	128648	129223	+
ACBA002.0722.00057.P002	ACBA002.0722.00057	ACBA002.0722.00057.P002_00131	BREX__brxC	114	defense-finder-models/DefenseFinder_5/BREX/BREX_I	ACBA002.0722.00057.P002_BREX_I_2	1	1	1	4	1	BREX__brxC	accessory	1226	0	1401.3	0.965	0.999	1	1225	BREX	BREX_I	129265	132945	+
ACBA002.0722.00057.P002	ACBA002.0722.00057	ACBA002.0722.00057.P002_00132	BREX__pglX1	115	defense-finder-models/DefenseFinder_5/BREX/BREX_I	ACBA002.0722.00057.P002_BREX_I_2	1	1	1	4	1	BREX__pglX1	accessory	1155	0	1542.5	0.907	0.999	1	1154	BREX	BREX_I	132992	136459	+
ACBA002.0722.00057.P002	ACBA002.0722.00057	ACBA002.0722.00057.P002_00133	BREX__pglZA	116	defense-finder-models/DefenseFinder_5/BREX/BREX_I	ACBA002.0722.00057.P002_BREX_I_2	1	1	1	4	1	BREX__pglZB	mandatory	874	6.2e-303	1000.8	1	1	1	874	BREX	BREX_I	136503	139127	+
ACBA002.0722.00057.P002	ACBA002.0722.00057	ACBA002.0722.00057.P002_00134	BREX__brxL	117	defense-finder-models/DefenseFinder_5/BREX/BREX_I	ACBA002.0722.00057.P002_BREX_I_2	1	1	1	4	1	BREX__brxL	mandatory	679	6.3e-226	745.4	0.675	0.784	5	536	BREX	BREX_I	139157	141196	+
ACBA002.0722.00057.P002	ACBA002.0722.00057	ACBA002.0722.00057.P002_00138	Mokosh_TypeI__MkoA2	120	defense-finder-models/DefenseFinder_4/Mokosh/Mokosh_TypeI	ACBA002.0722.00057.P002_Mokosh_TypeI_1	1	1	1	2	1	Mokosh_TypeI__MkoA	mandatory	1682	0	1793.8	0.997	0.987	4	1663	Mokosh	Mokosh_TypeI	144753	149801	+
ACBA002.0722.00057.P002	ACBA002.0722.00057	ACBA002.0722.00057.P002_00139	Mokosh_TypeI__MkoB2	121	defense-finder-models/DefenseFinder_4/Mokosh/Mokosh_TypeI	ACBA002.0722.00057.P002_Mokosh_TypeI_1	1	1	1	2	1	Mokosh_TypeI__MkoB	mandatory	462	9.8e-110	360.7	0.969	0.972	1	449	Mokosh	Mokosh_TypeI	149794	151182	+
ACBA002.0722.00058.C001	ACBA002.0722.00058	ACBA002.0722.00058.C001_02603	RM_Type_II__Type_II_MTases	2462	defense-finder-models/RM/RM/RM_Type_II	ACBA002.0722.00058.C001_RM_Type_II_1	1	1	1	2	1	RM_Type_II__Type_II_MTases	mandatory	418	5.5e-79	263.7	0.973	0.993	2	416	RM	RM_Type_II	2681497	2682753	+
ACBA002.0722.00058.C001	ACBA002.0722.00058	ACBA002.0722.00058.C001_02604	RM_Type_II__Type_II_REases	2463	defense-finder-models/RM/RM/RM_Type_II	ACBA002.0722.00058.C001_RM_Type_II_1	1	1	1	2	1	RM_Type_II__Type_II_REases	mandatory	700	2.2e-26	91.1	1.477	0.77	1	539	RM	RM_Type_II	2682753	2684855	+
ACBA002.0722.00058.C001	ACBA002.0722.00058	ACBA002.0722.00058.C001_00467	Druantia_III__DruH	449	defense-finder-models/DefenseFinder_3/Druantia/Druantia_III	ACBA002.0722.00058.C001_Druantia_III_1	1	1	1	2	1	Druantia_III__DruH	mandatory	1097	0	1367	0.998	0.998	2	1096	Druantia	Druantia_III	467223	470516	+
ACBA002.0722.00058.C001	ACBA002.0722.00058	ACBA002.0722.00058.C001_00468	Druantia__DruE_3	450	defense-finder-models/DefenseFinder_3/Druantia/Druantia_III	ACBA002.0722.00058.C001_Druantia_III_1	1	1	1	2	1	Druantia__DruE_1	mandatory	224	3.4e-128	426.9	0.103	0.955	1	214	Druantia	Druantia_III	470690	471364	+
ACBA002.0722.00058.C001	ACBA002.0722.00058	ACBA002.0722.00058.C001_02709	Rst_PARIS__DUF4435	2564	defense-finder-models/DefenseFinder_3/Rst_PARIS/PARIS_I	ACBA002.0722.00058.C001_PARIS_I_2	1	1	1	2	1	Rst_PARIS__DUF4435	mandatory	316	1.6e-17	61.9	0.987	0.759	36	275	Rst_PARIS	PARIS_I	2797563	2798513	-
ACBA002.0722.00058.C001	ACBA002.0722.00058	ACBA002.0722.00058.C001_02710	PARIS_I__AAA_15	2565	defense-finder-models/DefenseFinder_3/Rst_PARIS/PARIS_I	ACBA002.0722.00058.C001_PARIS_I_2	1	1	1	2	1	PARIS_I__AAA_15	mandatory	456	3.5e-19	67.3	0.96	0.925	16	437	Rst_PARIS	PARIS_I	2798527	2799897	-
ACBA002.0722.00058.C001	ACBA002.0722.00058	ACBA002.0722.00058.C001_01245	DarTG__DarG	1195	defense-finder-models/DefenseFinder_2/DarTG/DarTG	ACBA002.0722.00058.C001_DarTG_1	1	1	1	2	1	DarTG__DarG	mandatory	361	4.3e-30	102.9	0.718	0.443	1	160	DarTG	DarTG	1286095	1287180	-
ACBA002.0722.00058.C001	ACBA002.0722.00058	ACBA002.0722.00058.C001_01246	DarTG__DarT	1196	defense-finder-models/DefenseFinder_2/DarTG/DarTG	ACBA002.0722.00058.C001_DarTG_1	1	1	1	2	1	DarTG__DarT	mandatory	218	1.8e-52	175.7	1	0.922	18	218	DarTG	DarTG	1287180	1287836	-
ACBA002.0722.00058.C001	ACBA002.0722.00058	ACBA002.0722.00058.C001_02876	PsyrTA__PsyrA	2722	defense-finder-models/DefenseFinder_2/PsyrTA/PsyrTA	ACBA002.0722.00058.C001_PsyrTA_2	1	1	1	2	2	PsyrTA__PsyrA	mandatory	193	0.00044	17	0.126	0.264	20	70	PsyrTA	PsyrTA	2969535	2970116	+
ACBA002.0722.00058.C001	ACBA002.0722.00058	ACBA002.0722.00058.C001_02878	PsyrTA__PsyrT	2724	defense-finder-models/DefenseFinder_2/PsyrTA/PsyrTA	ACBA002.0722.00058.C001_PsyrTA_2	1	1	1	2	2	PsyrTA__PsyrT	mandatory	211	1.6e-13	47.4	0.235	0.763	48	208	PsyrTA	PsyrTA	2970535	2971170	-
ACBA002.0722.00058.C001	ACBA002.0722.00058	ACBA002.0722.00058.C001_02879	PsyrTA__PsyrT	2725	defense-finder-models/DefenseFinder_2/PsyrTA/PsyrTA	ACBA002.0722.00058.C001_PsyrTA_2	1	1	1	2	2	PsyrTA__PsyrT	mandatory	681	3.3e-06	23.2	0.107	0.112	512	587	PsyrTA	PsyrTA	2971163	2973208	-
ACBA002.0722.00058.C001	ACBA002.0722.00058	ACBA002.0722.00058.C001_01930	Dynamins__LeoBC	1837	defense-finder-models/DefenseFinder_5/Dynamins/Dynamins	ACBA002.0722.00058.C001_Dynamins_1	1	1	0.5	2	1	Dynamins__LeoBC	mandatory	352	1.7e-06	25	0.115	0.213	205	279	Dynamins	Dynamins	1979905	1980963	+
ACBA002.0722.00058.C001	ACBA002.0722.00058	ACBA002.0722.00058.C001_01935	Dynamins__LeoA	1842	defense-finder-models/DefenseFinder_5/Dynamins/Dynamins	ACBA002.0722.00058.C001_Dynamins_1	1	1	0.5	2	1	Dynamins__LeoA	mandatory	469	8.4e-10	35.8	0.233	0.286	169	302	Dynamins	Dynamins	1983074	1984483	-
ACBA002.0722.00059.C001	ACBA002.0722.00059	ACBA002.0722.00059.C001_00175	RM_Type_II__Type_II_REases	166	defense-finder-models/RM/RM/RM_Type_II	ACBA002.0722.00059.C001_RM_Type_II_1	1	1	1	2	1	RM_Type_II__Type_II_REases	mandatory	997	9.6e-115	382.3	2.954	0.99	1	987	RM	RM_Type_II	178836	181829	-
ACBA002.0722.00059.C001	ACBA002.0722.00059	ACBA002.0722.00059.C001_00176	RM_Type_II__Type_II_MTases	167	defense-finder-models/RM/RM/RM_Type_II	ACBA002.0722.00059.C001_RM_Type_II_1	1	1	1	2	1	RM_Type_II__Type_II_MTases	mandatory	355	6.7e-88	293.1	0.975	0.977	1	347	RM	RM_Type_II	181816	182883	-
ACBA002.0722.00059.C001	ACBA002.0722.00059	ACBA002.0722.00059.C001_01195	Gao_Qat__QatA	1114	defense-finder-models/DefenseFinder_3/Gao_Qat/Gao_Qat	ACBA002.0722.00059.C001_Gao_Qat_1	1	1	1	4	1	Gao_Qat__QatA	mandatory	597	1.2e-80	269.6	0.929	0.983	3	589	Gao_Qat	Gao_Qat	1250749	1252542	+
ACBA002.0722.00059.C001	ACBA002.0722.00059	ACBA002.0722.00059.C001_01196	Gao_Qat__QatB	1115	defense-finder-models/DefenseFinder_3/Gao_Qat/Gao_Qat	ACBA002.0722.00059.C001_Gao_Qat_1	1	1	1	4	1	Gao_Qat__QatB	mandatory	254	1.3e-09	35.7	0.826	0.787	37	236	Gao_Qat	Gao_Qat	1252570	1253334	+
ACBA002.0722.00059.C001	ACBA002.0722.00059	ACBA002.0722.00059.C001_01197	Gao_Qat__QatC	1116	defense-finder-models/DefenseFinder_3/Gao_Qat/Gao_Qat	ACBA002.0722.00059.C001_Gao_Qat_1	1	1	1	4	1	Gao_Qat__QatC	mandatory	442	1.4e-86	288.9	0.888	0.894	40	434	Gao_Qat	Gao_Qat	1253327	1254655	+
ACBA002.0722.00059.C001	ACBA002.0722.00059	ACBA002.0722.00059.C001_01198	Gao_Qat__QatD	1117	defense-finder-models/DefenseFinder_3/Gao_Qat/Gao_Qat	ACBA002.0722.00059.C001_Gao_Qat_1	1	1	1	4	1	Gao_Qat__QatD	mandatory	246	5.2e-76	253	0.957	0.976	4	243	Gao_Qat	Gao_Qat	1254655	1255395	+
ACBA002.0722.00059.C001	ACBA002.0722.00059	ACBA002.0722.00059.C001_03648	PsyrTA__PsyrT	3454	defense-finder-models/DefenseFinder_2/PsyrTA/PsyrTA	ACBA002.0722.00059.C001_PsyrTA_1	1	1	1	2	2	PsyrTA__PsyrT	mandatory	681	3.2e-06	23.2	0.107	0.112	512	587	PsyrTA	PsyrTA	3789674	3791719	+
ACBA002.0722.00059.C001	ACBA002.0722.00059	ACBA002.0722.00059.C001_03649	PsyrTA__PsyrT	3455	defense-finder-models/DefenseFinder_2/PsyrTA/PsyrTA	ACBA002.0722.00059.C001_PsyrTA_1	1	1	1	2	2	PsyrTA__PsyrT	mandatory	211	1.6e-13	47.4	0.235	0.763	48	208	PsyrTA	PsyrTA	3791712	3792347	+
ACBA002.0722.00059.C001	ACBA002.0722.00059	ACBA002.0722.00059.C001_03651	PsyrTA__PsyrA	3457	defense-finder-models/DefenseFinder_2/PsyrTA/PsyrTA	ACBA002.0722.00059.C001_PsyrTA_1	1	1	1	2	2	PsyrTA__PsyrA	mandatory	193	0.00046	16.9	0.126	0.264	20	70	PsyrTA	PsyrTA	3792766	3793347	-
ACBA002.0722.00059.C001	ACBA002.0722.00059	ACBA002.0722.00059.C001_03034	Cas__cas6f_I_II_III_IV_V_VI_3	2877	defense-finder-models/Cas/Cas/CAS_Class1-Subtype-I-F	ACBA002.0722.00059.C001_CAS_Class1-Subtype-I-F_1	1	1	1	6	1	Cas__cas6f_I_II_III_IV_V_VI_3	mandatory	203	5.5e-51	171.1	1	0.985	4	203	Cas	CAS_Class1-Subtype-I-F	3147294	3147905	-
ACBA002.0722.00059.C001	ACBA002.0722.00059	ACBA002.0722.00059.C001_03035	Cas__cas7f_I-F_2	2878	defense-finder-models/Cas/Cas/CAS_Class1-Subtype-I-F	ACBA002.0722.00059.C001_CAS_Class1-Subtype-I-F_1	1	1	1	6	1	Cas__cas7f_I-F_3	mandatory	337	1.5e-131	436.4	1	0.967	8	333	Cas	CAS_Class1-Subtype-I-F	3147908	3148921	-
ACBA002.0722.00059.C001	ACBA002.0722.00059	ACBA002.0722.00059.C001_03036	Cas__cas5f_I-F_4	2879	defense-finder-models/Cas/Cas/CAS_Class1-Subtype-I-F	ACBA002.0722.00059.C001_CAS_Class1-Subtype-I-F_1	1	1	1	6	1	Cas__cas5f_I-F_4	mandatory	294	1.3e-106	353.9	1	0.966	5	288	Cas	CAS_Class1-Subtype-I-F	3148948	3149832	-
ACBA002.0722.00059.C001	ACBA002.0722.00059	ACBA002.0722.00059.C001_03037	Cas__cas8f_I-F_8	2880	defense-finder-models/Cas/Cas/CAS_Class1-Subtype-I-F	ACBA002.0722.00059.C001_CAS_Class1-Subtype-I-F_1	1	1	1	6	1	Cas__cas8f_I-F_8	mandatory	416	2.7e-112	373.2	0.989	0.863	40	398	Cas	CAS_Class1-Subtype-I-F	3149832	3151082	-
ACBA002.0722.00059.C001	ACBA002.0722.00059	ACBA002.0722.00059.C001_03038	Cas__cas3f_I-F_1	2881	defense-finder-models/Cas/Cas/CAS_Class1-Subtype-I-F	ACBA002.0722.00059.C001_CAS_Class1-Subtype-I-F_1	1	1	1	6	1	Cas__cas3f_I-F_1	mandatory	1124	3e-281	933.6	0.999	0.996	1	1119	Cas	CAS_Class1-Subtype-I-F	3151098	3154472	-
ACBA002.0722.00059.C001	ACBA002.0722.00059	ACBA002.0722.00059.C001_03039	Cas__cas1_I-F_1	2882	defense-finder-models/Cas/Cas/CAS_Class1-Subtype-I-F	ACBA002.0722.00059.C001_CAS_Class1-Subtype-I-F_1	1	1	1	6	1	Cas__cas1_I-F_1	mandatory	321	3.2e-140	464.4	0.99	0.925	12	308	Cas	CAS_Class1-Subtype-I-F	3154469	3155434	-
ACBA002.0722.00059.C001	ACBA002.0722.00059	ACBA002.0722.00059.C001_00821	Dynamins__LeoA	764	defense-finder-models/DefenseFinder_5/Dynamins/Dynamins	ACBA002.0722.00059.C001_Dynamins_1	1	1	0.5	2	1	Dynamins__LeoA	mandatory	469	8.5e-10	35.8	0.233	0.286	169	302	Dynamins	Dynamins	859716	861125	+
ACBA002.0722.00059.C001	ACBA002.0722.00059	ACBA002.0722.00059.C001_00826	Dynamins__LeoBC	769	defense-finder-models/DefenseFinder_5/Dynamins/Dynamins	ACBA002.0722.00059.C001_Dynamins_1	1	1	0.5	2	1	Dynamins__LeoBC	mandatory	352	1.7e-06	25	0.115	0.213	205	279	Dynamins	Dynamins	863235	864293	-
ACBA002.0722.00059.C001	ACBA002.0722.00059	ACBA002.0722.00059.C001_01670	Gabija__GajA	1558	defense-finder-models/DefenseFinder_1/Gabija/Gabija	ACBA002.0722.00059.C001_Gabija_1	1	1	1	2	1	Gabija__GajA	mandatory	597	1.1e-120	401.9	0.99	0.998	1	596	Gabija	Gabija	1758910	1760703	+
ACBA002.0722.00059.C001	ACBA002.0722.00059	ACBA002.0722.00059.C001_01671	Gabija__GajB_2	1559	defense-finder-models/DefenseFinder_1/Gabija/Gabija	ACBA002.0722.00059.C001_Gabija_1	1	1	1	2	1	Gabija__GajB_1	mandatory	593	4.8e-106	353.3	0.74	0.956	15	581	Gabija	Gabija	1760696	1762477	+
ACBA002.0722.00059.C001	ACBA002.0722.00059	ACBA002.0722.00059.C001_00879	RosmerTA__RmrA_2634932349	817	defense-finder-models/DefenseFinder_4/RosmerTA/RosmerTA	ACBA002.0722.00059.C001_RosmerTA_1	1	1	1	2	1	RosmerTA__RmrA_2585209417	mandatory	378	6.9e-128	424.1	0.928	0.958	3	364	RosmerTA	RosmerTA	921258	922394	-
ACBA002.0722.00059.C001	ACBA002.0722.00059	ACBA002.0722.00059.C001_00880	RosmerTA__RmrT_2634932349	818	defense-finder-models/DefenseFinder_4/RosmerTA/RosmerTA	ACBA002.0722.00059.C001_RosmerTA_1	1	1	1	2	1	RosmerTA__RmrT_2585209417	mandatory	227	1.1e-41	140.4	0.971	0.96	8	225	RosmerTA	RosmerTA	922415	923098	-
ACBA002.0722.00060.C001	ACBA002.0722.00060	ACBA002.0722.00060.C001_00473	PsyrTA__PsyrA	448	defense-finder-models/DefenseFinder_2/PsyrTA/PsyrTA	ACBA002.0722.00060.C001_PsyrTA_1	1	1	1	2	2	PsyrTA__PsyrA	mandatory	193	0.00045	17	0.126	0.264	20	70	PsyrTA	PsyrTA	497957	498538	+
ACBA002.0722.00060.C001	ACBA002.0722.00060	ACBA002.0722.00060.C001_00475	PsyrTA__PsyrT	450	defense-finder-models/DefenseFinder_2/PsyrTA/PsyrTA	ACBA002.0722.00060.C001_PsyrTA_1	1	1	1	2	2	PsyrTA__PsyrT	mandatory	211	1.6e-13	47.4	0.235	0.763	48	208	PsyrTA	PsyrTA	498957	499592	-
ACBA002.0722.00060.C001	ACBA002.0722.00060	ACBA002.0722.00060.C001_00476	PsyrTA__PsyrT	451	defense-finder-models/DefenseFinder_2/PsyrTA/PsyrTA	ACBA002.0722.00060.C001_PsyrTA_1	1	1	1	2	2	PsyrTA__PsyrT	mandatory	681	3.4e-06	23.2	0.107	0.112	512	587	PsyrTA	PsyrTA	499585	501630	-
ACBA002.0722.00060.C001	ACBA002.0722.00060	ACBA002.0722.00060.C001_03166	SspBCDE__SspD	3028	defense-finder-models/DefenseFinder_4/SspBCDE/SspBCDE	ACBA002.0722.00060.C001_SspBCDE_1	1	1	0.429	3	1	SspBCDE__SspD	mandatory	280	9e-150	495.5	0.989	0.996	2	280	SspBCDE	SspBCDE	3266201	3267043	-
ACBA002.0722.00060.C001	ACBA002.0722.00060	ACBA002.0722.00060.C001_03167	SspBCDE__SspC	3029	defense-finder-models/DefenseFinder_4/SspBCDE/SspBCDE	ACBA002.0722.00060.C001_SspBCDE_1	1	1	0.429	3	1	SspBCDE__SspC	mandatory	1102	0	1192.3	0.995	0.992	3	1095	SspBCDE	SspBCDE	3267040	3270348	-
ACBA002.0722.00060.C001	ACBA002.0722.00060	ACBA002.0722.00060.C001_03168	SspBCDE__SspB	3030	defense-finder-models/DefenseFinder_4/SspBCDE/SspBCDE	ACBA002.0722.00060.C001_SspBCDE_1	1	1	0.429	3	1	SspBCDE__SspB	mandatory	314	6.8e-44	148	0.904	0.901	13	295	SspBCDE	SspBCDE	3270341	3271285	-
ACBA002.0722.00061.C001	ACBA002.0722.00061	ACBA002.0722.00061.C001_02551	PsyrTA__PsyrA	2432	defense-finder-models/DefenseFinder_2/PsyrTA/PsyrTA	ACBA002.0722.00061.C001_PsyrTA_1	1	1	1	2	2	PsyrTA__PsyrA	mandatory	193	0.00045	17	0.126	0.264	20	70	PsyrTA	PsyrTA	2663200	2663781	+
ACBA002.0722.00061.C001	ACBA002.0722.00061	ACBA002.0722.00061.C001_02553	PsyrTA__PsyrT	2434	defense-finder-models/DefenseFinder_2/PsyrTA/PsyrTA	ACBA002.0722.00061.C001_PsyrTA_1	1	1	1	2	2	PsyrTA__PsyrT	mandatory	211	1.7e-13	47.4	0.235	0.763	48	208	PsyrTA	PsyrTA	2664200	2664835	-
ACBA002.0722.00061.C001	ACBA002.0722.00061	ACBA002.0722.00061.C001_02554	PsyrTA__PsyrT	2435	defense-finder-models/DefenseFinder_2/PsyrTA/PsyrTA	ACBA002.0722.00061.C001_PsyrTA_1	1	1	1	2	2	PsyrTA__PsyrT	mandatory	681	3.4e-06	23.2	0.107	0.112	512	587	PsyrTA	PsyrTA	2664828	2666873	-
ACBA002.0722.00061.C001	ACBA002.0722.00061	ACBA002.0722.00061.C001_01425	SspBCDE__SspD	1370	defense-finder-models/DefenseFinder_4/SspBCDE/SspBCDE	ACBA002.0722.00061.C001_SspBCDE_1	1	1	0.429	3	1	SspBCDE__SspD	mandatory	280	9e-150	495.5	0.989	0.996	2	280	SspBCDE	SspBCDE	1469523	1470365	-
ACBA002.0722.00061.C001	ACBA002.0722.00061	ACBA002.0722.00061.C001_01426	SspBCDE__SspC	1371	defense-finder-models/DefenseFinder_4/SspBCDE/SspBCDE	ACBA002.0722.00061.C001_SspBCDE_1	1	1	0.429	3	1	SspBCDE__SspC	mandatory	1102	0	1192.3	0.995	0.992	3	1095	SspBCDE	SspBCDE	1470362	1473670	-
ACBA002.0722.00061.C001	ACBA002.0722.00061	ACBA002.0722.00061.C001_01427	SspBCDE__SspB	1372	defense-finder-models/DefenseFinder_4/SspBCDE/SspBCDE	ACBA002.0722.00061.C001_SspBCDE_1	1	1	0.429	3	1	SspBCDE__SspB	mandatory	314	6.8e-44	148	0.904	0.901	13	295	SspBCDE	SspBCDE	1473663	1474607	-
ACBA002.0722.00062.C001	ACBA002.0722.00062	ACBA002.0722.00062.C001_02710	PsyrTA__PsyrA	2591	defense-finder-models/DefenseFinder_2/PsyrTA/PsyrTA	ACBA002.0722.00062.C001_PsyrTA_1	1	1	1	2	2	PsyrTA__PsyrA	mandatory	193	0.00045	17	0.126	0.264	20	70	PsyrTA	PsyrTA	2832157	2832738	+
ACBA002.0722.00062.C001	ACBA002.0722.00062	ACBA002.0722.00062.C001_02712	PsyrTA__PsyrT	2593	defense-finder-models/DefenseFinder_2/PsyrTA/PsyrTA	ACBA002.0722.00062.C001_PsyrTA_1	1	1	1	2	2	PsyrTA__PsyrT	mandatory	211	1.6e-13	47.4	0.235	0.763	48	208	PsyrTA	PsyrTA	2833157	2833792	-
ACBA002.0722.00062.C001	ACBA002.0722.00062	ACBA002.0722.00062.C001_02713	PsyrTA__PsyrT	2594	defense-finder-models/DefenseFinder_2/PsyrTA/PsyrTA	ACBA002.0722.00062.C001_PsyrTA_1	1	1	1	2	2	PsyrTA__PsyrT	mandatory	681	3.4e-06	23.2	0.107	0.112	512	587	PsyrTA	PsyrTA	2833785	2835830	-
ACBA002.0722.00062.C001	ACBA002.0722.00062	ACBA002.0722.00062.C001_01584	SspBCDE__SspD	1532	defense-finder-models/DefenseFinder_4/SspBCDE/SspBCDE	ACBA002.0722.00062.C001_SspBCDE_1	1	1	0.429	3	1	SspBCDE__SspD	mandatory	280	8.9e-150	495.5	0.989	0.996	2	280	SspBCDE	SspBCDE	1638439	1639281	-
ACBA002.0722.00062.C001	ACBA002.0722.00062	ACBA002.0722.00062.C001_01585	SspBCDE__SspC	1533	defense-finder-models/DefenseFinder_4/SspBCDE/SspBCDE	ACBA002.0722.00062.C001_SspBCDE_1	1	1	0.429	3	1	SspBCDE__SspC	mandatory	1102	0	1192.3	0.995	0.992	3	1095	SspBCDE	SspBCDE	1639278	1642586	-
ACBA002.0722.00062.C001	ACBA002.0722.00062	ACBA002.0722.00062.C001_01586	SspBCDE__SspB	1534	defense-finder-models/DefenseFinder_4/SspBCDE/SspBCDE	ACBA002.0722.00062.C001_SspBCDE_1	1	1	0.429	3	1	SspBCDE__SspB	mandatory	314	6.7e-44	148	0.904	0.901	13	295	SspBCDE	SspBCDE	1642579	1643523	-
ACBA002.0722.00062.P002	ACBA002.0722.00062	ACBA002.0722.00062.P002_00074	Gao_RL__RL_A	74	defense-finder-models/DefenseFinder_2/Gao_RL/Gao_RL	ACBA002.0722.00062.P002_Gao_RL_1	1	1	1	4	1	Gao_RL__RL_A	mandatory	1022	0	2034.8	1	1	1	1022	Gao_RL	Gao_RL	58509	61577	+
ACBA002.0722.00062.P002	ACBA002.0722.00062	ACBA002.0722.00062.P002_00075	Gao_RL__RL_B	75	defense-finder-models/DefenseFinder_2/Gao_RL/Gao_RL	ACBA002.0722.00062.P002_Gao_RL_1	1	1	1	4	1	Gao_RL__RL_B	mandatory	195	1.3e-101	330.6	0.984	0.99	1	193	Gao_RL	Gao_RL	61574	62161	+
ACBA002.0722.00062.P002	ACBA002.0722.00062	ACBA002.0722.00062.P002_00076	Gao_RL__RL_C	76	defense-finder-models/DefenseFinder_2/Gao_RL/Gao_RL	ACBA002.0722.00062.P002_Gao_RL_1	1	1	1	4	1	Gao_RL__RL_C	mandatory	948	0	1778.3	1	1	1	948	Gao_RL	Gao_RL	62161	65007	+
ACBA002.0722.00062.P002	ACBA002.0722.00062	ACBA002.0722.00062.P002_00077	Gao_RL__RL_D	77	defense-finder-models/DefenseFinder_2/Gao_RL/Gao_RL	ACBA002.0722.00062.P002_Gao_RL_1	1	1	1	4	1	Gao_RL__RL_D	mandatory	905	0	1845.7	1	1	1	905	Gao_RL	Gao_RL	65011	67728	+
ACBA002.0722.00062.P002	ACBA002.0722.00062	ACBA002.0722.00062.P002_00072	RosmerTA__RmrT_2585209417	72	defense-finder-models/DefenseFinder_4/RosmerTA/RosmerTA	ACBA002.0722.00062.P002_RosmerTA_1	1	1	1	2	1	RosmerTA__RmrT_2585209417	mandatory	203	2e-47	153.9	0.955	0.941	5	195	RosmerTA	RosmerTA	56573	57184	+
ACBA002.0722.00062.P002	ACBA002.0722.00062	ACBA002.0722.00062.P002_00073	RosmerTA__RmrA_2585209417	73	defense-finder-models/DefenseFinder_4/RosmerTA/RosmerTA	ACBA002.0722.00062.P002_RosmerTA_1	1	1	1	2	1	RosmerTA__RmrA_2585209417	mandatory	360	3.9e-137	449.7	0.941	0.961	5	350	RosmerTA	RosmerTA	57221	58303	+
ACBA002.0722.00063.C001	ACBA002.0722.00063	ACBA002.0722.00063.C001_01704	RM_Type_II__Type_II_REases	1631	defense-finder-models/RM/RM/RM_Type_II	ACBA002.0722.00063.C001_RM_Type_II_2	1	1	1	2	1	RM_Type_II__Type_II_REases	mandatory	420	1e-17	62.5	1.363	0.874	43	409	RM	RM_Type_II	1807221	1808483	-
ACBA002.0722.00063.C001	ACBA002.0722.00063	ACBA002.0722.00063.C001_01706	RM_Type_II__Type_II_MTases	1633	defense-finder-models/RM/RM/RM_Type_II	ACBA002.0722.00063.C001_RM_Type_II_2	1	1	1	2	1	RM_Type_II__Type_II_MTases	mandatory	430	5.9e-114	378.3	0.858	0.805	73	418	RM	RM_Type_II	1810220	1811512	+
ACBA002.0722.00063.C001	ACBA002.0722.00063	ACBA002.0722.00063.C001_01705	RM_Type_IV__Type_IV_REases	1632	defense-finder-models/RM/RM/RM_Type_IV	ACBA002.0722.00063.C001_RM_Type_IV_4	1	1	1	1	1	RM_Type_IV__Type_IV_REases	mandatory	557	1.4e-48	164.1	0.656	0.488	221	492	RM	RM_Type_IV	1808473	1810146	-
ACBA002.0722.00063.C001	ACBA002.0722.00063	ACBA002.0722.00063.C001_02019	RM_Type_IIG__Type_IIG	1937	defense-finder-models/RM/RM/RM_Type_IIG	ACBA002.0722.00063.C001_RM_Type_IIG_3	1	1	1	1	1	RM_Type_IIG__Type_IIG	mandatory	899	1.3e-224	745.7	0.999	0.996	3	897	RM	RM_Type_IIG	2139570	2142269	-
ACBA002.0722.00063.C001	ACBA002.0722.00063	ACBA002.0722.00063.C001_02602	RM__Type_I_REases	2505	defense-finder-models/RM/RM/RM_Type_I	ACBA002.0722.00063.C001_RM_Type_I_1	1	1	1	2.5	1	RM__Type_I_REases	mandatory	1083	0	1583.4	0.988	0.999	1	1082	RM	RM_Type_I	2747581	2750832	-
ACBA002.0722.00063.C001	ACBA002.0722.00063	ACBA002.0722.00063.C001_02603	RM__Type_I_S	2506	defense-finder-models/RM/RM/RM_Type_I	ACBA002.0722.00063.C001_RM_Type_I_1	1	1	1	2.5	1	RM__Type_I_S	accessory	468	8.8e-86	286.6	0.588	0.964	3	453	RM	RM_Type_I	2750829	2752235	-
ACBA002.0722.00063.C001	ACBA002.0722.00063	ACBA002.0722.00063.C001_02604	RM__Type_I_MTases	2507	defense-finder-models/RM/RM/RM_Type_I	ACBA002.0722.00063.C001_RM_Type_I_1	1	1	1	2.5	1	RM__Type_I_MTases	mandatory	761	4.8e-298	987.7	1.289	0.997	2	760	RM	RM_Type_I	2752235	2754520	-
ACBA002.0722.00063.C001	ACBA002.0722.00063	ACBA002.0722.00063.C001_02014	PD-T7-2__PD-T7-2_B	1932	defense-finder-models/DefenseFinder_3/PD-T7-2/PD-T7-2	ACBA002.0722.00063.C001_PD-T7-2_1	1	1	1	2	1	PD-T7-2__PD-T7-2_B	mandatory	691	7.3e-102	339.2	0.964	0.962	7	671	PD-T7-2	PD-T7-2	2132972	2135047	-
ACBA002.0722.00063.C001	ACBA002.0722.00063	ACBA002.0722.00063.C001_02015	PD-T7-2__PD-T7-2_A	1933	defense-finder-models/DefenseFinder_3/PD-T7-2/PD-T7-2	ACBA002.0722.00063.C001_PD-T7-2_1	1	1	1	2	1	PD-T7-2__PD-T7-2_A	mandatory	451	3e-41	139.3	0.834	0.749	51	388	PD-T7-2	PD-T7-2	2135050	2136405	-
ACBA002.0722.00063.C001	ACBA002.0722.00063	ACBA002.0722.00063.C001_00388	PsyrTA__PsyrA	368	defense-finder-models/DefenseFinder_2/PsyrTA/PsyrTA	ACBA002.0722.00063.C001_PsyrTA_2	1	1	1	2	2	PsyrTA__PsyrA	mandatory	193	0.00045	17	0.126	0.264	20	70	PsyrTA	PsyrTA	419329	419910	+
ACBA002.0722.00063.C001	ACBA002.0722.00063	ACBA002.0722.00063.C001_00390	PsyrTA__PsyrT	370	defense-finder-models/DefenseFinder_2/PsyrTA/PsyrTA	ACBA002.0722.00063.C001_PsyrTA_2	1	1	1	2	2	PsyrTA__PsyrT	mandatory	211	1.9e-13	47.1	0.235	0.763	48	208	PsyrTA	PsyrTA	420329	420964	-
ACBA002.0722.00063.C001	ACBA002.0722.00063	ACBA002.0722.00063.C001_00391	PsyrTA__PsyrT	371	defense-finder-models/DefenseFinder_2/PsyrTA/PsyrTA	ACBA002.0722.00063.C001_PsyrTA_2	1	1	1	2	2	PsyrTA__PsyrT	mandatory	681	3.3e-06	23.2	0.107	0.112	512	587	PsyrTA	PsyrTA	420957	423002	-
ACBA002.0722.00063.C001	ACBA002.0722.00063	ACBA002.0722.00063.C001_00800	DRT_3__drt3a	751	defense-finder-models/DefenseFinder_2/DRT/DRT_3	ACBA002.0722.00063.C001_DRT_3_1	1	1	1	2	1	DRT_3__drt3a	mandatory	420	1.1e-36	125	0.451	0.988	4	418	DRT	DRT_3	863595	864857	+
ACBA002.0722.00063.C001	ACBA002.0722.00063	ACBA002.0722.00063.C001_00801	DRT_3__drt3b	752	defense-finder-models/DefenseFinder_2/DRT/DRT_3	ACBA002.0722.00063.C001_DRT_3_1	1	1	1	2	1	DRT_3__drt3b	mandatory	654	6.1e-83	277.4	0.992	0.989	7	653	DRT	DRT_3	864850	866814	+
ACBA002.0722.00063.C001	ACBA002.0722.00063	ACBA002.0722.00063.C001_02879	Cas__cas3f_I-F_1	2774	defense-finder-models/Cas/Cas/CAS_Class1-Subtype-I-F	ACBA002.0722.00063.C001_CAS_Class1-Subtype-I-F_1	1	1	1	6	1	Cas__cas3f_I-F_1	mandatory	1078	0	1555.7	1	0.998	1	1076	Cas	CAS_Class1-Subtype-I-F	3015294	3018530	-
ACBA002.0722.00063.C001	ACBA002.0722.00063	ACBA002.0722.00063.C001_02881	Cas__cas8f_I-F_6	2776	defense-finder-models/Cas/Cas/CAS_Class1-Subtype-I-F	ACBA002.0722.00063.C001_CAS_Class1-Subtype-I-F_1	1	1	1	6	1	Cas__cas8f_I-F_8	mandatory	388	1.2e-263	871.8	0.968	1	1	388	Cas	CAS_Class1-Subtype-I-F	3019530	3020696	+
ACBA002.0722.00063.C001	ACBA002.0722.00063	ACBA002.0722.00063.C001_02882	Cas__cas5f_I-F_2	2777	defense-finder-models/Cas/Cas/CAS_Class1-Subtype-I-F	ACBA002.0722.00063.C001_CAS_Class1-Subtype-I-F_1	1	1	1	6	1	Cas__cas5f_I-F_4	mandatory	294	1.1e-95	318.1	1	0.969	4	288	Cas	CAS_Class1-Subtype-I-F	3020693	3021577	+
ACBA002.0722.00063.C001	ACBA002.0722.00063	ACBA002.0722.00063.C001_02883	Cas__cas7f_I-F_1	2778	defense-finder-models/Cas/Cas/CAS_Class1-Subtype-I-F	ACBA002.0722.00063.C001_CAS_Class1-Subtype-I-F_1	1	1	1	6	1	Cas__cas7f_I-F_3	mandatory	353	1e-135	450.3	0.997	0.983	6	352	Cas	CAS_Class1-Subtype-I-F	3021607	3022668	+
ACBA002.0722.00063.C001	ACBA002.0722.00063	ACBA002.0722.00063.C001_02884	Cas__cas6f_I_II_III_IV_V_VI_3	2779	defense-finder-models/Cas/Cas/CAS_Class1-Subtype-I-F	ACBA002.0722.00063.C001_CAS_Class1-Subtype-I-F_1	1	1	1	6	1	Cas__cas6f_I_II_III_IV_V_VI_3	mandatory	202	6.1e-31	105.8	0.984	0.941	6	195	Cas	CAS_Class1-Subtype-I-F	3022671	3023279	+
ACBA002.0722.00063.C001	ACBA002.0722.00063	ACBA002.0722.00063.C001_02885	Cas__cas1_I-F_1	2780	defense-finder-models/Cas/Cas/CAS_Class1-Subtype-I-F	ACBA002.0722.00063.C001_CAS_Class1-Subtype-I-F_1	1	1	1	6	1	Cas__cas1_I-F_1	mandatory	317	9.5e-136	449.8	0.993	0.95	13	313	Cas	CAS_Class1-Subtype-I-F	3023291	3024244	+
ACBA002.0722.00063.C001	ACBA002.0722.00063	ACBA002.0722.00063.C001_03229	Dynamins__LeoBC	3107	defense-finder-models/DefenseFinder_5/Dynamins/Dynamins	ACBA002.0722.00063.C001_Dynamins_1	1	1	0.5	2	1	Dynamins__LeoBC	mandatory	352	1.7e-06	25	0.115	0.213	205	279	Dynamins	Dynamins	3384438	3385496	+
ACBA002.0722.00063.C001	ACBA002.0722.00063	ACBA002.0722.00063.C001_03234	Dynamins__LeoA	3112	defense-finder-models/DefenseFinder_5/Dynamins/Dynamins	ACBA002.0722.00063.C001_Dynamins_1	1	1	0.5	2	1	Dynamins__LeoA	mandatory	469	8.7e-10	35.8	0.233	0.286	169	302	Dynamins	Dynamins	3387607	3389016	-
ACBA002.0722.00063.C001	ACBA002.0722.00063	ACBA002.0722.00063.C001_00200	RloC__RloC	191	defense-finder-models/DefenseFinder_1/RloC/RloC	ACBA002.0722.00063.C001_RloC_1	1	1	1	1	1	RloC__RloC	mandatory	737	5.2e-133	443	0.996	0.992	1	731	RloC	RloC	224562	226775	+
ACBA002.0722.00063.C001	ACBA002.0722.00063	ACBA002.0722.00063.C001_02330	RloC__RloC	2240	defense-finder-models/DefenseFinder_1/RloC/RloC	ACBA002.0722.00063.C001_RloC_2	1	1	1	1	1	RloC__RloC	mandatory	737	5.2e-133	443	0.996	0.992	1	731	RloC	RloC	2477900	2480113	-
ACBA002.0722.00063.C001	ACBA002.0722.00063	ACBA002.0722.00063.C001_01708	Menshen__NsnA	1635	defense-finder-models/DefenseFinder_4/Menshen/Menshen	ACBA002.0722.00063.C001_Menshen_1	1	1	1	3	1	Menshen__NsnA	mandatory	410	6e-125	415	0.971	0.971	9	406	Menshen	Menshen	1812392	1813624	+
ACBA002.0722.00063.C001	ACBA002.0722.00063	ACBA002.0722.00063.C001_01709	Menshen__NsnB	1636	defense-finder-models/DefenseFinder_4/Menshen/Menshen	ACBA002.0722.00063.C001_Menshen_1	1	1	1	3	1	Menshen__NsnB	mandatory	271	8e-54	181.2	0.719	0.956	1	259	Menshen	Menshen	1813621	1814436	+
ACBA002.0722.00063.C001	ACBA002.0722.00063	ACBA002.0722.00063.C001_01710	Menshen__NsnB	1637	defense-finder-models/DefenseFinder_4/Menshen/Menshen	ACBA002.0722.00063.C001_Menshen_1	1	1	1	3	1	Menshen__NsnB	mandatory	91	3.5e-32	110.1	0.255	0.967	1	88	Menshen	Menshen	1814421	1814696	+
ACBA002.0722.00063.C001	ACBA002.0722.00063	ACBA002.0722.00063.C001_01711	Menshen__NsnC_2617187710	1638	defense-finder-models/DefenseFinder_4/Menshen/Menshen	ACBA002.0722.00063.C001_Menshen_1	1	1	1	3	1	Menshen__NsnC_2507451963	mandatory	294	1.2e-149	495.2	0.997	0.997	1	293	Menshen	Menshen	1814698	1815582	+
ACBA002.0722.00064.C001	ACBA002.0722.00064	ACBA002.0722.00064.C001_03831	RM_Type_II__Type_II_REases	3671	defense-finder-models/RM/RM/RM_Type_II	ACBA002.0722.00064.C001_RM_Type_II_1	1	1	1	2	1	RM_Type_II__Type_II_REases	mandatory	997	1e-114	382.3	2.954	0.99	1	987	RM	RM_Type_II	3959241	3962234	-
ACBA002.0722.00064.C001	ACBA002.0722.00064	ACBA002.0722.00064.C001_03832	RM_Type_II__Type_II_MTases	3672	defense-finder-models/RM/RM/RM_Type_II	ACBA002.0722.00064.C001_RM_Type_II_1	1	1	1	2	1	RM_Type_II__Type_II_MTases	mandatory	355	7e-88	293.1	0.975	0.977	1	347	RM	RM_Type_II	3962221	3963288	-
ACBA002.0722.00064.C001	ACBA002.0722.00064	ACBA002.0722.00064.C001_00977	Gao_Qat__QatA	917	defense-finder-models/DefenseFinder_3/Gao_Qat/Gao_Qat	ACBA002.0722.00064.C001_Gao_Qat_2	1	1	1	4	1	Gao_Qat__QatA	mandatory	597	1.2e-80	269.6	0.929	0.983	3	589	Gao_Qat	Gao_Qat	1017435	1019228	+
ACBA002.0722.00064.C001	ACBA002.0722.00064	ACBA002.0722.00064.C001_00978	Gao_Qat__QatB	918	defense-finder-models/DefenseFinder_3/Gao_Qat/Gao_Qat	ACBA002.0722.00064.C001_Gao_Qat_2	1	1	1	4	1	Gao_Qat__QatB	mandatory	254	1.3e-09	35.7	0.826	0.787	37	236	Gao_Qat	Gao_Qat	1019256	1020020	+
ACBA002.0722.00064.C001	ACBA002.0722.00064	ACBA002.0722.00064.C001_00979	Gao_Qat__QatC	919	defense-finder-models/DefenseFinder_3/Gao_Qat/Gao_Qat	ACBA002.0722.00064.C001_Gao_Qat_2	1	1	1	4	1	Gao_Qat__QatC	mandatory	442	1.4e-86	288.9	0.888	0.894	40	434	Gao_Qat	Gao_Qat	1020013	1021341	+
ACBA002.0722.00064.C001	ACBA002.0722.00064	ACBA002.0722.00064.C001_00980	Gao_Qat__QatD	920	defense-finder-models/DefenseFinder_3/Gao_Qat/Gao_Qat	ACBA002.0722.00064.C001_Gao_Qat_2	1	1	1	4	1	Gao_Qat__QatD	mandatory	246	5.5e-76	253	0.957	0.976	4	243	Gao_Qat	Gao_Qat	1021341	1022081	+
ACBA002.0722.00064.C001	ACBA002.0722.00064	ACBA002.0722.00064.C001_03162	CapRel__CapRel	3038	defense-finder-models/DefenseFinder_3/CapRel/CapRel	ACBA002.0722.00064.C001_CapRel_1	1	1	1	1	1	CapRel__CapRel	mandatory	356	2.7e-44	149.5	0.925	0.927	21	350	CapRel	CapRel	3303140	3304210	-
ACBA002.0722.00064.C001	ACBA002.0722.00064	ACBA002.0722.00064.C001_03529	PsyrTA__PsyrT	3380	defense-finder-models/DefenseFinder_2/PsyrTA/PsyrTA	ACBA002.0722.00064.C001_PsyrTA_1	1	1	1	2	2	PsyrTA__PsyrT	mandatory	681	3.4e-06	23.2	0.107	0.112	512	587	PsyrTA	PsyrTA	3639769	3641814	+
ACBA002.0722.00064.C001	ACBA002.0722.00064	ACBA002.0722.00064.C001_03530	PsyrTA__PsyrT	3381	defense-finder-models/DefenseFinder_2/PsyrTA/PsyrTA	ACBA002.0722.00064.C001_PsyrTA_1	1	1	1	2	2	PsyrTA__PsyrT	mandatory	211	1.7e-13	47.4	0.235	0.763	48	208	PsyrTA	PsyrTA	3641807	3642442	+
ACBA002.0722.00064.C001	ACBA002.0722.00064	ACBA002.0722.00064.C001_03532	PsyrTA__PsyrA	3383	defense-finder-models/DefenseFinder_2/PsyrTA/PsyrTA	ACBA002.0722.00064.C001_PsyrTA_1	1	1	1	2	2	PsyrTA__PsyrA	mandatory	193	0.00048	16.9	0.126	0.264	20	70	PsyrTA	PsyrTA	3642861	3643442	-
ACBA002.0722.00064.C001	ACBA002.0722.00064	ACBA002.0722.00064.C001_02839	Cas__cas6f_I_II_III_IV_V_VI_3	2726	defense-finder-models/Cas/Cas/CAS_Class1-Subtype-I-F	ACBA002.0722.00064.C001_CAS_Class1-Subtype-I-F_1	1	1	1	6	1	Cas__cas6f_I_II_III_IV_V_VI_3	mandatory	203	5.7e-51	171.1	1	0.985	4	203	Cas	CAS_Class1-Subtype-I-F	2943610	2944221	-
ACBA002.0722.00064.C001	ACBA002.0722.00064	ACBA002.0722.00064.C001_02840	Cas__cas7f_I-F_2	2727	defense-finder-models/Cas/Cas/CAS_Class1-Subtype-I-F	ACBA002.0722.00064.C001_CAS_Class1-Subtype-I-F_1	1	1	1	6	1	Cas__cas7f_I-F_3	mandatory	337	1.5e-131	436.4	1	0.967	8	333	Cas	CAS_Class1-Subtype-I-F	2944224	2945237	-
ACBA002.0722.00064.C001	ACBA002.0722.00064	ACBA002.0722.00064.C001_02841	Cas__cas5f_I-F_4	2728	defense-finder-models/Cas/Cas/CAS_Class1-Subtype-I-F	ACBA002.0722.00064.C001_CAS_Class1-Subtype-I-F_1	1	1	1	6	1	Cas__cas5f_I-F_4	mandatory	294	1.4e-106	353.9	1	0.966	5	288	Cas	CAS_Class1-Subtype-I-F	2945264	2946148	-
ACBA002.0722.00064.C001	ACBA002.0722.00064	ACBA002.0722.00064.C001_02842	Cas__cas8f_I-F_8	2729	defense-finder-models/Cas/Cas/CAS_Class1-Subtype-I-F	ACBA002.0722.00064.C001_CAS_Class1-Subtype-I-F_1	1	1	1	6	1	Cas__cas8f_I-F_8	mandatory	416	2.8e-112	373.2	0.989	0.863	40	398	Cas	CAS_Class1-Subtype-I-F	2946148	2947398	-
ACBA002.0722.00064.C001	ACBA002.0722.00064	ACBA002.0722.00064.C001_02843	Cas__cas3f_I-F_1	2730	defense-finder-models/Cas/Cas/CAS_Class1-Subtype-I-F	ACBA002.0722.00064.C001_CAS_Class1-Subtype-I-F_1	1	1	1	6	1	Cas__cas3f_I-F_1	mandatory	1124	3.1e-281	933.6	0.999	0.996	1	1119	Cas	CAS_Class1-Subtype-I-F	2947414	2950788	-
ACBA002.0722.00064.C001	ACBA002.0722.00064	ACBA002.0722.00064.C001_02844	Cas__cas1_I-F_1	2731	defense-finder-models/Cas/Cas/CAS_Class1-Subtype-I-F	ACBA002.0722.00064.C001_CAS_Class1-Subtype-I-F_1	1	1	1	6	1	Cas__cas1_I-F_1	mandatory	321	3.4e-140	464.4	0.99	0.925	12	308	Cas	CAS_Class1-Subtype-I-F	2950785	2951750	-
ACBA002.0722.00064.C001	ACBA002.0722.00064	ACBA002.0722.00064.C001_00607	Dynamins__LeoA	566	defense-finder-models/DefenseFinder_5/Dynamins/Dynamins	ACBA002.0722.00064.C001_Dynamins_1	1	1	0.5	2	1	Dynamins__LeoA	mandatory	469	8.9e-10	35.8	0.233	0.286	169	302	Dynamins	Dynamins	629936	631345	+
ACBA002.0722.00064.C001	ACBA002.0722.00064	ACBA002.0722.00064.C001_00612	Dynamins__LeoBC	571	defense-finder-models/DefenseFinder_5/Dynamins/Dynamins	ACBA002.0722.00064.C001_Dynamins_1	1	1	0.5	2	1	Dynamins__LeoBC	mandatory	352	1.8e-06	25	0.115	0.213	205	279	Dynamins	Dynamins	633455	634513	-
ACBA002.0722.00064.C001	ACBA002.0722.00064	ACBA002.0722.00064.C001_01533	Gabija__GajA	1451	defense-finder-models/DefenseFinder_1/Gabija/Gabija	ACBA002.0722.00064.C001_Gabija_1	1	1	1	2	1	Gabija__GajA	mandatory	597	1.2e-120	401.9	0.99	0.998	1	596	Gabija	Gabija	1600229	1602022	+
ACBA002.0722.00064.C001	ACBA002.0722.00064	ACBA002.0722.00064.C001_01534	Gabija__GajB_2	1452	defense-finder-models/DefenseFinder_1/Gabija/Gabija	ACBA002.0722.00064.C001_Gabija_1	1	1	1	2	1	Gabija__GajB_1	mandatory	593	5e-106	353.3	0.74	0.956	15	581	Gabija	Gabija	1602015	1603796	+
ACBA002.0722.00064.C001	ACBA002.0722.00064	ACBA002.0722.00064.C001_00661	RosmerTA__RmrA_2634932349	620	defense-finder-models/DefenseFinder_4/RosmerTA/RosmerTA	ACBA002.0722.00064.C001_RosmerTA_1	1	1	1	2	1	RosmerTA__RmrA_2585209417	mandatory	378	7.2e-128	424.1	0.928	0.958	3	364	RosmerTA	RosmerTA	689094	690230	-
ACBA002.0722.00064.C001	ACBA002.0722.00064	ACBA002.0722.00064.C001_00662	RosmerTA__RmrT_2634932349	621	defense-finder-models/DefenseFinder_4/RosmerTA/RosmerTA	ACBA002.0722.00064.C001_RosmerTA_1	1	1	1	2	1	RosmerTA__RmrT_2585209417	mandatory	227	1.2e-41	140.4	0.971	0.96	8	225	RosmerTA	RosmerTA	690251	690934	-
ACBA002.0722.00065.C001	ACBA002.0722.00065	ACBA002.0722.00065.C001_00535	RM__Type_I_MTases	498	defense-finder-models/RM/RM/RM_Type_I	ACBA002.0722.00065.C001_RM_Type_I_1	1	1	1	2.5	1	RM__Type_I_MTases	mandatory	745	6.9e-254	841.6	1.281	0.985	9	742	RM	RM_Type_I	559581	561818	+
ACBA002.0722.00065.C001	ACBA002.0722.00065	ACBA002.0722.00065.C001_00536	RM__Type_I_S	499	defense-finder-models/RM/RM/RM_Type_I	ACBA002.0722.00065.C001_RM_Type_I_1	1	1	1	2.5	1	RM__Type_I_S	accessory	446	3.5e-73	244.9	0.581	0.975	6	440	RM	RM_Type_I	561815	563155	+
ACBA002.0722.00065.C001	ACBA002.0722.00065	ACBA002.0722.00065.C001_00537	RM__Type_I_REases	500	defense-finder-models/RM/RM/RM_Type_I	ACBA002.0722.00065.C001_RM_Type_I_1	1	1	1	2.5	1	RM__Type_I_REases	mandatory	1017	0	1091.1	0.984	0.992	3	1011	RM	RM_Type_I	563191	566244	+
ACBA002.0722.00065.C001	ACBA002.0722.00065	ACBA002.0722.00065.C001_01500	RM_Type_IIG__Type_IIG	1408	defense-finder-models/RM/RM/RM_Type_IIG	ACBA002.0722.00065.C001_RM_Type_IIG_2	1	1	1	1	1	RM_Type_IIG__Type_IIG	mandatory	1644	0	1065.6	1.241	0.996	6	1643	RM	RM_Type_IIG	1553010	1557944	+
ACBA002.0722.00065.C001	ACBA002.0722.00065	ACBA002.0722.00065.C001_03122	PsyrTA__PsyrT	2936	defense-finder-models/DefenseFinder_2/PsyrTA/PsyrTA	ACBA002.0722.00065.C001_PsyrTA_1	1	1	1	2	2	PsyrTA__PsyrT	mandatory	681	3.1e-06	23.2	0.107	0.112	512	587	PsyrTA	PsyrTA	3253024	3255069	+
ACBA002.0722.00065.C001	ACBA002.0722.00065	ACBA002.0722.00065.C001_03123	PsyrTA__PsyrT	2937	defense-finder-models/DefenseFinder_2/PsyrTA/PsyrTA	ACBA002.0722.00065.C001_PsyrTA_1	1	1	1	2	2	PsyrTA__PsyrT	mandatory	211	1.5e-13	47.4	0.235	0.763	48	208	PsyrTA	PsyrTA	3255062	3255697	+
ACBA002.0722.00065.C001	ACBA002.0722.00065	ACBA002.0722.00065.C001_03125	PsyrTA__PsyrA	2939	defense-finder-models/DefenseFinder_2/PsyrTA/PsyrTA	ACBA002.0722.00065.C001_PsyrTA_1	1	1	1	2	2	PsyrTA__PsyrA	mandatory	193	0.00041	17	0.126	0.264	20	70	PsyrTA	PsyrTA	3256116	3256697	-
ACBA002.0722.00065.C001	ACBA002.0722.00065	ACBA002.0722.00065.C001_00894	Cas__cas1_I-F_1	828	defense-finder-models/Cas/Cas/CAS_Class1-Subtype-I-F	ACBA002.0722.00065.C001_CAS_Class1-Subtype-I-F_1	1	1	1	6	1	Cas__cas1_I-F_1	mandatory	317	2.6e-136	451.4	0.993	0.95	13	313	Cas	CAS_Class1-Subtype-I-F	939509	940462	-
ACBA002.0722.00065.C001	ACBA002.0722.00065	ACBA002.0722.00065.C001_00895	Cas__cas6f_I_II_III_IV_V_VI_3	829	defense-finder-models/Cas/Cas/CAS_Class1-Subtype-I-F	ACBA002.0722.00065.C001_CAS_Class1-Subtype-I-F_1	1	1	1	6	1	Cas__cas6f_I_II_III_IV_V_VI_3	mandatory	202	5.5e-31	105.8	0.984	0.941	6	195	Cas	CAS_Class1-Subtype-I-F	940474	941082	-
ACBA002.0722.00065.C001	ACBA002.0722.00065	ACBA002.0722.00065.C001_00896	Cas__cas7f_I-F_1	830	defense-finder-models/Cas/Cas/CAS_Class1-Subtype-I-F	ACBA002.0722.00065.C001_CAS_Class1-Subtype-I-F_1	1	1	1	6	1	Cas__cas7f_I-F_3	mandatory	353	1.2e-135	449.9	0.997	0.983	6	352	Cas	CAS_Class1-Subtype-I-F	941085	942146	-
ACBA002.0722.00065.C001	ACBA002.0722.00065	ACBA002.0722.00065.C001_00897	Cas__cas5f_I-F_2	831	defense-finder-models/Cas/Cas/CAS_Class1-Subtype-I-F	ACBA002.0722.00065.C001_CAS_Class1-Subtype-I-F_1	1	1	1	6	1	Cas__cas5f_I-F_4	mandatory	294	4e-95	316.1	1	0.969	4	288	Cas	CAS_Class1-Subtype-I-F	942177	943061	-
ACBA002.0722.00065.C001	ACBA002.0722.00065	ACBA002.0722.00065.C001_00898	Cas__cas8f_I-F_6	832	defense-finder-models/Cas/Cas/CAS_Class1-Subtype-I-F	ACBA002.0722.00065.C001_CAS_Class1-Subtype-I-F_1	1	1	1	6	1	Cas__cas8f_I-F_8	mandatory	388	1.2e-263	871.6	0.968	1	1	388	Cas	CAS_Class1-Subtype-I-F	943058	944224	-
ACBA002.0722.00065.C001	ACBA002.0722.00065	ACBA002.0722.00065.C001_00899	Cas__cas3f_I-F_1	833	defense-finder-models/Cas/Cas/CAS_Class1-Subtype-I-F	ACBA002.0722.00065.C001_CAS_Class1-Subtype-I-F_1	1	1	1	6	1	Cas__cas3f_I-F_1	mandatory	1078	0	1575.9	1	0.998	1	1076	Cas	CAS_Class1-Subtype-I-F	948433	951669	+
ACBA002.0722.00065.C001	ACBA002.0722.00065	ACBA002.0722.00065.C001_00495	Dynamins__LeoA	459	defense-finder-models/DefenseFinder_5/Dynamins/Dynamins	ACBA002.0722.00065.C001_Dynamins_1	1	1	0.5	2	1	Dynamins__LeoA	mandatory	469	7.9e-10	35.8	0.233	0.286	169	302	Dynamins	Dynamins	516101	517510	+
ACBA002.0722.00065.C001	ACBA002.0722.00065	ACBA002.0722.00065.C001_00500	Dynamins__LeoBC	464	defense-finder-models/DefenseFinder_5/Dynamins/Dynamins	ACBA002.0722.00065.C001_Dynamins_1	1	1	0.5	2	1	Dynamins__LeoBC	mandatory	352	1.6e-06	25	0.115	0.213	205	279	Dynamins	Dynamins	519621	520679	-
ACBA002.0722.00065.C001	ACBA002.0722.00065	ACBA002.0722.00065.C001_02054	Gabija__GajA	1938	defense-finder-models/DefenseFinder_1/Gabija/Gabija	ACBA002.0722.00065.C001_Gabija_1	1	1	1	2	1	Gabija__GajA	mandatory	638	1e-119	398.7	0.993	0.991	1	632	Gabija	Gabija	2120368	2122284	+
ACBA002.0722.00065.C001	ACBA002.0722.00065	ACBA002.0722.00065.C001_02055	Gabija__GajB_2	1939	defense-finder-models/DefenseFinder_1/Gabija/Gabija	ACBA002.0722.00065.C001_Gabija_1	1	1	1	2	1	Gabija__GajB_1	mandatory	587	8.3e-63	210.4	0.723	0.956	3	563	Gabija	Gabija	2122289	2124052	+
ACBA002.0722.00065.C001	ACBA002.0722.00065	ACBA002.0722.00065.C001_03293	Gao_Ape__ApeA	3096	defense-finder-models/DefenseFinder_1/Gao_Ape/Gao_Ape	ACBA002.0722.00065.C001_Gao_Ape_2	1	1	1	1	1	Gao_Ape__ApeA	mandatory	425	8.1e-10	35.4	0.393	0.553	177	411	Gao_Ape	Gao_Ape	3424098	3425375	+
ACBA002.0722.00066.C001	ACBA002.0722.00066	ACBA002.0722.00066.C001_03794	RM_Type_II__Type_II_REases	3620	defense-finder-models/RM/RM/RM_Type_II	ACBA002.0722.00066.C001_RM_Type_II_1	1	1	1	2	1	RM_Type_II__Type_II_REases	mandatory	997	9.9e-115	382.3	2.954	0.99	1	987	RM	RM_Type_II	3918378	3921371	-
ACBA002.0722.00066.C001	ACBA002.0722.00066	ACBA002.0722.00066.C001_03795	RM_Type_II__Type_II_MTases	3621	defense-finder-models/RM/RM/RM_Type_II	ACBA002.0722.00066.C001_RM_Type_II_1	1	1	1	2	1	RM_Type_II__Type_II_MTases	mandatory	355	6.9e-88	293.1	0.975	0.977	1	347	RM	RM_Type_II	3921358	3922425	-
ACBA002.0722.00066.C001	ACBA002.0722.00066	ACBA002.0722.00066.C001_02988	Gao_Qat__QatD	2849	defense-finder-models/DefenseFinder_3/Gao_Qat/Gao_Qat	ACBA002.0722.00066.C001_Gao_Qat_1	1	1	1	4	1	Gao_Qat__QatD	mandatory	246	5.4e-76	253	0.957	0.976	4	243	Gao_Qat	Gao_Qat	3064642	3065382	-
ACBA002.0722.00066.C001	ACBA002.0722.00066	ACBA002.0722.00066.C001_02989	Gao_Qat__QatC	2850	defense-finder-models/DefenseFinder_3/Gao_Qat/Gao_Qat	ACBA002.0722.00066.C001_Gao_Qat_1	1	1	1	4	1	Gao_Qat__QatC	mandatory	442	1.4e-86	288.9	0.888	0.894	40	434	Gao_Qat	Gao_Qat	3065382	3066710	-
ACBA002.0722.00066.C001	ACBA002.0722.00066	ACBA002.0722.00066.C001_02990	Gao_Qat__QatB	2851	defense-finder-models/DefenseFinder_3/Gao_Qat/Gao_Qat	ACBA002.0722.00066.C001_Gao_Qat_1	1	1	1	4	1	Gao_Qat__QatB	mandatory	254	1.3e-09	35.7	0.826	0.787	37	236	Gao_Qat	Gao_Qat	3066703	3067467	-
ACBA002.0722.00066.C001	ACBA002.0722.00066	ACBA002.0722.00066.C001_02991	Gao_Qat__QatA	2852	defense-finder-models/DefenseFinder_3/Gao_Qat/Gao_Qat	ACBA002.0722.00066.C001_Gao_Qat_1	1	1	1	4	1	Gao_Qat__QatA	mandatory	597	1.2e-80	269.6	0.929	0.983	3	589	Gao_Qat	Gao_Qat	3067495	3069288	-
ACBA002.0722.00066.C001	ACBA002.0722.00066	ACBA002.0722.00066.C001_00468	PsyrTA__PsyrA	434	defense-finder-models/DefenseFinder_2/PsyrTA/PsyrTA	ACBA002.0722.00066.C001_PsyrTA_1	1	1	1	2	2	PsyrTA__PsyrA	mandatory	193	0.00047	16.9	0.126	0.264	20	70	PsyrTA	PsyrTA	469562	470143	+
ACBA002.0722.00066.C001	ACBA002.0722.00066	ACBA002.0722.00066.C001_00470	PsyrTA__PsyrT	436	defense-finder-models/DefenseFinder_2/PsyrTA/PsyrTA	ACBA002.0722.00066.C001_PsyrTA_1	1	1	1	2	2	PsyrTA__PsyrT	mandatory	211	1.7e-13	47.4	0.235	0.763	48	208	PsyrTA	PsyrTA	470562	471197	-
ACBA002.0722.00066.C001	ACBA002.0722.00066	ACBA002.0722.00066.C001_00471	PsyrTA__PsyrT	437	defense-finder-models/DefenseFinder_2/PsyrTA/PsyrTA	ACBA002.0722.00066.C001_PsyrTA_1	1	1	1	2	2	PsyrTA__PsyrT	mandatory	681	3.3e-06	23.2	0.107	0.112	512	587	PsyrTA	PsyrTA	471190	473235	-
ACBA002.0722.00066.C001	ACBA002.0722.00066	ACBA002.0722.00066.C001_01152	Cas__cas1_I-F_1	1080	defense-finder-models/Cas/Cas/CAS_Class1-Subtype-I-F	ACBA002.0722.00066.C001_CAS_Class1-Subtype-I-F_1	1	1	1	6	1	Cas__cas1_I-F_1	mandatory	321	3.3e-140	464.4	0.99	0.925	12	308	Cas	CAS_Class1-Subtype-I-F	1164900	1165865	+
ACBA002.0722.00066.C001	ACBA002.0722.00066	ACBA002.0722.00066.C001_01153	Cas__cas3f_I-F_1	1081	defense-finder-models/Cas/Cas/CAS_Class1-Subtype-I-F	ACBA002.0722.00066.C001_CAS_Class1-Subtype-I-F_1	1	1	1	6	1	Cas__cas3f_I-F_1	mandatory	1124	3e-281	933.6	0.999	0.996	1	1119	Cas	CAS_Class1-Subtype-I-F	1165862	1169236	+
ACBA002.0722.00066.C001	ACBA002.0722.00066	ACBA002.0722.00066.C001_01154	Cas__cas8f_I-F_8	1082	defense-finder-models/Cas/Cas/CAS_Class1-Subtype-I-F	ACBA002.0722.00066.C001_CAS_Class1-Subtype-I-F_1	1	1	1	6	1	Cas__cas8f_I-F_8	mandatory	416	2.8e-112	373.2	0.989	0.863	40	398	Cas	CAS_Class1-Subtype-I-F	1169252	1170502	+
ACBA002.0722.00066.C001	ACBA002.0722.00066	ACBA002.0722.00066.C001_01155	Cas__cas5f_I-F_4	1083	defense-finder-models/Cas/Cas/CAS_Class1-Subtype-I-F	ACBA002.0722.00066.C001_CAS_Class1-Subtype-I-F_1	1	1	1	6	1	Cas__cas5f_I-F_4	mandatory	294	1.3e-106	353.9	1	0.966	5	288	Cas	CAS_Class1-Subtype-I-F	1170502	1171386	+
ACBA002.0722.00066.C001	ACBA002.0722.00066	ACBA002.0722.00066.C001_01156	Cas__cas7f_I-F_2	1084	defense-finder-models/Cas/Cas/CAS_Class1-Subtype-I-F	ACBA002.0722.00066.C001_CAS_Class1-Subtype-I-F_1	1	1	1	6	1	Cas__cas7f_I-F_3	mandatory	337	1.5e-131	436.4	1	0.967	8	333	Cas	CAS_Class1-Subtype-I-F	1171413	1172426	+
ACBA002.0722.00066.C001	ACBA002.0722.00066	ACBA002.0722.00066.C001_01157	Cas__cas6f_I_II_III_IV_V_VI_3	1085	defense-finder-models/Cas/Cas/CAS_Class1-Subtype-I-F	ACBA002.0722.00066.C001_CAS_Class1-Subtype-I-F_1	1	1	1	6	1	Cas__cas6f_I_II_III_IV_V_VI_3	mandatory	203	5.6e-51	171.1	1	0.985	4	203	Cas	CAS_Class1-Subtype-I-F	1172429	1173040	+
ACBA002.0722.00066.C001	ACBA002.0722.00066	ACBA002.0722.00066.C001_03356	Dynamins__LeoBC	3200	defense-finder-models/DefenseFinder_5/Dynamins/Dynamins	ACBA002.0722.00066.C001_Dynamins_1	1	1	0.5	2	1	Dynamins__LeoBC	mandatory	352	1.7e-06	25	0.115	0.213	205	279	Dynamins	Dynamins	3453294	3454352	+
ACBA002.0722.00066.C001	ACBA002.0722.00066	ACBA002.0722.00066.C001_03361	Dynamins__LeoA	3205	defense-finder-models/DefenseFinder_5/Dynamins/Dynamins	ACBA002.0722.00066.C001_Dynamins_1	1	1	0.5	2	1	Dynamins__LeoA	mandatory	469	8.8e-10	35.8	0.233	0.286	169	302	Dynamins	Dynamins	3456462	3457871	-
ACBA002.0722.00066.C001	ACBA002.0722.00066	ACBA002.0722.00066.C001_02442	Gabija__GajB_2	2326	defense-finder-models/DefenseFinder_1/Gabija/Gabija	ACBA002.0722.00066.C001_Gabija_1	1	1	1	2	1	Gabija__GajB_1	mandatory	593	4.9e-106	353.3	0.74	0.956	15	581	Gabija	Gabija	2491201	2492982	-
ACBA002.0722.00066.C001	ACBA002.0722.00066	ACBA002.0722.00066.C001_02443	Gabija__GajA	2327	defense-finder-models/DefenseFinder_1/Gabija/Gabija	ACBA002.0722.00066.C001_Gabija_1	1	1	1	2	1	Gabija__GajA	mandatory	597	1.2e-120	401.9	0.99	0.998	1	596	Gabija	Gabija	2492975	2494768	-
ACBA002.0722.00066.C001	ACBA002.0722.00066	ACBA002.0722.00066.C001_03306	RosmerTA__RmrT_2634932349	3150	defense-finder-models/DefenseFinder_4/RosmerTA/RosmerTA	ACBA002.0722.00066.C001_RosmerTA_1	1	1	1	2	1	RosmerTA__RmrT_2585209417	mandatory	227	1.2e-41	140.4	0.971	0.96	8	225	RosmerTA	RosmerTA	3396885	3397568	+
ACBA002.0722.00066.C001	ACBA002.0722.00066	ACBA002.0722.00066.C001_03307	RosmerTA__RmrA_2634932349	3151	defense-finder-models/DefenseFinder_4/RosmerTA/RosmerTA	ACBA002.0722.00066.C001_RosmerTA_1	1	1	1	2	1	RosmerTA__RmrA_2585209417	mandatory	378	7.1e-128	424.1	0.928	0.958	3	364	RosmerTA	RosmerTA	3397589	3398725	+
ACBA002.0722.00066.P002	ACBA002.0722.00066	ACBA002.0722.00066.P002_00029	Retron_VI__HTH	22	defense-finder-models/DefenseFinder_5/Retron/Retron_VI	ACBA002.0722.00066.P002_Retron_VI_1	1	1	1	2	1	Retron_VI__HTH	mandatory	97	1.2e-38	122.2	0.949	0.979	1	95	Retron	Retron_VI	22513	22806	+
ACBA002.0722.00066.P002	ACBA002.0722.00066	ACBA002.0722.00066.P002_00030	Retron__RT_Tot	23	defense-finder-models/DefenseFinder_5/Retron/Retron_VI	ACBA002.0722.00066.P002_Retron_VI_1	1	1	1	2	1	Retron__RT_Tot	mandatory	300	1.1e-87	285.3	0.917	0.943	15	297	Retron	Retron_VI	22796	23698	+
ACBA002.0722.00067.C001	ACBA002.0722.00067	ACBA002.0722.00067.C001_00086	Gao_Qat__QatD	81	defense-finder-models/DefenseFinder_3/Gao_Qat/Gao_Qat	ACBA002.0722.00067.C001_Gao_Qat_1	1	1	1	4	1	Gao_Qat__QatD	mandatory	247	5e-84	279.3	0.957	0.976	5	245	Gao_Qat	Gao_Qat	93966	94709	-
ACBA002.0722.00067.C001	ACBA002.0722.00067	ACBA002.0722.00067.C001_00087	Gao_Qat__QatC	82	defense-finder-models/DefenseFinder_3/Gao_Qat/Gao_Qat	ACBA002.0722.00067.C001_Gao_Qat_1	1	1	1	4	1	Gao_Qat__QatC	mandatory	440	8.4e-80	266.5	0.858	0.861	54	432	Gao_Qat	Gao_Qat	94706	96028	-
ACBA002.0722.00067.C001	ACBA002.0722.00067	ACBA002.0722.00067.C001_00088	Gao_Qat__QatB	83	defense-finder-models/DefenseFinder_3/Gao_Qat/Gao_Qat	ACBA002.0722.00067.C001_Gao_Qat_1	1	1	1	4	1	Gao_Qat__QatB	mandatory	253	1.5e-17	61.7	0.907	0.889	12	236	Gao_Qat	Gao_Qat	96021	96782	-
ACBA002.0722.00067.C001	ACBA002.0722.00067	ACBA002.0722.00067.C001_00089	Gao_Qat__QatA	84	defense-finder-models/DefenseFinder_3/Gao_Qat/Gao_Qat	ACBA002.0722.00067.C001_Gao_Qat_1	1	1	1	4	1	Gao_Qat__QatA	mandatory	599	1.5e-85	285.8	0.918	0.972	3	584	Gao_Qat	Gao_Qat	96797	98596	-
ACBA002.0722.00067.C001	ACBA002.0722.00067	ACBA002.0722.00067.C001_00430	PsyrTA__PsyrA	402	defense-finder-models/DefenseFinder_2/PsyrTA/PsyrTA	ACBA002.0722.00067.C001_PsyrTA_1	1	1	1	2	2	PsyrTA__PsyrA	mandatory	193	0.00046	17	0.126	0.264	20	70	PsyrTA	PsyrTA	466055	466636	+
ACBA002.0722.00067.C001	ACBA002.0722.00067	ACBA002.0722.00067.C001_00432	PsyrTA__PsyrT	404	defense-finder-models/DefenseFinder_2/PsyrTA/PsyrTA	ACBA002.0722.00067.C001_PsyrTA_1	1	1	1	2	2	PsyrTA__PsyrT	mandatory	211	1.7e-13	47.4	0.235	0.763	48	208	PsyrTA	PsyrTA	467055	467690	-
ACBA002.0722.00067.C001	ACBA002.0722.00067	ACBA002.0722.00067.C001_00433	PsyrTA__PsyrT	405	defense-finder-models/DefenseFinder_2/PsyrTA/PsyrTA	ACBA002.0722.00067.C001_PsyrTA_1	1	1	1	2	2	PsyrTA__PsyrT	mandatory	681	3.5e-06	23.2	0.107	0.112	512	587	PsyrTA	PsyrTA	467683	469728	-
ACBA002.0722.00067.C001	ACBA002.0722.00067	ACBA002.0722.00067.C001_00262	Shedu__SduA	245	defense-finder-models/DefenseFinder_1/Shedu/Shedu	ACBA002.0722.00067.C001_Shedu_1	1	1	1	1	1	Shedu__SduA	mandatory	457	2.8e-50	169.7	0.866	0.963	11	450	Shedu	Shedu	296372	297745	+
ACBA002.0722.00067.C001	ACBA002.0722.00067	ACBA002.0722.00067.C001_03175	SspBCDE__SspD	3003	defense-finder-models/DefenseFinder_4/SspBCDE/SspBCDE	ACBA002.0722.00067.C001_SspBCDE_1	1	1	0.429	3	1	SspBCDE__SspD	mandatory	280	9.1e-150	495.5	0.989	0.996	2	280	SspBCDE	SspBCDE	3254932	3255774	-
ACBA002.0722.00067.C001	ACBA002.0722.00067	ACBA002.0722.00067.C001_03176	SspBCDE__SspC	3004	defense-finder-models/DefenseFinder_4/SspBCDE/SspBCDE	ACBA002.0722.00067.C001_SspBCDE_1	1	1	0.429	3	1	SspBCDE__SspC	mandatory	1102	0	1192.3	0.995	0.992	3	1095	SspBCDE	SspBCDE	3255771	3259079	-
ACBA002.0722.00067.C001	ACBA002.0722.00067	ACBA002.0722.00067.C001_03177	SspBCDE__SspB	3005	defense-finder-models/DefenseFinder_4/SspBCDE/SspBCDE	ACBA002.0722.00067.C001_SspBCDE_1	1	1	0.429	3	1	SspBCDE__SspB	mandatory	314	6.9e-44	148	0.904	0.901	13	295	SspBCDE	SspBCDE	3259072	3260016	-
ACBA002.0722.00068.C001	ACBA002.0722.00068	ACBA002.0722.00068.C001_03440	PsyrTA__PsyrT	3251	defense-finder-models/DefenseFinder_2/PsyrTA/PsyrTA	ACBA002.0722.00068.C001_PsyrTA_1	1	1	1	2	2	PsyrTA__PsyrT	mandatory	681	3.4e-06	23.2	0.107	0.112	512	587	PsyrTA	PsyrTA	3560196	3562241	+
ACBA002.0722.00068.C001	ACBA002.0722.00068	ACBA002.0722.00068.C001_03441	PsyrTA__PsyrT	3252	defense-finder-models/DefenseFinder_2/PsyrTA/PsyrTA	ACBA002.0722.00068.C001_PsyrTA_1	1	1	1	2	2	PsyrTA__PsyrT	mandatory	211	1.6e-13	47.4	0.235	0.763	48	208	PsyrTA	PsyrTA	3562234	3562869	+
ACBA002.0722.00068.C001	ACBA002.0722.00068	ACBA002.0722.00068.C001_03443	PsyrTA__PsyrA	3254	defense-finder-models/DefenseFinder_2/PsyrTA/PsyrTA	ACBA002.0722.00068.C001_PsyrTA_1	1	1	1	2	2	PsyrTA__PsyrA	mandatory	193	0.00045	17	0.126	0.264	20	70	PsyrTA	PsyrTA	3563288	3563869	-
ACBA002.0722.00068.C001	ACBA002.0722.00068	ACBA002.0722.00068.C001_00724	SspBCDE__SspB	671	defense-finder-models/DefenseFinder_4/SspBCDE/SspBCDE	ACBA002.0722.00068.C001_SspBCDE_1	1	1	0.429	3	1	SspBCDE__SspB	mandatory	314	6.7e-44	148	0.904	0.901	13	295	SspBCDE	SspBCDE	765319	766263	+
ACBA002.0722.00068.C001	ACBA002.0722.00068	ACBA002.0722.00068.C001_00725	SspBCDE__SspC	672	defense-finder-models/DefenseFinder_4/SspBCDE/SspBCDE	ACBA002.0722.00068.C001_SspBCDE_1	1	1	0.429	3	1	SspBCDE__SspC	mandatory	1102	0	1192.3	0.995	0.992	3	1095	SspBCDE	SspBCDE	766256	769564	+
ACBA002.0722.00068.C001	ACBA002.0722.00068	ACBA002.0722.00068.C001_00726	SspBCDE__SspD	673	defense-finder-models/DefenseFinder_4/SspBCDE/SspBCDE	ACBA002.0722.00068.C001_SspBCDE_1	1	1	0.429	3	1	SspBCDE__SspD	mandatory	280	9e-150	495.5	0.989	0.996	2	280	SspBCDE	SspBCDE	769561	770403	+
ACBA002.0722.00069.C001	ACBA002.0722.00069	ACBA002.0722.00069.C001_02877	PD-T4-5__PD-T4-5	2749	defense-finder-models/DefenseFinder_3/PD-T4-5/PD-T4-5	ACBA002.0722.00069.C001_PD-T4-5_1	1	1	1	1	1	PD-T4-5__PD-T4-5	mandatory	314	9.5e-39	131.4	0.914	0.933	2	294	PD-T4-5	PD-T4-5	2987168	2988112	-
ACBA002.0722.00069.C001	ACBA002.0722.00069	ACBA002.0722.00069.C001_00392	PsyrTA__PsyrA	372	defense-finder-models/DefenseFinder_2/PsyrTA/PsyrTA	ACBA002.0722.00069.C001_PsyrTA_1	1	1	1	2	2	PsyrTA__PsyrA	mandatory	193	0.00045	17	0.126	0.264	20	70	PsyrTA	PsyrTA	415754	416335	+
ACBA002.0722.00069.C001	ACBA002.0722.00069	ACBA002.0722.00069.C001_00394	PsyrTA__PsyrT	374	defense-finder-models/DefenseFinder_2/PsyrTA/PsyrTA	ACBA002.0722.00069.C001_PsyrTA_1	1	1	1	2	2	PsyrTA__PsyrT	mandatory	211	1.6e-13	47.4	0.235	0.763	48	208	PsyrTA	PsyrTA	416754	417389	-
ACBA002.0722.00069.C001	ACBA002.0722.00069	ACBA002.0722.00069.C001_00395	PsyrTA__PsyrT	375	defense-finder-models/DefenseFinder_2/PsyrTA/PsyrTA	ACBA002.0722.00069.C001_PsyrTA_1	1	1	1	2	2	PsyrTA__PsyrT	mandatory	681	3.4e-06	23.2	0.107	0.112	512	587	PsyrTA	PsyrTA	417382	419427	-
ACBA002.0722.00069.C001	ACBA002.0722.00069	ACBA002.0722.00069.C001_02835	PD-T7-5__PD-T7-5	2708	defense-finder-models/DefenseFinder_4/PD-T7-5/PD-T7-5	ACBA002.0722.00069.C001_PD-T7-5_1	1	1	1	1	1	PD-T7-5__PD-T7-5	mandatory	353	1e-143	476.3	0.932	0.994	1	351	PD-T7-5	PD-T7-5	2939993	2941054	+
ACBA002.0722.00069.C001	ACBA002.0722.00069	ACBA002.0722.00069.C001_03088	SspBCDE__SspD	2951	defense-finder-models/DefenseFinder_4/SspBCDE/SspBCDE	ACBA002.0722.00069.C001_SspBCDE_2	1	1	0.429	3	1	SspBCDE__SspD	mandatory	280	9e-150	495.5	0.989	0.996	2	280	SspBCDE	SspBCDE	3193846	3194688	-
ACBA002.0722.00069.C001	ACBA002.0722.00069	ACBA002.0722.00069.C001_03089	SspBCDE__SspC	2952	defense-finder-models/DefenseFinder_4/SspBCDE/SspBCDE	ACBA002.0722.00069.C001_SspBCDE_2	1	1	0.429	3	1	SspBCDE__SspC	mandatory	1102	0	1192.3	0.995	0.992	3	1095	SspBCDE	SspBCDE	3194685	3197993	-
ACBA002.0722.00069.C001	ACBA002.0722.00069	ACBA002.0722.00069.C001_03090	SspBCDE__SspB	2953	defense-finder-models/DefenseFinder_4/SspBCDE/SspBCDE	ACBA002.0722.00069.C001_SspBCDE_2	1	1	0.429	3	1	SspBCDE__SspB	mandatory	314	6.7e-44	148	0.904	0.901	13	295	SspBCDE	SspBCDE	3197986	3198930	-
ACBA002.0722.00070.C001	ACBA002.0722.00070	ACBA002.0722.00070.C001_02924	PD-T4-5__PD-T4-5	2801	defense-finder-models/DefenseFinder_3/PD-T4-5/PD-T4-5	ACBA002.0722.00070.C001_PD-T4-5_1	1	1	1	1	1	PD-T4-5__PD-T4-5	mandatory	314	9.6e-39	131.4	0.914	0.933	2	294	PD-T4-5	PD-T4-5	3020900	3021844	-
ACBA002.0722.00070.C001	ACBA002.0722.00070	ACBA002.0722.00070.C001_00392	PsyrTA__PsyrA	372	defense-finder-models/DefenseFinder_2/PsyrTA/PsyrTA	ACBA002.0722.00070.C001_PsyrTA_1	1	1	1	2	2	PsyrTA__PsyrA	mandatory	193	0.00046	17	0.126	0.264	20	70	PsyrTA	PsyrTA	415763	416344	+
ACBA002.0722.00070.C001	ACBA002.0722.00070	ACBA002.0722.00070.C001_00394	PsyrTA__PsyrT	374	defense-finder-models/DefenseFinder_2/PsyrTA/PsyrTA	ACBA002.0722.00070.C001_PsyrTA_1	1	1	1	2	2	PsyrTA__PsyrT	mandatory	211	1.7e-13	47.4	0.235	0.763	48	208	PsyrTA	PsyrTA	416763	417398	-
ACBA002.0722.00070.C001	ACBA002.0722.00070	ACBA002.0722.00070.C001_00395	PsyrTA__PsyrT	375	defense-finder-models/DefenseFinder_2/PsyrTA/PsyrTA	ACBA002.0722.00070.C001_PsyrTA_1	1	1	1	2	2	PsyrTA__PsyrT	mandatory	681	3.4e-06	23.2	0.107	0.112	512	587	PsyrTA	PsyrTA	417391	419436	-
ACBA002.0722.00070.C001	ACBA002.0722.00070	ACBA002.0722.00070.C001_02882	PD-T7-5__PD-T7-5	2760	defense-finder-models/DefenseFinder_4/PD-T7-5/PD-T7-5	ACBA002.0722.00070.C001_PD-T7-5_1	1	1	1	1	1	PD-T7-5__PD-T7-5	mandatory	353	1e-143	476.3	0.932	0.994	1	351	PD-T7-5	PD-T7-5	2973725	2974786	+
ACBA002.0722.00070.C001	ACBA002.0722.00070	ACBA002.0722.00070.C001_03136	SspBCDE__SspD	2998	defense-finder-models/DefenseFinder_4/SspBCDE/SspBCDE	ACBA002.0722.00070.C001_SspBCDE_2	1	1	0.429	3	1	SspBCDE__SspD	mandatory	280	9.1e-150	495.5	0.989	0.996	2	280	SspBCDE	SspBCDE	3227395	3228237	-
ACBA002.0722.00070.C001	ACBA002.0722.00070	ACBA002.0722.00070.C001_03137	SspBCDE__SspC	2999	defense-finder-models/DefenseFinder_4/SspBCDE/SspBCDE	ACBA002.0722.00070.C001_SspBCDE_2	1	1	0.429	3	1	SspBCDE__SspC	mandatory	1102	0	1192.3	0.995	0.992	3	1095	SspBCDE	SspBCDE	3228234	3231542	-
ACBA002.0722.00070.C001	ACBA002.0722.00070	ACBA002.0722.00070.C001_03138	SspBCDE__SspB	3000	defense-finder-models/DefenseFinder_4/SspBCDE/SspBCDE	ACBA002.0722.00070.C001_SspBCDE_2	1	1	0.429	3	1	SspBCDE__SspB	mandatory	314	6.8e-44	148	0.904	0.901	13	295	SspBCDE	SspBCDE	3231535	3232479	-
ACBA002.0722.00071.C001	ACBA002.0722.00071	ACBA002.0722.00071.C001_00389	PsyrTA__PsyrA	370	defense-finder-models/DefenseFinder_2/PsyrTA/PsyrTA	ACBA002.0722.00071.C001_PsyrTA_1	1	1	1	2	2	PsyrTA__PsyrA	mandatory	193	0.00044	17	0.126	0.264	20	70	PsyrTA	PsyrTA	413231	413812	+
ACBA002.0722.00071.C001	ACBA002.0722.00071	ACBA002.0722.00071.C001_00391	PsyrTA__PsyrT	372	defense-finder-models/DefenseFinder_2/PsyrTA/PsyrTA	ACBA002.0722.00071.C001_PsyrTA_1	1	1	1	2	2	PsyrTA__PsyrT	mandatory	211	1.6e-13	47.4	0.235	0.763	48	208	PsyrTA	PsyrTA	414231	414866	-
ACBA002.0722.00071.C001	ACBA002.0722.00071	ACBA002.0722.00071.C001_00392	PsyrTA__PsyrT	373	defense-finder-models/DefenseFinder_2/PsyrTA/PsyrTA	ACBA002.0722.00071.C001_PsyrTA_1	1	1	1	2	2	PsyrTA__PsyrT	mandatory	681	3.3e-06	23.2	0.107	0.112	512	587	PsyrTA	PsyrTA	414859	416904	-
ACBA002.0722.00071.C001	ACBA002.0722.00071	ACBA002.0722.00071.C001_03021	SspBCDE__SspD	2879	defense-finder-models/DefenseFinder_4/SspBCDE/SspBCDE	ACBA002.0722.00071.C001_SspBCDE_1	1	1	0.429	3	1	SspBCDE__SspD	mandatory	280	8.8e-150	495.5	0.989	0.996	2	280	SspBCDE	SspBCDE	3137591	3138433	-
ACBA002.0722.00071.C001	ACBA002.0722.00071	ACBA002.0722.00071.C001_03022	SspBCDE__SspC	2880	defense-finder-models/DefenseFinder_4/SspBCDE/SspBCDE	ACBA002.0722.00071.C001_SspBCDE_1	1	1	0.429	3	1	SspBCDE__SspC	mandatory	1102	0	1192.3	0.995	0.992	3	1095	SspBCDE	SspBCDE	3138430	3141738	-
ACBA002.0722.00071.C001	ACBA002.0722.00071	ACBA002.0722.00071.C001_03023	SspBCDE__SspB	2881	defense-finder-models/DefenseFinder_4/SspBCDE/SspBCDE	ACBA002.0722.00071.C001_SspBCDE_1	1	1	0.429	3	1	SspBCDE__SspB	mandatory	314	6.6e-44	148	0.904	0.901	13	295	SspBCDE	SspBCDE	3141731	3142675	-
ACBA002.0722.00072.C001	ACBA002.0722.00072	ACBA002.0722.00072.C001_02921	PD-T4-5__PD-T4-5	2756	defense-finder-models/DefenseFinder_3/PD-T4-5/PD-T4-5	ACBA002.0722.00072.C001_PD-T4-5_1	1	1	1	1	1	PD-T4-5__PD-T4-5	mandatory	314	9.5e-39	131.4	0.914	0.933	2	294	PD-T4-5	PD-T4-5	3065727	3066671	+
ACBA002.0722.00072.C001	ACBA002.0722.00072	ACBA002.0722.00072.C001_01578	PsyrTA__PsyrT	1491	defense-finder-models/DefenseFinder_2/PsyrTA/PsyrTA	ACBA002.0722.00072.C001_PsyrTA_1	1	1	1	2	2	PsyrTA__PsyrT	mandatory	681	3.4e-06	23.2	0.107	0.112	512	587	PsyrTA	PsyrTA	1660431	1662476	+
ACBA002.0722.00072.C001	ACBA002.0722.00072	ACBA002.0722.00072.C001_01579	PsyrTA__PsyrT	1492	defense-finder-models/DefenseFinder_2/PsyrTA/PsyrTA	ACBA002.0722.00072.C001_PsyrTA_1	1	1	1	2	2	PsyrTA__PsyrT	mandatory	211	1.6e-13	47.4	0.235	0.763	48	208	PsyrTA	PsyrTA	1662469	1663104	+
ACBA002.0722.00072.C001	ACBA002.0722.00072	ACBA002.0722.00072.C001_01581	PsyrTA__PsyrA	1494	defense-finder-models/DefenseFinder_2/PsyrTA/PsyrTA	ACBA002.0722.00072.C001_PsyrTA_1	1	1	1	2	2	PsyrTA__PsyrA	mandatory	193	0.00045	17	0.126	0.264	20	70	PsyrTA	PsyrTA	1663523	1664104	-
ACBA002.0722.00072.C001	ACBA002.0722.00072	ACBA002.0722.00072.C001_02708	SspBCDE__SspB	2552	defense-finder-models/DefenseFinder_4/SspBCDE/SspBCDE	ACBA002.0722.00072.C001_SspBCDE_1	1	1	0.429	3	1	SspBCDE__SspB	mandatory	314	6.7e-44	148	0.904	0.901	13	295	SspBCDE	SspBCDE	2854891	2855835	+
ACBA002.0722.00072.C001	ACBA002.0722.00072	ACBA002.0722.00072.C001_02709	SspBCDE__SspC	2553	defense-finder-models/DefenseFinder_4/SspBCDE/SspBCDE	ACBA002.0722.00072.C001_SspBCDE_1	1	1	0.429	3	1	SspBCDE__SspC	mandatory	1102	0	1192.3	0.995	0.992	3	1095	SspBCDE	SspBCDE	2855828	2859136	+
ACBA002.0722.00072.C001	ACBA002.0722.00072	ACBA002.0722.00072.C001_02710	SspBCDE__SspD	2554	defense-finder-models/DefenseFinder_4/SspBCDE/SspBCDE	ACBA002.0722.00072.C001_SspBCDE_1	1	1	0.429	3	1	SspBCDE__SspD	mandatory	280	8.9e-150	495.5	0.989	0.996	2	280	SspBCDE	SspBCDE	2859133	2859975	+
ACBA002.0722.00073.C001	ACBA002.0722.00073	ACBA002.0722.00073.C001_00152	RM__Type_I_REases	150	defense-finder-models/RM/RM/RM_Type_I	ACBA002.0722.00073.C001_RM_Type_I_1	1	1	1	2.5	1	RM__Type_I_REases	mandatory	959	7.1e-196	651.1	0.704	0.743	1	713	RM	RM_Type_I	141830	144709	-
ACBA002.0722.00073.C001	ACBA002.0722.00073	ACBA002.0722.00073.C001_00158	RM__Type_I_S	155	defense-finder-models/RM/RM/RM_Type_I	ACBA002.0722.00073.C001_RM_Type_I_1	1	1	1	2.5	1	RM__Type_I_S	accessory	260	1.2e-40	136.9	0.328	0.896	20	252	RM	RM_Type_I	146854	147636	-
ACBA002.0722.00073.C001	ACBA002.0722.00073	ACBA002.0722.00073.C001_00159	RM__Type_I_MTases	156	defense-finder-models/RM/RM/RM_Type_I	ACBA002.0722.00073.C001_RM_Type_I_1	1	1	1	2.5	1	RM__Type_I_MTases	mandatory	522	1.5e-173	576	0.996	0.985	1	514	RM	RM_Type_I	147636	149204	-
ACBA002.0722.00073.C001	ACBA002.0722.00073	ACBA002.0722.00073.C001_00092	PD-T4-5__PD-T4-5	91	defense-finder-models/DefenseFinder_3/PD-T4-5/PD-T4-5	ACBA002.0722.00073.C001_PD-T4-5_2	1	1	1	1	1	PD-T4-5__PD-T4-5	mandatory	314	7.6e-39	131.6	0.914	0.933	2	294	PD-T4-5	PD-T4-5	81538	82482	+
ACBA002.0722.00073.C001	ACBA002.0722.00073	ACBA002.0722.00073.C001_01064	Gao_Qat__QatD	1023	defense-finder-models/DefenseFinder_3/Gao_Qat/Gao_Qat	ACBA002.0722.00073.C001_Gao_Qat_1	1	1	1	4	1	Gao_Qat__QatD	mandatory	247	2.5e-82	273.6	0.957	0.976	5	245	Gao_Qat	Gao_Qat	1063361	1064104	-
ACBA002.0722.00073.C001	ACBA002.0722.00073	ACBA002.0722.00073.C001_01065	Gao_Qat__QatC	1024	defense-finder-models/DefenseFinder_3/Gao_Qat/Gao_Qat	ACBA002.0722.00073.C001_Gao_Qat_1	1	1	1	4	1	Gao_Qat__QatC	mandatory	440	1.7e-81	272	0.858	0.861	54	432	Gao_Qat	Gao_Qat	1064101	1065423	-
ACBA002.0722.00073.C001	ACBA002.0722.00073	ACBA002.0722.00073.C001_01066	Gao_Qat__QatB	1025	defense-finder-models/DefenseFinder_3/Gao_Qat/Gao_Qat	ACBA002.0722.00073.C001_Gao_Qat_1	1	1	1	4	1	Gao_Qat__QatB	mandatory	254	1.1e-15	55.4	0.907	0.89	12	237	Gao_Qat	Gao_Qat	1065416	1066180	-
ACBA002.0722.00073.C001	ACBA002.0722.00073	ACBA002.0722.00073.C001_01067	Gao_Qat__QatA	1026	defense-finder-models/DefenseFinder_3/Gao_Qat/Gao_Qat	ACBA002.0722.00073.C001_Gao_Qat_1	1	1	1	4	1	Gao_Qat__QatA	mandatory	599	4.2e-85	284.3	0.917	0.97	3	583	Gao_Qat	Gao_Qat	1066194	1067993	-
ACBA002.0722.00073.C001	ACBA002.0722.00073	ACBA002.0722.00073.C001_02429	PsyrTA__PsyrT	2282	defense-finder-models/DefenseFinder_2/PsyrTA/PsyrTA	ACBA002.0722.00073.C001_PsyrTA_1	1	1	1	2	2	PsyrTA__PsyrT	mandatory	681	3.1e-06	23.2	0.107	0.112	512	587	PsyrTA	PsyrTA	2453481	2455526	+
ACBA002.0722.00073.C001	ACBA002.0722.00073	ACBA002.0722.00073.C001_02430	PsyrTA__PsyrT	2283	defense-finder-models/DefenseFinder_2/PsyrTA/PsyrTA	ACBA002.0722.00073.C001_PsyrTA_1	1	1	1	2	2	PsyrTA__PsyrT	mandatory	211	2.3e-13	46.8	0.237	0.768	47	208	PsyrTA	PsyrTA	2455519	2456154	+
ACBA002.0722.00073.C001	ACBA002.0722.00073	ACBA002.0722.00073.C001_02432	PsyrTA__PsyrA	2285	defense-finder-models/DefenseFinder_2/PsyrTA/PsyrTA	ACBA002.0722.00073.C001_PsyrTA_1	1	1	1	2	2	PsyrTA__PsyrA	mandatory	193	0.0002	18.1	0.126	0.264	20	70	PsyrTA	PsyrTA	2456573	2457154	-
ACBA002.0722.00073.C001	ACBA002.0722.00073	ACBA002.0722.00073.C001_01084	SEFIR__bSEFIR	1043	defense-finder-models/DefenseFinder_5/SEFIR/SEFIR	ACBA002.0722.00073.C001_SEFIR_5	1	1	1	1	1	SEFIR__bSEFIR	mandatory	496	2.9e-90	301.5	0.784	0.887	3	442	SEFIR	SEFIR	1087770	1089260	+
ACBA002.0722.00073.C001	ACBA002.0722.00073	ACBA002.0722.00073.C001_03112	CBASS__Sensing_SAVED	2903	defense-finder-models/DefenseFinder_5/CBASS/CBASS_II	ACBA002.0722.00073.C001_CBASS_II_3	1	1	1	3	1	CBASS__Effector_2TM_S_2TMBeta	mandatory	533	3.2e-33	112.8	0.91	0.336	336	514	CBASS	CBASS_II	3180219	3181820	-
ACBA002.0722.00073.C001	ACBA002.0722.00073	ACBA002.0722.00073.C001_03113	CBASS__Jab	2904	defense-finder-models/DefenseFinder_5/CBASS/CBASS_II	ACBA002.0722.00073.C001_CBASS_II_3	1	1	1	3	1	CBASS__E2	mandatory	163	9.5e-54	179.6	0.692	0.89	6	150	CBASS	CBASS_II	3181832	3182323	-
ACBA002.0722.00073.C001	ACBA002.0722.00073	ACBA002.0722.00073.C001_03114	CBASS__AG_E1_ThiF	2905	defense-finder-models/DefenseFinder_5/CBASS/CBASS_II	ACBA002.0722.00073.C001_CBASS_II_3	1	1	1	3	1	CBASS__E2	mandatory	576	4.2e-28	96	0.82	0.373	313	527	CBASS	CBASS_II	3182316	3184046	-
ACBA002.0722.00073.C001	ACBA002.0722.00073	ACBA002.0722.00073.C001_03115	CBASS__Cyclase_II	2906	defense-finder-models/DefenseFinder_5/CBASS/CBASS_II	ACBA002.0722.00073.C001_CBASS_II_3	1	1	1	3	1	CBASS__Cyclase_SMODS	mandatory	346	2.3e-94	313.8	0.97	0.971	1	336	CBASS	CBASS_II	3184043	3185083	-
ACBA002.0722.00073.C001	ACBA002.0722.00073	ACBA002.0722.00073.C001_03413	Dynamins__LeoA	3181	defense-finder-models/DefenseFinder_5/Dynamins/Dynamins	ACBA002.0722.00073.C001_Dynamins_4	1	1	0.5	2	1	Dynamins__LeoA	mandatory	469	8.2e-10	35.8	0.233	0.286	169	302	Dynamins	Dynamins	3498283	3499692	+
ACBA002.0722.00073.C001	ACBA002.0722.00073	ACBA002.0722.00073.C001_03418	Dynamins__LeoBC	3186	defense-finder-models/DefenseFinder_5/Dynamins/Dynamins	ACBA002.0722.00073.C001_Dynamins_4	1	1	0.5	2	1	Dynamins__LeoBC	mandatory	352	1.7e-06	25	0.115	0.213	205	279	Dynamins	Dynamins	3501803	3502861	-
ACBA002.0722.00073.P002	ACBA002.0722.00073	ACBA002.0722.00073.P002_00116	Gabija__GajB_2	87	defense-finder-models/DefenseFinder_1/Gabija/Gabija	ACBA002.0722.00073.P002_Gabija_1	1	1	1	2	1	Gabija__GajB_1	mandatory	617	1.6e-44	145	0.754	0.953	12	599	Gabija	Gabija	108039	109892	-
ACBA002.0722.00073.P002	ACBA002.0722.00073	ACBA002.0722.00073.P002_00117	Gabija__GajA	88	defense-finder-models/DefenseFinder_1/Gabija/Gabija	ACBA002.0722.00073.P002_Gabija_1	1	1	1	2	1	Gabija__GajA	mandatory	630	6e-106	348.2	0.992	0.973	1	613	Gabija	Gabija	109885	111777	-
ACBA002.0722.00073.P003	ACBA002.0722.00073	ACBA002.0722.00073.P003_00045	RM__Type_I_MTases	44	defense-finder-models/RM/RM/RM_Type_I	ACBA002.0722.00073.P003_RM_Type_I_1	1	1	1	2.5	1	RM__Type_I_MTases	mandatory	522	9.2e-175	575.1	0.996	0.985	1	514	RM	RM_Type_I	43647	45215	+
ACBA002.0722.00073.P003	ACBA002.0722.00073	ACBA002.0722.00073.P003_00046	RM__Type_I_S	45	defense-finder-models/RM/RM/RM_Type_I	ACBA002.0722.00073.P003_RM_Type_I_1	1	1	1	2.5	1	RM__Type_I_S	accessory	415	3.8e-66	216.1	0.56	0.966	14	414	RM	RM_Type_I	45215	46462	+
ACBA002.0722.00073.P003	ACBA002.0722.00073	ACBA002.0722.00073.P003_00048	RM__Type_I_REases	47	defense-finder-models/RM/RM/RM_Type_I	ACBA002.0722.00073.P003_RM_Type_I_1	1	1	1	2.5	1	RM__Type_I_REases	mandatory	959	1.8e-197	651.5	0.691	0.73	1	700	RM	RM_Type_I	47412	50291	+
ACBA002.0722.00074.C001	ACBA002.0722.00074	ACBA002.0722.00074.C001_02063	PsyrTA__PsyrT	1938	defense-finder-models/DefenseFinder_2/PsyrTA/PsyrTA	ACBA002.0722.00074.C001_PsyrTA_1	1	1	1	2	2	PsyrTA__PsyrT	mandatory	681	3.4e-06	23.2	0.107	0.112	512	587	PsyrTA	PsyrTA	2115909	2117954	+
ACBA002.0722.00074.C001	ACBA002.0722.00074	ACBA002.0722.00074.C001_02064	PsyrTA__PsyrT	1939	defense-finder-models/DefenseFinder_2/PsyrTA/PsyrTA	ACBA002.0722.00074.C001_PsyrTA_1	1	1	1	2	2	PsyrTA__PsyrT	mandatory	211	1.6e-13	47.4	0.235	0.763	48	208	PsyrTA	PsyrTA	2117947	2118582	+
ACBA002.0722.00074.C001	ACBA002.0722.00074	ACBA002.0722.00074.C001_02066	PsyrTA__PsyrA	1941	defense-finder-models/DefenseFinder_2/PsyrTA/PsyrTA	ACBA002.0722.00074.C001_PsyrTA_1	1	1	1	2	2	PsyrTA__PsyrA	mandatory	193	0.00045	17	0.126	0.264	20	70	PsyrTA	PsyrTA	2119001	2119582	-
ACBA002.0722.00074.C001	ACBA002.0722.00074	ACBA002.0722.00074.C001_02233	Shedu__SduA	2099	defense-finder-models/DefenseFinder_1/Shedu/Shedu	ACBA002.0722.00074.C001_Shedu_1	1	1	1	1	1	Shedu__SduA	mandatory	457	2.7e-50	169.7	0.866	0.963	11	450	Shedu	Shedu	2288940	2290313	-
ACBA002.0722.00074.C001	ACBA002.0722.00074	ACBA002.0722.00074.C001_03205	SspBCDE__SspB	2999	defense-finder-models/DefenseFinder_4/SspBCDE/SspBCDE	ACBA002.0722.00074.C001_SspBCDE_1	1	1	0.429	3	1	SspBCDE__SspB	mandatory	314	6.7e-44	148	0.904	0.901	13	295	SspBCDE	SspBCDE	3319431	3320375	+
ACBA002.0722.00074.C001	ACBA002.0722.00074	ACBA002.0722.00074.C001_03206	SspBCDE__SspC	3000	defense-finder-models/DefenseFinder_4/SspBCDE/SspBCDE	ACBA002.0722.00074.C001_SspBCDE_1	1	1	0.429	3	1	SspBCDE__SspC	mandatory	1102	0	1192.3	0.995	0.992	3	1095	SspBCDE	SspBCDE	3320368	3323676	+
ACBA002.0722.00074.C001	ACBA002.0722.00074	ACBA002.0722.00074.C001_03207	SspBCDE__SspD	3001	defense-finder-models/DefenseFinder_4/SspBCDE/SspBCDE	ACBA002.0722.00074.C001_SspBCDE_1	1	1	0.429	3	1	SspBCDE__SspD	mandatory	280	9e-150	495.5	0.989	0.996	2	280	SspBCDE	SspBCDE	3323673	3324515	+
ACBA002.0722.00075.C001	ACBA002.0722.00075	ACBA002.0722.00075.C001_02477	RM__Type_I_REases	2290	defense-finder-models/RM/RM/RM_Type_I	ACBA002.0722.00075.C001_RM_Type_I_1	1	1	1	2.5	1	RM__Type_I_REases	mandatory	1094	5.4e-274	909.4	0.979	0.978	11	1080	RM	RM_Type_I	2580691	2583975	-
ACBA002.0722.00075.C001	ACBA002.0722.00075	ACBA002.0722.00075.C001_02478	RM__Type_I_S	2291	defense-finder-models/RM/RM/RM_Type_I	ACBA002.0722.00075.C001_RM_Type_I_1	1	1	1	2.5	1	RM__Type_I_S	accessory	440	6.7e-85	283.7	0.564	0.98	5	435	RM	RM_Type_I	2584069	2585391	-
ACBA002.0722.00075.C001	ACBA002.0722.00075	ACBA002.0722.00075.C001_02480	RM__Type_I_MTases	2293	defense-finder-models/RM/RM/RM_Type_I	ACBA002.0722.00075.C001_RM_Type_I_1	1	1	1	2.5	1	RM__Type_I_MTases	mandatory	666	4.5e-226	749.8	1.281	0.989	8	666	RM	RM_Type_I	2585573	2587573	-
ACBA002.0722.00075.C001	ACBA002.0722.00075	ACBA002.0722.00075.C001_01284	Rst_PARIS__DUF4435	1171	defense-finder-models/DefenseFinder_3/Rst_PARIS/PARIS_I	ACBA002.0722.00075.C001_PARIS_I_1	1	1	1	2	1	Rst_PARIS__DUF4435	mandatory	251	1.5e-09	35.9	0.394	0.378	26	120	Rst_PARIS	PARIS_I	1328539	1329294	-
ACBA002.0722.00075.C001	ACBA002.0722.00075	ACBA002.0722.00075.C001_01285	PARIS_I__AAA_15	1172	defense-finder-models/DefenseFinder_3/Rst_PARIS/PARIS_I	ACBA002.0722.00075.C001_PARIS_I_1	1	1	1	2	1	PARIS_I__AAA_15	mandatory	408	5.5e-25	86.4	0.997	0.941	1	384	Rst_PARIS	PARIS_I	1329294	1330520	-
ACBA002.0722.00075.C001	ACBA002.0722.00075	ACBA002.0722.00075.C001_00136	PsyrTA__PsyrT	118	defense-finder-models/DefenseFinder_2/PsyrTA/PsyrTA	ACBA002.0722.00075.C001_PsyrTA_1	1	1	1	2	2	PsyrTA__PsyrT	mandatory	681	3.3e-06	23.2	0.107	0.112	512	587	PsyrTA	PsyrTA	119623	121668	+
ACBA002.0722.00075.C001	ACBA002.0722.00075	ACBA002.0722.00075.C001_00137	PsyrTA__PsyrT	119	defense-finder-models/DefenseFinder_2/PsyrTA/PsyrTA	ACBA002.0722.00075.C001_PsyrTA_1	1	1	1	2	2	PsyrTA__PsyrT	mandatory	211	2.5e-13	46.7	0.235	0.763	48	208	PsyrTA	PsyrTA	121661	122296	+
ACBA002.0722.00075.C001	ACBA002.0722.00075	ACBA002.0722.00075.C001_00139	PsyrTA__PsyrA	121	defense-finder-models/DefenseFinder_2/PsyrTA/PsyrTA	ACBA002.0722.00075.C001_PsyrTA_1	1	1	1	2	2	PsyrTA__PsyrA	mandatory	193	0.00045	17	0.126	0.264	20	70	PsyrTA	PsyrTA	122715	123296	-
ACBA002.0722.00075.C001	ACBA002.0722.00075	ACBA002.0722.00075.C001_01549	Cas__cas1_I-F_1	1414	defense-finder-models/Cas/Cas/CAS_Class1-Subtype-I-F	ACBA002.0722.00075.C001_CAS_Class1-Subtype-I-F_1	1	1	1	6	1	Cas__cas1_I-F_1	mandatory	317	1.6e-136	452.3	0.993	0.95	13	313	Cas	CAS_Class1-Subtype-I-F	1587490	1588443	-
ACBA002.0722.00075.C001	ACBA002.0722.00075	ACBA002.0722.00075.C001_01550	Cas__cas6f_I_II_III_IV_V_VI_3	1415	defense-finder-models/Cas/Cas/CAS_Class1-Subtype-I-F	ACBA002.0722.00075.C001_CAS_Class1-Subtype-I-F_1	1	1	1	6	1	Cas__cas6f_I_II_III_IV_V_VI_3	mandatory	202	6e-31	105.8	0.984	0.941	6	195	Cas	CAS_Class1-Subtype-I-F	1588455	1589063	-
ACBA002.0722.00075.C001	ACBA002.0722.00075	ACBA002.0722.00075.C001_01551	Cas__cas7f_I-F_1	1416	defense-finder-models/Cas/Cas/CAS_Class1-Subtype-I-F	ACBA002.0722.00075.C001_CAS_Class1-Subtype-I-F_1	1	1	1	6	1	Cas__cas7f_I-F_3	mandatory	353	6.3e-135	447.7	0.997	0.983	6	352	Cas	CAS_Class1-Subtype-I-F	1589066	1590127	-
ACBA002.0722.00075.C001	ACBA002.0722.00075	ACBA002.0722.00075.C001_01552	Cas__cas5f_I-F_2	1417	defense-finder-models/Cas/Cas/CAS_Class1-Subtype-I-F	ACBA002.0722.00075.C001_CAS_Class1-Subtype-I-F_1	1	1	1	6	1	Cas__cas5f_I-F_4	mandatory	294	2.9e-96	319.9	1	0.969	4	288	Cas	CAS_Class1-Subtype-I-F	1590157	1591041	-
ACBA002.0722.00075.C001	ACBA002.0722.00075	ACBA002.0722.00075.C001_01553	Cas__cas8f_I-F_6	1418	defense-finder-models/Cas/Cas/CAS_Class1-Subtype-I-F	ACBA002.0722.00075.C001_CAS_Class1-Subtype-I-F_1	1	1	1	6	1	Cas__cas8f_I-F_8	mandatory	388	1.4e-264	874.8	0.968	1	1	388	Cas	CAS_Class1-Subtype-I-F	1591038	1592204	-
ACBA002.0722.00075.C001	ACBA002.0722.00075	ACBA002.0722.00075.C001_01554	Cas__cas3f_I-F_1	1419	defense-finder-models/Cas/Cas/CAS_Class1-Subtype-I-F	ACBA002.0722.00075.C001_CAS_Class1-Subtype-I-F_1	1	1	1	6	1	Cas__cas3f_I-F_1	mandatory	1078	0	1556.8	1	0.998	1	1076	Cas	CAS_Class1-Subtype-I-F	1595331	1598567	+
ACBA002.0722.00075.C001	ACBA002.0722.00075	ACBA002.0722.00075.C001_00411	Retron__RT_Tot	370	defense-finder-models/DefenseFinder_5/Retron/Retron_I_A	ACBA002.0722.00075.C001_Retron_I_A_6	1	1	1	2	1	Retron__RT_Tot	mandatory	315	5.6e-138	457	0.987	0.981	5	313	Retron	Retron_I_A	407058	408005	+
ACBA002.0722.00075.C001	ACBA002.0722.00075	ACBA002.0722.00075.C001_00412	Retron_I_A__ATPase_TypeIA	371	defense-finder-models/DefenseFinder_5/Retron/Retron_I_A	ACBA002.0722.00075.C001_Retron_I_A_6	1	1	1	2	1	Retron_I_A__ATPase_TypeIA	accessory	93	6.4e-19	66.1	0.155	0.882	1	82	Retron	Retron_I_A	408006	408287	+
ACBA002.0722.00075.C001	ACBA002.0722.00075	ACBA002.0722.00075.C001_00414	Retron_I_A__ATPase_TypeIA	372	defense-finder-models/DefenseFinder_5/Retron/Retron_I_A	ACBA002.0722.00075.C001_Retron_I_A_6	1	1	1	2	1	Retron_I_A__ATPase_TypeIA	accessory	433	1.1e-143	477.8	0.824	0.998	1	432	Retron	Retron_I_A	409135	410436	+
ACBA002.0722.00075.C001	ACBA002.0722.00075	ACBA002.0722.00075.C001_00415	Septu__PtuB	373	defense-finder-models/DefenseFinder_5/Retron/Retron_I_A	ACBA002.0722.00075.C001_Retron_I_A_6	1	1	1	2	1	Retron_I_A__HNH_TIGR02646	accessory	213	1e-36	124.9	0.911	0.991	1	211	Retron	Retron_I_A	410441	411082	+
ACBA002.0722.00075.C001	ACBA002.0722.00075	ACBA002.0722.00075.C001_00823	CBASS__Sensing_SAVED	743	defense-finder-models/DefenseFinder_5/CBASS/CBASS_II	ACBA002.0722.00075.C001_CBASS_II_3	1	1	1	3	1	CBASS__Effector_2TM_S_2TMBeta	mandatory	533	1.8e-34	116.9	0.91	0.336	336	514	CBASS	CBASS_II	837511	839112	-
ACBA002.0722.00075.C001	ACBA002.0722.00075	ACBA002.0722.00075.C001_00824	CBASS__Jab	744	defense-finder-models/DefenseFinder_5/CBASS/CBASS_II	ACBA002.0722.00075.C001_CBASS_II_3	1	1	1	3	1	CBASS__E2	mandatory	164	4.6e-54	180.7	0.673	0.848	10	148	CBASS	CBASS_II	839115	839609	-
ACBA002.0722.00075.C001	ACBA002.0722.00075	ACBA002.0722.00075.C001_00825	CBASS__AG_E1_ThiF	745	defense-finder-models/DefenseFinder_5/CBASS/CBASS_II	ACBA002.0722.00075.C001_CBASS_II_3	1	1	1	3	1	CBASS__E2	mandatory	576	5.3e-28	95.7	0.82	0.373	313	527	CBASS	CBASS_II	839602	841332	-
ACBA002.0722.00075.C001	ACBA002.0722.00075	ACBA002.0722.00075.C001_00826	CBASS__Cyclase_II	746	defense-finder-models/DefenseFinder_5/CBASS/CBASS_II	ACBA002.0722.00075.C001_CBASS_II_3	1	1	1	3	1	CBASS__Cyclase_SMODS	mandatory	346	4.5e-93	309.7	0.964	0.96	1	332	CBASS	CBASS_II	841329	842369	-
ACBA002.0722.00075.C001	ACBA002.0722.00075	ACBA002.0722.00075.C001_01135	Dynamins__LeoA	1034	defense-finder-models/DefenseFinder_5/Dynamins/Dynamins	ACBA002.0722.00075.C001_Dynamins_4	1	1	0.5	2	1	Dynamins__LeoA	mandatory	469	8.6e-10	35.8	0.233	0.286	169	302	Dynamins	Dynamins	1172766	1174175	+
ACBA002.0722.00075.C001	ACBA002.0722.00075	ACBA002.0722.00075.C001_01140	Dynamins__LeoBC	1039	defense-finder-models/DefenseFinder_5/Dynamins/Dynamins	ACBA002.0722.00075.C001_Dynamins_4	1	1	0.5	2	1	Dynamins__LeoBC	mandatory	352	1.7e-06	25	0.115	0.213	205	279	Dynamins	Dynamins	1176286	1177344	-
ACBA002.0722.00075.C001	ACBA002.0722.00075	ACBA002.0722.00075.C001_02019	Retron__RT_Tot	1856	defense-finder-models/DefenseFinder_5/Retron/Retron_III	ACBA002.0722.00075.C001_Retron_III_5	1	1	0.5	2	1	Retron__RT_Tot	mandatory	390	7.8e-123	407.8	1.087	0.997	1	389	Retron	Retron_III	2103215	2104387	-
ACBA002.0722.00075.C001	ACBA002.0722.00075	ACBA002.0722.00075.C001_02020	Retron_III__PRTase_WH	1857	defense-finder-models/DefenseFinder_5/Retron/Retron_III	ACBA002.0722.00075.C001_Retron_III_5	1	1	0.5	2	1	Retron_III__PRTase_WH	mandatory	408	2.3e-158	525.5	0.905	0.998	2	408	Retron	Retron_III	2104593	2105819	-
ACBA002.0722.00075.C001	ACBA002.0722.00075	ACBA002.0722.00075.C001_00197	AbiH__AbiH	176	defense-finder-models/DefenseFinder_1/AbiH/AbiH	ACBA002.0722.00075.C001_AbiH_1	1	1	1	1	2	AbiH__AbiH	mandatory	215	1.8e-16	58.6	0.43	0.647	23	161	AbiH	AbiH	181937	182584	-
ACBA002.0722.00075.C001	ACBA002.0722.00075	ACBA002.0722.00075.C001_00199	AbiH__AbiH	177	defense-finder-models/DefenseFinder_1/AbiH/AbiH	ACBA002.0722.00075.C001_AbiH_1	1	1	1	1	2	AbiH__AbiH	mandatory	265	3.2e-08	31.5	0.274	0.551	3	148	AbiH	AbiH	183384	184181	-
ACBA002.0722.00076.C001	ACBA002.0722.00076	ACBA002.0722.00076.C001_00940	PD-Lambda-5__PD-Lambda-5_A	874	defense-finder-models/RM/PD-Lambda-5/PD-Lambda-5	ACBA002.0722.00076.C001_PD-Lambda-5_1	1	1	1	2	1	PD-Lambda-5__PD-Lambda-5_A	mandatory	497	1.7e-136	453.3	0.994	0.978	1	486	PD-Lambda-5	PD-Lambda-5	1015630	1017123	+
ACBA002.0722.00076.C001	ACBA002.0722.00076	ACBA002.0722.00076.C001_00941	PD-Lambda-5__PD-Lambda-5_B	875	defense-finder-models/RM/PD-Lambda-5/PD-Lambda-5	ACBA002.0722.00076.C001_PD-Lambda-5_1	1	1	1	2	1	PD-Lambda-5__PD-Lambda-5_B	mandatory	289	2.4e-126	418.4	0.962	0.965	2	280	PD-Lambda-5	PD-Lambda-5	1017183	1018052	+
ACBA002.0722.00076.C001	ACBA002.0722.00076	ACBA002.0722.00076.C001_01749	RM__Type_I_MTases	1625	defense-finder-models/RM/RM/RM_Type_I	ACBA002.0722.00076.C001_RM_Type_I_2	1	1	1	2.5	1	RM__Type_I_MTases	mandatory	758	7e-288	954	1.289	0.997	2	757	RM	RM_Type_I	1869253	1871529	+
ACBA002.0722.00076.C001	ACBA002.0722.00076	ACBA002.0722.00076.C001_01750	RM__Type_I_S	1626	defense-finder-models/RM/RM/RM_Type_I	ACBA002.0722.00076.C001_RM_Type_I_2	1	1	1	2.5	1	RM__Type_I_S	accessory	464	7e-87	290.2	0.594	0.968	2	450	RM	RM_Type_I	1871529	1872923	+
ACBA002.0722.00076.C001	ACBA002.0722.00076	ACBA002.0722.00076.C001_01751	RM__Type_I_REases	1627	defense-finder-models/RM/RM/RM_Type_I	ACBA002.0722.00076.C001_RM_Type_I_2	1	1	1	2.5	1	RM__Type_I_REases	mandatory	1086	0	1389.9	0.987	0.993	6	1083	RM	RM_Type_I	1872920	1876180	+
ACBA002.0722.00076.C001	ACBA002.0722.00076	ACBA002.0722.00076.C001_01752	RM_Type_IV__Type_IV_REases	1628	defense-finder-models/RM/RM/RM_Type_IV	ACBA002.0722.00076.C001_RM_Type_IV_3	1	1	1	1	2	RM_Type_IV__Type_IV_REases	mandatory	845	1e-77	260.2	0.722	0.605	302	812	RM	RM_Type_IV	1876264	1878801	+
ACBA002.0722.00076.C001	ACBA002.0722.00076	ACBA002.0722.00076.C001_01753	RM_Type_IV__Type_IV_REases	1629	defense-finder-models/RM/RM/RM_Type_IV	ACBA002.0722.00076.C001_RM_Type_IV_3	1	1	1	1	2	RM_Type_IV__Type_IV_REases	mandatory	438	4.7e-139	460.9	0.836	1	1	438	RM	RM_Type_IV	1878813	1880129	+
ACBA002.0722.00076.C001	ACBA002.0722.00076	ACBA002.0722.00076.C001_00446	PsyrTA__PsyrT	407	defense-finder-models/DefenseFinder_2/PsyrTA/PsyrTA	ACBA002.0722.00076.C001_PsyrTA_2	1	1	1	2	2	PsyrTA__PsyrT	mandatory	681	3.1e-06	23.2	0.107	0.112	512	587	PsyrTA	PsyrTA	481512	483557	+
ACBA002.0722.00076.C001	ACBA002.0722.00076	ACBA002.0722.00076.C001_00447	PsyrTA__PsyrT	408	defense-finder-models/DefenseFinder_2/PsyrTA/PsyrTA	ACBA002.0722.00076.C001_PsyrTA_2	1	1	1	2	2	PsyrTA__PsyrT	mandatory	211	1.6e-13	47.4	0.235	0.763	48	208	PsyrTA	PsyrTA	483550	484185	+
ACBA002.0722.00076.C001	ACBA002.0722.00076	ACBA002.0722.00076.C001_00449	PsyrTA__PsyrA	410	defense-finder-models/DefenseFinder_2/PsyrTA/PsyrTA	ACBA002.0722.00076.C001_PsyrTA_2	1	1	1	2	2	PsyrTA__PsyrA	mandatory	193	0.00043	17	0.126	0.264	20	70	PsyrTA	PsyrTA	484604	485185	-
ACBA002.0722.00076.C001	ACBA002.0722.00076	ACBA002.0722.00076.C001_01447	PD-Lambda-2__PD-Lambda-2_A	1344	defense-finder-models/DefenseFinder_2/PD-Lambda-2/PD-Lambda-2	ACBA002.0722.00076.C001_PD-Lambda-2_1	1	1	1	2.5	1	PD-Lambda-2__PD-Lambda-2_A	mandatory	90	9.4e-25	84.2	0.966	0.911	1	82	PD-Lambda-2	PD-Lambda-2	1554017	1554289	+
ACBA002.0722.00076.C001	ACBA002.0722.00076	ACBA002.0722.00076.C001_01448	PD-Lambda-2__PD-Lambda-2_B	1345	defense-finder-models/DefenseFinder_2/PD-Lambda-2/PD-Lambda-2	ACBA002.0722.00076.C001_PD-Lambda-2_1	1	1	1	2.5	1	PD-Lambda-2__PD-Lambda-2_B	mandatory	407	6.8e-208	688	0.993	0.983	1	400	PD-Lambda-2	PD-Lambda-2	1554279	1555502	+
ACBA002.0722.00076.C001	ACBA002.0722.00076	ACBA002.0722.00076.C001_01449	PD-Lambda-2__PD-Lambda-2_C	1346	defense-finder-models/DefenseFinder_2/PD-Lambda-2/PD-Lambda-2	ACBA002.0722.00076.C001_PD-Lambda-2_1	1	1	1	2.5	1	PD-Lambda-2__PD-Lambda-2_C	accessory	376	2.5e-109	363.3	0.963	0.976	5	371	PD-Lambda-2	PD-Lambda-2	1555505	1556635	+
ACBA002.0722.00076.C001	ACBA002.0722.00076	ACBA002.0722.00076.C001_01373	Dynamins__LeoA	1275	defense-finder-models/DefenseFinder_5/Dynamins/Dynamins	ACBA002.0722.00076.C001_Dynamins_1	1	1	0.5	2	1	Dynamins__LeoA	mandatory	469	7.4e-10	36	0.236	0.29	167	302	Dynamins	Dynamins	1477234	1478643	+
ACBA002.0722.00076.C001	ACBA002.0722.00076	ACBA002.0722.00076.C001_01378	Dynamins__LeoBC	1280	defense-finder-models/DefenseFinder_5/Dynamins/Dynamins	ACBA002.0722.00076.C001_Dynamins_1	1	1	0.5	2	1	Dynamins__LeoBC	mandatory	352	3.4e-06	24	0.111	0.207	207	279	Dynamins	Dynamins	1480754	1481812	-
ACBA002.0722.00076.C001	ACBA002.0722.00076	ACBA002.0722.00076.C001_03026	PD-T7-5__PD-T7-5	2836	defense-finder-models/DefenseFinder_4/PD-T7-5/PD-T7-5	ACBA002.0722.00076.C001_PD-T7-5_1	1	1	1	1	1	PD-T7-5__PD-T7-5	mandatory	353	1.7e-141	469	0.932	0.994	1	351	PD-T7-5	PD-T7-5	3175369	3176430	+
ACBA002.0722.00076.C001	ACBA002.0722.00076	ACBA002.0722.00076.C001_03100	RosmerTA__RmrT_2585209417	2909	defense-finder-models/DefenseFinder_4/RosmerTA/RosmerTA	ACBA002.0722.00076.C001_RosmerTA_2	1	1	1	2	1	RosmerTA__RmrT_2585209417	mandatory	203	2.1e-46	155.6	0.955	0.941	5	195	RosmerTA	RosmerTA	3251137	3251748	+
ACBA002.0722.00076.C001	ACBA002.0722.00076	ACBA002.0722.00076.C001_03101	RosmerTA__RmrA_2585209417	2910	defense-finder-models/DefenseFinder_4/RosmerTA/RosmerTA	ACBA002.0722.00076.C001_RosmerTA_2	1	1	1	2	1	RosmerTA__RmrA_2585209417	mandatory	360	5.4e-137	454.3	0.938	0.958	5	349	RosmerTA	RosmerTA	3251785	3252867	+
ACBA002.0722.00077.C001	ACBA002.0722.00077	ACBA002.0722.00077.C001_00389	PsyrTA__PsyrA	370	defense-finder-models/DefenseFinder_2/PsyrTA/PsyrTA	ACBA002.0722.00077.C001_PsyrTA_1	1	1	1	2	2	PsyrTA__PsyrA	mandatory	193	0.00044	17	0.126	0.264	20	70	PsyrTA	PsyrTA	413268	413849	+
ACBA002.0722.00077.C001	ACBA002.0722.00077	ACBA002.0722.00077.C001_00391	PsyrTA__PsyrT	372	defense-finder-models/DefenseFinder_2/PsyrTA/PsyrTA	ACBA002.0722.00077.C001_PsyrTA_1	1	1	1	2	2	PsyrTA__PsyrT	mandatory	211	1.6e-13	47.4	0.235	0.763	48	208	PsyrTA	PsyrTA	414268	414903	-
ACBA002.0722.00077.C001	ACBA002.0722.00077	ACBA002.0722.00077.C001_00392	PsyrTA__PsyrT	373	defense-finder-models/DefenseFinder_2/PsyrTA/PsyrTA	ACBA002.0722.00077.C001_PsyrTA_1	1	1	1	2	2	PsyrTA__PsyrT	mandatory	681	3.3e-06	23.2	0.107	0.112	512	587	PsyrTA	PsyrTA	414896	416941	-
ACBA002.0722.00077.C001	ACBA002.0722.00077	ACBA002.0722.00077.C001_02941	SspBCDE__SspD	2817	defense-finder-models/DefenseFinder_4/SspBCDE/SspBCDE	ACBA002.0722.00077.C001_SspBCDE_1	1	1	0.429	3	1	SspBCDE__SspD	mandatory	280	8.7e-150	495.5	0.989	0.996	2	280	SspBCDE	SspBCDE	3092083	3092925	-
ACBA002.0722.00077.C001	ACBA002.0722.00077	ACBA002.0722.00077.C001_02942	SspBCDE__SspC	2818	defense-finder-models/DefenseFinder_4/SspBCDE/SspBCDE	ACBA002.0722.00077.C001_SspBCDE_1	1	1	0.429	3	1	SspBCDE__SspC	mandatory	1102	0	1192.3	0.995	0.992	3	1095	SspBCDE	SspBCDE	3092922	3096230	-
ACBA002.0722.00077.C001	ACBA002.0722.00077	ACBA002.0722.00077.C001_02943	SspBCDE__SspB	2819	defense-finder-models/DefenseFinder_4/SspBCDE/SspBCDE	ACBA002.0722.00077.C001_SspBCDE_1	1	1	0.429	3	1	SspBCDE__SspB	mandatory	314	6.5e-44	148	0.904	0.901	13	295	SspBCDE	SspBCDE	3096223	3097167	-
ACBA002.0722.00078.C001	ACBA002.0722.00078	ACBA002.0722.00078.C001_01701	RM__Type_I_REases	1630	defense-finder-models/RM/RM/RM_Type_I	ACBA002.0722.00078.C001_RM_Type_I_1	1	1	1	2.5	1	RM__Type_I_REases	mandatory	1082	0	1586.2	0.987	0.999	1	1081	RM	RM_Type_I	1761202	1764450	-
ACBA002.0722.00078.C001	ACBA002.0722.00078	ACBA002.0722.00078.C001_01704	RM__Type_I_S	1631	defense-finder-models/RM/RM/RM_Type_I	ACBA002.0722.00078.C001_RM_Type_I_1	1	1	1	2.5	1	RM__Type_I_S	accessory	441	7.7e-69	230.8	0.531	0.916	3	406	RM	RM_Type_I	1765663	1766988	-
ACBA002.0722.00078.C001	ACBA002.0722.00078	ACBA002.0722.00078.C001_01705	RM__Type_I_MTases	1632	defense-finder-models/RM/RM/RM_Type_I	ACBA002.0722.00078.C001_RM_Type_I_1	1	1	1	2.5	1	RM__Type_I_MTases	mandatory	761	4.8e-299	991	1.289	0.997	2	760	RM	RM_Type_I	1766988	1769273	-
ACBA002.0722.00078.C001	ACBA002.0722.00078	ACBA002.0722.00078.C001_02763	RM__Type_I_REases	2624	defense-finder-models/RM/RM/RM_Type_I	ACBA002.0722.00078.C001_RM_Type_I_2	1	1	1	2.5	1	RM__Type_I_REases	mandatory	958	2.6e-201	669.3	0.952	0.967	1	926	RM	RM_Type_I	2835270	2838146	-
ACBA002.0722.00078.C001	ACBA002.0722.00078	ACBA002.0722.00078.C001_02765	RM__Type_I_S	2626	defense-finder-models/RM/RM/RM_Type_I	ACBA002.0722.00078.C001_RM_Type_I_2	1	1	1	2.5	1	RM__Type_I_S	accessory	411	2.2e-43	146.1	0.297	0.526	6	221	RM	RM_Type_I	2838881	2840116	-
ACBA002.0722.00078.C001	ACBA002.0722.00078	ACBA002.0722.00078.C001_02766	RM__Type_I_MTases	2627	defense-finder-models/RM/RM/RM_Type_I	ACBA002.0722.00078.C001_RM_Type_I_2	1	1	1	2.5	1	RM__Type_I_MTases	mandatory	522	1.9e-173	575.8	0.996	0.985	1	514	RM	RM_Type_I	2840116	2841684	-
ACBA002.0722.00078.C001	ACBA002.0722.00078	ACBA002.0722.00078.C001_03045	RM_Type_II__Type_II_MTases	2886	defense-finder-models/RM/RM/RM_Type_II	ACBA002.0722.00078.C001_RM_Type_II_3	1	1	1	2	1	RM_Type_II__Type_II_MTases	mandatory	355	7.1e-88	293.1	0.975	0.977	1	347	RM	RM_Type_II	3142134	3143201	+
ACBA002.0722.00078.C001	ACBA002.0722.00078	ACBA002.0722.00078.C001_03046	RM_Type_II__Type_II_REases	2887	defense-finder-models/RM/RM/RM_Type_II	ACBA002.0722.00078.C001_RM_Type_II_3	1	1	1	2	1	RM_Type_II__Type_II_REases	mandatory	997	9.5e-115	382.4	2.954	0.99	1	987	RM	RM_Type_II	3143188	3146181	+
[truncated: 372,062+ more rows]
