# Supplementary material for: Genomic characterization of the antiviral arsenal of Actinobacteria
Source: Microbiology (Reading). 2023 Aug 2;169(8):001374. doi: 10.1099/mic.0.001374 (PMC10482375; doi:10.1099/mic.0.001374)
Supplement: Supplementary material 3 [file mic-169-1374-s003.xlsx]

## Sheet: Sheet1
replicon	Region	ID	BGC_type	start	end
ACAC002.0722.00001.C001	ACAC002.0722.00001.C001.region001	ACAC002.0722.00001	RiPP-like	3560991	3571786
ACAC002.0722.00002.C001	ACAC002.0722.00002.C001.region001	ACAC002.0722.00002	terpene	2146592	2166942
ACAC002.0722.00002.C001	ACAC002.0722.00002.C001.region002	ACAC002.0722.00002	terpene	3240647	3261520
ACAC002.0722.00002.C001	ACAC002.0722.00002.C001.region003	ACAC002.0722.00002	RiPP-like	3302450	3313245
ACAC002.0722.00003.C001	ACAC002.0722.00003.C001.region003	ACAC002.0722.00003	terpene	3539283	3560156
ACAC002.0722.00003.C001	ACAC002.0722.00003.C001.region004	ACAC002.0722.00003	RiPP-like	3601086	3611881
ACAC002.0722.00003.C001	ACAC002.0722.00003.C001.region001	ACAC002.0722.00003	RiPP-like	201	5924
ACAC002.0722.00003.C001	ACAC002.0722.00003.C001.region002	ACAC002.0722.00003	terpene	2445228	2465578
ACAC002.0722.00004.C001	ACAC002.0722.00004.C001.region001	ACAC002.0722.00004	RiPP-like	3356216	3367011
ACAC002.0722.00005.C001	ACAC002.0722.00005.C001.region003	ACAC002.0722.00005	terpene	2921459	2942332
ACAC002.0722.00005.C001	ACAC002.0722.00005.C001.region001	ACAC002.0722.00005	terpene	410722	431072
ACAC002.0722.00005.C001	ACAC002.0722.00005.C001.region002	ACAC002.0722.00005	RiPP-like	2869734	2880529
ACAC002.0722.00006.C001	ACAC002.0722.00006.C001.region003	ACAC002.0722.00006	terpene	3431361	3452315
ACAC002.0722.00006.C001	ACAC002.0722.00006.C001.region002	ACAC002.0722.00006	terpene	2224458	2242323
ACAC002.0722.00006.C001	ACAC002.0722.00006.C001.region001	ACAC002.0722.00006	RiPP-like	2170993	2181788
ACCE001.0722.00001.C001	ACCE001.0722.00001.C001.region004	ACCE001.0722.00001	furan	2343551	2364577
ACCE001.0722.00001.C001	ACCE001.0722.00001.C001.region001	ACCE001.0722.00001	other	127836	172438
ACCE001.0722.00001.C001	ACCE001.0722.00001.C001.region003	ACCE001.0722.00001	RRE-containing	2155279	2175582
ACCE001.0722.00001.C001	ACCE001.0722.00001.C001.region002	ACCE001.0722.00001	terpene	1892979	1919245
ACER001.0722.00001.C001	ACER001.0722.00001.C001.region001	ACER001.0722.00001	ectoine	478611	487841
ACER001.0722.00001.C001	ACER001.0722.00001.C001.region021	ACER001.0722.00001	RRE-containing	4674816	4694365
ACER001.0722.00001.C001	ACER001.0722.00001.C001.region022	ACER001.0722.00001	thiopeptide	4711115	4745422
ACER001.0722.00001.C001	ACER001.0722.00001.C001.region014	ACER001.0722.00001	lanthipeptide-class-i	3124129	3144851
ACER001.0722.00001.C001	ACER001.0722.00001.C001.region004	ACER001.0722.00001	butyrolactone	1629191	1639183
ACER001.0722.00001.C001	ACER001.0722.00001.C001.region016	ACER001.0722.00001	terpene	3287683	3307160
ACER001.0722.00001.C001	ACER001.0722.00001.C001.region010	ACER001.0722.00001	nucleoside	2765268	2785646
ACER001.0722.00001.C001	ACER001.0722.00001.C001.region005	ACER001.0722.00001	T1PKS	1974210	2018649
ACER001.0722.00001.C001	ACER001.0722.00001.C001.region015	ACER001.0722.00001	ectoine	3151099	3161510
ACER001.0722.00001.C001	ACER001.0722.00001.C001.region013	ACER001.0722.00001	T1PKS	2981146	3049095
ACER001.0722.00001.C001	ACER001.0722.00001.C001.region013	ACER001.0722.00001	NRPS-like	3045980	3085953
ACER001.0722.00001.C001	ACER001.0722.00001.C001.region013	ACER001.0722.00001	betalactone	3052355	3080058
ACER001.0722.00001.C001	ACER001.0722.00001.C001.region023	ACER001.0722.00001	furan	4869073	4890081
ACER001.0722.00001.C001	ACER001.0722.00001.C001.region023	ACER001.0722.00001	T1PKS	4870987	4914626
ACER001.0722.00001.C001	ACER001.0722.00001.C001.region023	ACER001.0722.00001	NRPS-like	4875625	4916223
ACER001.0722.00001.C001	ACER001.0722.00001.C001.region023	ACER001.0722.00001	NRPS	4877364	4920526
ACER001.0722.00001.C001	ACER001.0722.00001.C001.region008	ACER001.0722.00001	NRPS	2527576	2569517
ACER001.0722.00001.C001	ACER001.0722.00001.C001.region003	ACER001.0722.00001	RiPP-like	792217	804053
ACER001.0722.00001.C001	ACER001.0722.00001.C001.region007	ACER001.0722.00001	butyrolactone	2417788	2428614
ACER001.0722.00001.C001	ACER001.0722.00001.C001.region007	ACER001.0722.00001	hglE-KS	2424236	2470041
ACER001.0722.00001.C001	ACER001.0722.00001.C001.region006	ACER001.0722.00001	terpene	2122031	2166277
ACER001.0722.00001.C001	ACER001.0722.00001.C001.region025	ACER001.0722.00001	linaridin	5201807	5223298
ACER001.0722.00001.C001	ACER001.0722.00001.C001.region017	ACER001.0722.00001	NRPS-like	3484720	3526188
ACER001.0722.00001.C001	ACER001.0722.00001.C001.region011	ACER001.0722.00001	NRPS-like	2820390	2860678
ACER001.0722.00001.C001	ACER001.0722.00001.C001.region002	ACER001.0722.00001	siderophore	713386	726063
ACER001.0722.00001.C001	ACER001.0722.00001.C001.region002	ACER001.0722.00001	NRPS-like	719609	761545
ACER001.0722.00001.C001	ACER001.0722.00001.C001.region019	ACER001.0722.00001	lanthipeptide-class-i	4038098	4063319
ACER001.0722.00001.C001	ACER001.0722.00001.C001.region019	ACER001.0722.00001	terpene	4062307	4083927
ACER001.0722.00001.C001	ACER001.0722.00001.C001.region018	ACER001.0722.00001	T1PKS	3897688	3942030
ACER001.0722.00001.C001	ACER001.0722.00001.C001.region009	ACER001.0722.00001	butyrolactone	2590643	2601603
ACER001.0722.00001.C001	ACER001.0722.00001.C001.region020	ACER001.0722.00001	NRPS	4148668	4211481
ACER001.0722.00001.C001	ACER001.0722.00001.C001.region020	ACER001.0722.00001	ladderane	4182917	4224159
ACER001.0722.00001.C001	ACER001.0722.00001.C001.region020	ACER001.0722.00001	arylpolyene	4188819	4229974
ACER001.0722.00001.C001	ACER001.0722.00001.C001.region012	ACER001.0722.00001	terpene	2926159	2948565
ACER001.0722.00001.C001	ACER001.0722.00001.C001.region012	ACER001.0722.00001	CDPS	2930580	2951394
ACER001.0722.00001.C001	ACER001.0722.00001.C001.region024	ACER001.0722.00001	siderophore	5004085	5015885
ACFE004.0722.00001.C001	ACFE004.0722.00001.C001.region001	ACFE004.0722.00001	terpene	460046	480931
ACFE004.0722.00001.C001	ACFE004.0722.00001.C001.region002	ACFE004.0722.00001	betalactone	1184110	1212960
ACFJ001.0722.00001.C001	ACFJ001.0722.00001.C001.region007	ACFJ001.0722.00001	lanthipeptide-class-ii	2094842	2118184
ACFJ001.0722.00001.C001	ACFJ001.0722.00001.C001.region011	ACFJ001.0722.00001	terpene	2820585	2841273
ACFJ001.0722.00001.C001	ACFJ001.0722.00001.C001.region002	ACFJ001.0722.00001	NRPS-like	1105005	1145464
ACFJ001.0722.00001.C001	ACFJ001.0722.00001.C001.region002	ACFJ001.0722.00001	T1PKS	1107329	1152938
ACFJ001.0722.00001.C001	ACFJ001.0722.00001.C001.region002	ACFJ001.0722.00001	NRPS	1114926	1155981
ACFJ001.0722.00001.C001	ACFJ001.0722.00001.C001.region027	ACFJ001.0722.00001	butyrolactone	5394661	5405483
ACFJ001.0722.00001.C001	ACFJ001.0722.00001.C001.region005	ACFJ001.0722.00001	ectoine	1528412	1538838
ACFJ001.0722.00001.C001	ACFJ001.0722.00001.C001.region020	ACFJ001.0722.00001	RRE-containing	4152733	4173555
ACFJ001.0722.00001.C001	ACFJ001.0722.00001.C001.region023	ACFJ001.0722.00001	T1PKS	4360677	4405829
ACFJ001.0722.00001.C001	ACFJ001.0722.00001.C001.region023	ACFJ001.0722.00001	terpene	4398615	4419641
ACFJ001.0722.00001.C001	ACFJ001.0722.00001.C001.region006	ACFJ001.0722.00001	lassopeptide	1694434	1716925
ACFJ001.0722.00001.C001	ACFJ001.0722.00001.C001.region010	ACFJ001.0722.00001	siderophore	2703009	2717918
ACFJ001.0722.00001.C001	ACFJ001.0722.00001.C001.region015	ACFJ001.0722.00001	nucleoside	3565939	3586851
ACFJ001.0722.00001.C001	ACFJ001.0722.00001.C001.region026	ACFJ001.0722.00001	T1PKS	5164245	5209153
ACFJ001.0722.00001.C001	ACFJ001.0722.00001.C001.region026	ACFJ001.0722.00001	hglE-KS	5169149	5216661
ACFJ001.0722.00001.C001	ACFJ001.0722.00001.C001.region001	ACFJ001.0722.00001	ectoine	408212	415027
ACFJ001.0722.00001.C001	ACFJ001.0722.00001.C001.region022	ACFJ001.0722.00001	T3PKS	4262516	4304004
ACFJ001.0722.00001.C001	ACFJ001.0722.00001.C001.region004	ACFJ001.0722.00001	NRPS	1416633	1459615
ACFJ001.0722.00001.C001	ACFJ001.0722.00001.C001.region004	ACFJ001.0722.00001	T1PKS	1419896	1460555
ACFJ001.0722.00001.C001	ACFJ001.0722.00001.C001.region009	ACFJ001.0722.00001	T2PKS	2424617	2497241
ACFJ001.0722.00001.C001	ACFJ001.0722.00001.C001.region012	ACFJ001.0722.00001	terpene	2864952	2885264
ACFJ001.0722.00001.C001	ACFJ001.0722.00001.C001.region012	ACFJ001.0722.00001	lanthipeptide-class-iii	2873322	2893099
ACFJ001.0722.00001.C001	ACFJ001.0722.00001.C001.region021	ACFJ001.0722.00001	NRPS	4203606	4253110
ACFJ001.0722.00001.C001	ACFJ001.0722.00001.C001.region021	ACFJ001.0722.00001	T1PKS	4203783	4251447
ACFJ001.0722.00001.C001	ACFJ001.0722.00001.C001.region028	ACFJ001.0722.00001	indole	5454544	5475681
ACFJ001.0722.00001.C001	ACFJ001.0722.00001.C001.region025	ACFJ001.0722.00001	amglyccycl	4978821	5000132
ACFJ001.0722.00001.C001	ACFJ001.0722.00001.C001.region008	ACFJ001.0722.00001	terpene	2248216	2266962
ACFJ001.0722.00001.C001	ACFJ001.0722.00001.C001.region019	ACFJ001.0722.00001	RiPP-like	4130196	4141057
ACFJ001.0722.00001.C001	ACFJ001.0722.00001.C001.region003	ACFJ001.0722.00001	ladderane	1247976	1290304
ACFJ001.0722.00001.C001	ACFJ001.0722.00001.C001.region014	ACFJ001.0722.00001	NRPS	3347234	3403045
ACFJ001.0722.00001.C001	ACFJ001.0722.00001.C001.region024	ACFJ001.0722.00001	RiPP-like	4645379	4657272
ACFJ001.0722.00001.C001	ACFJ001.0722.00001.C001.region018	ACFJ001.0722.00001	T1PKS	4074736	4118212
ACFJ001.0722.00001.C001	ACFJ001.0722.00001.C001.region016	ACFJ001.0722.00001	T1PKS	3706288	3828790
ACFJ001.0722.00001.C001	ACFJ001.0722.00001.C001.region013	ACFJ001.0722.00001	lanthipeptide-class-iii	2975094	2997662
ACFJ001.0722.00001.C001	ACFJ001.0722.00001.C001.region017	ACFJ001.0722.00001	NRPS	3892170	3933514
ACFJ001.0722.00001.C001	ACFJ001.0722.00001.C001.region017	ACFJ001.0722.00001	other	3894945	3938779
ACFJ001.0722.00001.C001	ACFJ001.0722.00001.C001.region017	ACFJ001.0722.00001	NRPS	3935970	3976275
ACFJ001.0722.00001.C001	ACFJ001.0722.00001.C001.region017	ACFJ001.0722.00001	CDPS	3973494	3994217
ACFJ001.0722.00001.C001	ACFJ001.0722.00001.C001.region017	ACFJ001.0722.00001	T1PKS	3985586	4066106
ACFR001.0722.00001.C001	ACFR001.0722.00001.C001.region004	ACFR001.0722.00001	NAPAA	3327445	3361357
ACFR001.0722.00001.C001	ACFR001.0722.00001.C001.region001	ACFR001.0722.00001	terpene	176673	197579
ACFR001.0722.00001.C001	ACFR001.0722.00001.C001.region007	ACFR001.0722.00001	NRPS	5089153	5153298
ACFR001.0722.00001.C001	ACFR001.0722.00001.C001.region007	ACFR001.0722.00001	betalactone	5119564	5154637
ACFR001.0722.00001.C001	ACFR001.0722.00001.C001.region010	ACFR001.0722.00001	T1PKS	8646622	8698714
ACFR001.0722.00001.C001	ACFR001.0722.00001.C001.region005	ACFR001.0722.00001	NRPS-like	3996482	4038065
ACFR001.0722.00001.C001	ACFR001.0722.00001.C001.region005	ACFR001.0722.00001	NRPS	4009421	4084429
ACFR001.0722.00001.C001	ACFR001.0722.00001.C001.region008	ACFR001.0722.00001	NRPS	6334317	6377458
ACFR001.0722.00001.C001	ACFR001.0722.00001.C001.region009	ACFR001.0722.00001	NRPS	7060275	7103611
ACFR001.0722.00001.C001	ACFR001.0722.00001.C001.region006	ACFR001.0722.00001	siderophore	4618917	4632351
ACFR001.0722.00001.C001	ACFR001.0722.00001.C001.region003	ACFR001.0722.00001	NRPS	2652175	2719413
ACFR001.0722.00001.C001	ACFR001.0722.00001.C001.region002	ACFR001.0722.00001	RiPP-like	2347541	2358360
ACFR001.0722.00001.C001	ACFR001.0722.00001.C001.region011	ACFR001.0722.00001	T3PKS	8976005	9017067
ACGR001.0722.00001.C001	ACGR001.0722.00001.C001.region003	ACGR001.0722.00001	lanthipeptide-class-iii	1196509	1219068
ACGR001.0722.00001.C001	ACGR001.0722.00001.C001.region011	ACGR001.0722.00001	NRPS-like	3040487	3074834
ACGR001.0722.00001.C001	ACGR001.0722.00001.C001.region011	ACGR001.0722.00001	NRPS	3049527	3127147
ACGR001.0722.00001.C001	ACGR001.0722.00001.C001.region011	ACGR001.0722.00001	T2PKS	3092121	3164640
ACGR001.0722.00001.C001	ACGR001.0722.00001.C001.region011	ACGR001.0722.00001	T1PKS	3093866	3132957
ACGR001.0722.00001.C001	ACGR001.0722.00001.C001.region011	ACGR001.0722.00001	NRPS-like	3094948	3134560
ACGR001.0722.00001.C001	ACGR001.0722.00001.C001.region012	ACGR001.0722.00001	RiPP-like	3621264	3631742
ACGR001.0722.00001.C001	ACGR001.0722.00001.C001.region001	ACGR001.0722.00001	NAPAA	0	18704
ACGR001.0722.00001.C001	ACGR001.0722.00001.C001.region025	ACGR001.0722.00001	redox-cofactor	7991594	8013712
ACGR001.0722.00001.C001	ACGR001.0722.00001.C001.region016	ACGR001.0722.00001	PKS-like	4160406	4201459
ACGR001.0722.00001.C001	ACGR001.0722.00001.C001.region020	ACGR001.0722.00001	lanthipeptide-class-i	5584706	5609082
ACGR001.0722.00001.C001	ACGR001.0722.00001.C001.region020	ACGR001.0722.00001	NRPS	5607845	5652002
ACGR001.0722.00001.C001	ACGR001.0722.00001.C001.region020	ACGR001.0722.00001	lanthipeptide-class-iv	5646831	5669621
ACGR001.0722.00001.C001	ACGR001.0722.00001.C001.region013	ACGR001.0722.00001	lanthipeptide-class-iv	3658958	3681154
ACGR001.0722.00001.C001	ACGR001.0722.00001.C001.region013	ACGR001.0722.00001	terpene	3678412	3698451
ACGR001.0722.00001.C001	ACGR001.0722.00001.C001.region008	ACGR001.0722.00001	NRPS	2555168	2667309
ACGR001.0722.00001.C001	ACGR001.0722.00001.C001.region008	ACGR001.0722.00001	T3PKS	2647786	2683241
ACGR001.0722.00001.C001	ACGR001.0722.00001.C001.region008	ACGR001.0722.00001	T2PKS	2681023	2750162
ACGR001.0722.00001.C001	ACGR001.0722.00001.C001.region008	ACGR001.0722.00001	betalactone	2693133	2718495
ACGR001.0722.00001.C001	ACGR001.0722.00001.C001.region028	ACGR001.0722.00001	terpene	8911282	8932452
ACGR001.0722.00001.C001	ACGR001.0722.00001.C001.region004	ACGR001.0722.00001	terpene	1418412	1443113
ACGR001.0722.00001.C001	ACGR001.0722.00001.C001.region022	ACGR001.0722.00001	siderophore	6737190	6750348
ACGR001.0722.00001.C001	ACGR001.0722.00001.C001.region007	ACGR001.0722.00001	ladderane	2472027	2508917
ACGR001.0722.00001.C001	ACGR001.0722.00001.C001.region007	ACGR001.0722.00001	arylpolyene	2472811	2514023
ACGR001.0722.00001.C001	ACGR001.0722.00001.C001.region027	ACGR001.0722.00001	NRPS	8709621	8751756
ACGR001.0722.00001.C001	ACGR001.0722.00001.C001.region027	ACGR001.0722.00001	T1PKS	8724535	8843953
ACGR001.0722.00001.C001	ACGR001.0722.00001.C001.region027	ACGR001.0722.00001	NRPS	8823526	8875598
ACGR001.0722.00001.C001	ACGR001.0722.00001.C001.region005	ACGR001.0722.00001	T1PKS	1589387	1631922
ACGR001.0722.00001.C001	ACGR001.0722.00001.C001.region005	ACGR001.0722.00001	hglE-KS	1592472	1638953
ACGR001.0722.00001.C001	ACGR001.0722.00001.C001.region018	ACGR001.0722.00001	other	5044820	5085471
ACGR001.0722.00001.C001	ACGR001.0722.00001.C001.region018	ACGR001.0722.00001	RiPP-like	5046807	5058814
ACGR001.0722.00001.C001	ACGR001.0722.00001.C001.region018	ACGR001.0722.00001	NRPS	5063607	5120546
ACGR001.0722.00001.C001	ACGR001.0722.00001.C001.region018	ACGR001.0722.00001	hglE-KS	5112099	5158183
ACGR001.0722.00001.C001	ACGR001.0722.00001.C001.region017	ACGR001.0722.00001	T1PKS	4880507	4925296
ACGR001.0722.00001.C001	ACGR001.0722.00001.C001.region002	ACGR001.0722.00001	NRPS-like	507865	549180
ACGR001.0722.00001.C001	ACGR001.0722.00001.C001.region010	ACGR001.0722.00001	lanthipeptide-class-i	2923138	2946331
ACGR001.0722.00001.C001	ACGR001.0722.00001.C001.region021	ACGR001.0722.00001	T1PKS	5735670	5819886
ACGR001.0722.00001.C001	ACGR001.0722.00001.C001.region026	ACGR001.0722.00001	nucleoside	8139477	8166653
ACGR001.0722.00001.C001	ACGR001.0722.00001.C001.region015	ACGR001.0722.00001	lanthipeptide-class-i	3992635	4016339
ACGR001.0722.00001.C001	ACGR001.0722.00001.C001.region019	ACGR001.0722.00001	terpene	5375745	5394873
ACGR001.0722.00001.C001	ACGR001.0722.00001.C001.region014	ACGR001.0722.00001	T1PKS	3801311	3842660
ACGR001.0722.00001.C001	ACGR001.0722.00001.C001.region014	ACGR001.0722.00001	T3PKS	3823608	3864664
ACGR001.0722.00001.C001	ACGR001.0722.00001.C001.region014	ACGR001.0722.00001	ladderane	3836369	3877626
ACGR001.0722.00001.C001	ACGR001.0722.00001.C001.region014	ACGR001.0722.00001	NRPS	3869186	3910882
ACGR001.0722.00001.C001	ACGR001.0722.00001.C001.region006	ACGR001.0722.00001	betalactone	2095240	2121568
ACGR001.0722.00001.C001	ACGR001.0722.00001.C001.region009	ACGR001.0722.00001	terpene	2828776	2850288
ACGR001.0722.00001.C001	ACGR001.0722.00001.C001.region023	ACGR001.0722.00001	terpene	7526374	7545876
ACGR001.0722.00001.C001	ACGR001.0722.00001.C001.region024	ACGR001.0722.00001	ectoine	7868783	7879179
ACHO001.0722.00001.C001	ACHO001.0722.00001.C001.region009	ACHO001.0722.00001	terpene	2687462	2707538
ACHO001.0722.00001.C001	ACHO001.0722.00001.C001.region018	ACHO001.0722.00001	butyrolactone	4888992	4899814
ACHO001.0722.00001.C001	ACHO001.0722.00001.C001.region004	ACHO001.0722.00001	ectoine	1480174	1490597
ACHO001.0722.00001.C001	ACHO001.0722.00001.C001.region010	ACHO001.0722.00001	terpene	2731628	2751660
ACHO001.0722.00001.C001	ACHO001.0722.00001.C001.region013	ACHO001.0722.00001	T1PKS	3735952	3784524
ACHO001.0722.00001.C001	ACHO001.0722.00001.C001.region013	ACHO001.0722.00001	NRPS	3735952	3784524
ACHO001.0722.00001.C001	ACHO001.0722.00001.C001.region006	ACHO001.0722.00001	terpene	2141000	2160665
ACHO001.0722.00001.C001	ACHO001.0722.00001.C001.region007	ACHO001.0722.00001	T2PKS	2303498	2376058
ACHO001.0722.00001.C001	ACHO001.0722.00001.C001.region012	ACHO001.0722.00001	T1PKS	3594156	3674816
ACHO001.0722.00001.C001	ACHO001.0722.00001.C001.region002	ACHO001.0722.00001	RRE-containing	701754	720241
ACHO001.0722.00001.C001	ACHO001.0722.00001.C001.region008	ACHO001.0722.00001	siderophore	2576417	2591329
ACHO001.0722.00001.C001	ACHO001.0722.00001.C001.region005	ACHO001.0722.00001	lassopeptide	1606596	1629084
ACHO001.0722.00001.C001	ACHO001.0722.00001.C001.region015	ACHO001.0722.00001	NRPS	3856921	3900305
ACHO001.0722.00001.C001	ACHO001.0722.00001.C001.region015	ACHO001.0722.00001	T1PKS	3898140	3942601
ACHO001.0722.00001.C001	ACHO001.0722.00001.C001.region015	ACHO001.0722.00001	terpene	3938260	3959286
ACHO001.0722.00001.C001	ACHO001.0722.00001.C001.region014	ACHO001.0722.00001	T3PKS	3789364	3830630
ACHO001.0722.00001.C001	ACHO001.0722.00001.C001.region001	ACHO001.0722.00001	ectoine	395803	401842
ACHO001.0722.00001.C001	ACHO001.0722.00001.C001.region017	ACHO001.0722.00001	T1PKS	4563565	4608491
ACHO001.0722.00001.C001	ACHO001.0722.00001.C001.region017	ACHO001.0722.00001	hglE-KS	4568487	4616209
ACHO001.0722.00001.C001	ACHO001.0722.00001.C001.region003	ACHO001.0722.00001	NRPS	1368631	1409634
ACHO001.0722.00001.C001	ACHO001.0722.00001.C001.region003	ACHO001.0722.00001	T1PKS	1371886	1414845
ACHO001.0722.00001.C001	ACHO001.0722.00001.C001.region011	ACHO001.0722.00001	other	3389561	3430251
ACHO001.0722.00001.C001	ACHO001.0722.00001.C001.region011	ACHO001.0722.00001	T1PKS	3420212	3546403
ACHO001.0722.00001.C001	ACHO001.0722.00001.C001.region011	ACHO001.0722.00001	thiopeptide	3530305	3572414
ACHO001.0722.00001.C001	ACHO001.0722.00001.C001.region011	ACHO001.0722.00001	LAP	3536399	3583323
ACHO001.0722.00001.C001	ACHO001.0722.00001.C001.region011	ACHO001.0722.00001	thioamitides	3539844	3573898
ACHO001.0722.00001.C001	ACHO001.0722.00001.C001.region016	ACHO001.0722.00001	blactam	4071803	4093633
ACHO002.0722.00001.C001	ACHO002.0722.00001.C001.region001	ACHO002.0722.00001	LAP	1301888	1326866
ACHO002.0722.00001.C001	ACHO002.0722.00001.C001.region001	ACHO002.0722.00001	thiopeptide	1302511	1330040
ACHO002.0722.00001.C001	ACHO002.0722.00001.C001.region002	ACHO002.0722.00001	thiopeptide	1896373	1925917
ACHY001.0722.00001.C001	ACHY001.0722.00001.C001.region011	ACHY001.0722.00001	T3PKS	2903414	2944548
ACHY001.0722.00001.C001	ACHY001.0722.00001.C001.region011	ACHY001.0722.00001	NRPS	2929714	2978648
ACHY001.0722.00001.C001	ACHY001.0722.00001.C001.region011	ACHY001.0722.00001	T1PKS	2929714	2978648
ACHY001.0722.00001.C001	ACHY001.0722.00001.C001.region018	ACHY001.0722.00001	oligosaccharide	4621931	4667892
ACHY001.0722.00001.C001	ACHY001.0722.00001.C001.region014	ACHY001.0722.00001	terpene	3464304	3485360
ACHY001.0722.00001.C001	ACHY001.0722.00001.C001.region016	ACHY001.0722.00001	NRPS	3819352	3887660
ACHY001.0722.00001.C001	ACHY001.0722.00001.C001.region010	ACHY001.0722.00001	terpene	2556900	2577329
ACHY001.0722.00001.C001	ACHY001.0722.00001.C001.region002	ACHY001.0722.00001	T1PKS	1023367	1065633
ACHY001.0722.00001.C001	ACHY001.0722.00001.C001.region002	ACHY001.0722.00001	NRPS	1026179	1071226
ACHY001.0722.00001.C001	ACHY001.0722.00001.C001.region005	ACHY001.0722.00001	ectoine	1526873	1537287
ACHY001.0722.00001.C001	ACHY001.0722.00001.C001.region006	ACHY001.0722.00001	lassopeptide	1630145	1652636
ACHY001.0722.00001.C001	ACHY001.0722.00001.C001.region001	ACHY001.0722.00001	ectoine	410993	416957
ACHY001.0722.00001.C001	ACHY001.0722.00001.C001.region013	ACHY001.0722.00001	NRPS	3333934	3387748
ACHY001.0722.00001.C001	ACHY001.0722.00001.C001.region017	ACHY001.0722.00001	T1PKS	4326313	4371023
ACHY001.0722.00001.C001	ACHY001.0722.00001.C001.region017	ACHY001.0722.00001	hglE-KS	4331019	4378165
ACHY001.0722.00001.C001	ACHY001.0722.00001.C001.region008	ACHY001.0722.00001	T2PKS	2214563	2287141
ACHY001.0722.00001.C001	ACHY001.0722.00001.C001.region009	ACHY001.0722.00001	terpene	2438322	2458143
ACHY001.0722.00001.C001	ACHY001.0722.00001.C001.region009	ACHY001.0722.00001	siderophore	2452426	2464024
ACHY001.0722.00001.C001	ACHY001.0722.00001.C001.region007	ACHY001.0722.00001	terpene	2112508	2131191
ACHY001.0722.00001.C001	ACHY001.0722.00001.C001.region021	ACHY001.0722.00001	butyrolactone	5642540	5653563
ACHY001.0722.00001.C001	ACHY001.0722.00001.C001.region003	ACHY001.0722.00001	ladderane	1187840	1230141
ACHY001.0722.00001.C001	ACHY001.0722.00001.C001.region004	ACHY001.0722.00001	NRPS	1407376	1449753
ACHY001.0722.00001.C001	ACHY001.0722.00001.C001.region004	ACHY001.0722.00001	T1PKS	1410517	1452674
ACHY001.0722.00001.C001	ACHY001.0722.00001.C001.region019	ACHY001.0722.00001	butyrolactone	4689718	4699964
ACHY001.0722.00001.C001	ACHY001.0722.00001.C001.region012	ACHY001.0722.00001	NRPS	3146575	3197086
ACHY001.0722.00001.C001	ACHY001.0722.00001.C001.region012	ACHY001.0722.00001	T1PKS	3189048	3318728
ACHY001.0722.00001.C001	ACHY001.0722.00001.C001.region015	ACHY001.0722.00001	NRPS-like	3552750	3594060
ACHY001.0722.00001.C001	ACHY001.0722.00001.C001.region015	ACHY001.0722.00001	NRPS	3565671	3595615
ACHY001.0722.00001.C001	ACHY001.0722.00001.C001.region015	ACHY001.0722.00001	T1PKS	3576493	3778911
ACHY001.0722.00001.C001	ACHY001.0722.00001.C001.region020	ACHY001.0722.00001	siderophore	5279204	5291004
ACIA001.0722.00001.C001	ACIA001.0722.00001.C001.region006	ACIA001.0722.00001	terpene	4862061	4882622
ACIA001.0722.00001.C001	ACIA001.0722.00001.C001.region011	ACIA001.0722.00001	NAPAA	8763274	8797123
ACIA001.0722.00001.C001	ACIA001.0722.00001.C001.region010	ACIA001.0722.00001	terpene	6944986	6966165
ACIA001.0722.00001.C001	ACIA001.0722.00001.C001.region002	ACIA001.0722.00001	T1PKS	1931493	1975868
ACIA001.0722.00001.C001	ACIA001.0722.00001.C001.region001	ACIA001.0722.00001	siderophore	39769	49187
ACIA001.0722.00001.C001	ACIA001.0722.00001.C001.region009	ACIA001.0722.00001	RiPP-like	6231822	6243616
ACIA001.0722.00001.C001	ACIA001.0722.00001.C001.region008	ACIA001.0722.00001	NRPS	5613055	5660138
ACIA001.0722.00001.C001	ACIA001.0722.00001.C001.region008	ACIA001.0722.00001	T3PKS	5632921	5673851
ACIA001.0722.00001.C001	ACIA001.0722.00001.C001.region008	ACIA001.0722.00001	NRPS	5641351	5693934
ACIA001.0722.00001.C001	ACIA001.0722.00001.C001.region007	ACIA001.0722.00001	lanthipeptide-class-i	5254544	5279079
ACIA001.0722.00001.C001	ACIA001.0722.00001.C001.region005	ACIA001.0722.00001	T3PKS	4267209	4307146
ACIA001.0722.00001.C001	ACIA001.0722.00001.C001.region013	ACIA001.0722.00001	siderophore	9525524	9538418
ACIA001.0722.00001.C001	ACIA001.0722.00001.C001.region004	ACIA001.0722.00001	T1PKS	3103582	3148157
ACIA001.0722.00001.C001	ACIA001.0722.00001.C001.region012	ACIA001.0722.00001	T2PKS	9369378	9441882
ACIA001.0722.00001.C001	ACIA001.0722.00001.C001.region003	ACIA001.0722.00001	betalactone	2734356	2758338
ACIA001.0722.00001.C001	ACIA001.0722.00001.C001.region003	ACIA001.0722.00001	thioamide-NRP	2740908	2796880
ACIA001.0722.00001.C001	ACIA001.0722.00001.C001.region003	ACIA001.0722.00001	T1PKS	2743133	2840871
ACJE001.0722.00001.C001	ACJE001.0722.00001.C001.region001	ACJE001.0722.00001	terpene	2763677	2784571
ACJE001.0722.00002.C001	ACJE001.0722.00002.C001.region001	ACJE001.0722.00002	terpene	2714382	2735276
ACJE001.0722.00002.C001	ACJE001.0722.00002.C001.region001	ACJE001.0722.00002	arylpolyene	2727478	2769848
ACJE001.0722.00003.C001	ACJE001.0722.00003.C001.region001	ACJE001.0722.00003	terpene	829324	850278
ACJE001.0722.00004.C001	ACJE001.0722.00004.C001.region001	ACJE001.0722.00004	terpene	1487328	1508282
ACJE001.0722.00004.C001	ACJE001.0722.00004.C001.region002	ACJE001.0722.00004	NRPS	1839461	1882398
ACMA002.0722.00001.C001	ACMA002.0722.00001.C001.region028	ACMA002.0722.00001	betalactone	9457314	9480879
ACMA002.0722.00001.C001	ACMA002.0722.00001.C001.region027	ACMA002.0722.00001	NRPS	9320357	9417797
ACMA002.0722.00001.C001	ACMA002.0722.00001.C001.region027	ACMA002.0722.00001	T3PKS	9385512	9426649
ACMA002.0722.00001.C001	ACMA002.0722.00001.C001.region027	ACMA002.0722.00001	NRPS-like	9395087	9433052
ACMA002.0722.00001.C001	ACMA002.0722.00001.C001.region002	ACMA002.0722.00001	NAPAA	590330	624908
ACMA002.0722.00001.C001	ACMA002.0722.00001.C001.region024	ACMA002.0722.00001	butyrolactone	9110016	9120844
ACMA002.0722.00001.C001	ACMA002.0722.00001.C001.region022	ACMA002.0722.00001	RiPP-like	8774137	8784992
ACMA002.0722.00001.C001	ACMA002.0722.00001.C001.region010	ACMA002.0722.00001	other	4588111	4628666
ACMA002.0722.00001.C001	ACMA002.0722.00001.C001.region010	ACMA002.0722.00001	thioamitides	4603170	4625092
ACMA002.0722.00001.C001	ACMA002.0722.00001.C001.region010	ACMA002.0722.00001	NRPS-like	4604029	4645017
ACMA002.0722.00001.C001	ACMA002.0722.00001.C001.region001	ACMA002.0722.00001	NRPS	79568	149663
ACMA002.0722.00001.C001	ACMA002.0722.00001.C001.region013	ACMA002.0722.00001	lanthipeptide-class-i	5408470	5433712
ACMA002.0722.00001.C001	ACMA002.0722.00001.C001.region020	ACMA002.0722.00001	siderophore	7798494	7811675
ACMA002.0722.00001.C001	ACMA002.0722.00001.C001.region008	ACMA002.0722.00001	lanthipeptide-class-iii	4438284	4459964
ACMA002.0722.00001.C001	ACMA002.0722.00001.C001.region018	ACMA002.0722.00001	terpene	7590386	7611480
ACMA002.0722.00001.C001	ACMA002.0722.00001.C001.region007	ACMA002.0722.00001	prodigiosin	3087248	3127409
ACMA002.0722.00001.C001	ACMA002.0722.00001.C001.region007	ACMA002.0722.00001	NRPS-like	3089390	3131945
ACMA002.0722.00001.C001	ACMA002.0722.00001.C001.region012	ACMA002.0722.00001	terpene	5163636	5183076
ACMA002.0722.00001.C001	ACMA002.0722.00001.C001.region003	ACMA002.0722.00001	NRPS	1104096	1150192
ACMA002.0722.00001.C001	ACMA002.0722.00001.C001.region029	ACMA002.0722.00001	betalactone	9646044	9669509
ACMA002.0722.00001.C001	ACMA002.0722.00001.C001.region029	ACMA002.0722.00001	NRPS	9665289	9709195
ACMA002.0722.00001.C001	ACMA002.0722.00001.C001.region029	ACMA002.0722.00001	T1PKS	9669708	9712887
ACMA002.0722.00001.C001	ACMA002.0722.00001.C001.region025	ACMA002.0722.00001	betalactone	9173315	9200652
ACMA002.0722.00001.C001	ACMA002.0722.00001.C001.region005	ACMA002.0722.00001	terpene	2219542	2244915
ACMA002.0722.00001.C001	ACMA002.0722.00001.C001.region004	ACMA002.0722.00001	NRPS-like	1790181	1831703
ACMA002.0722.00001.C001	ACMA002.0722.00001.C001.region004	ACMA002.0722.00001	NRPS	1794505	1843387
ACMA002.0722.00001.C001	ACMA002.0722.00001.C001.region016	ACMA002.0722.00001	terpene	6524191	6542762
ACMA002.0722.00001.C001	ACMA002.0722.00001.C001.region026	ACMA002.0722.00001	redox-cofactor	9214722	9237482
ACMA002.0722.00001.C001	ACMA002.0722.00001.C001.region023	ACMA002.0722.00001	ectoine	9061479	9071875
ACMA002.0722.00001.C001	ACMA002.0722.00001.C001.region009	ACMA002.0722.00001	lanthipeptide-class-i	4526058	4548336
ACMA002.0722.00001.C001	ACMA002.0722.00001.C001.region030	ACMA002.0722.00001	T1PKS	9797692	9912166
ACMA002.0722.00001.C001	ACMA002.0722.00001.C001.region006	ACMA002.0722.00001	T1PKS	2411741	2453676
ACMA002.0722.00001.C001	ACMA002.0722.00001.C001.region006	ACMA002.0722.00001	hglE-KS	2416706	2462451
ACMA002.0722.00001.C001	ACMA002.0722.00001.C001.region015	ACMA002.0722.00001	T1PKS	6011562	6055997
ACMA002.0722.00001.C001	ACMA002.0722.00001.C001.region021	ACMA002.0722.00001	terpene	8678613	8699609
ACMA002.0722.00001.C001	ACMA002.0722.00001.C001.region017	ACMA002.0722.00001	terpene	7252232	7275546
ACMA002.0722.00001.C001	ACMA002.0722.00001.C001.region014	ACMA002.0722.00001	lanthipeptide-class-iv	5908522	5931168
ACMA002.0722.00001.C001	ACMA002.0722.00001.C001.region011	ACMA002.0722.00001	T1PKS	4781984	4825533
ACMA002.0722.00001.C001	ACMA002.0722.00001.C001.region019	ACMA002.0722.00001	terpene	7692643	7712427
ACMA002.0722.00002.C001	ACMA002.0722.00002.C001.region010	ACMA002.0722.00002	betalactone	1521145	1544611
ACMA002.0722.00002.C001	ACMA002.0722.00002.C001.region010	ACMA002.0722.00002	NRPS	1542283	1583593
ACMA002.0722.00002.C001	ACMA002.0722.00002.C001.region010	ACMA002.0722.00002	T1PKS	1544399	1589922
ACMA002.0722.00002.C001	ACMA002.0722.00002.C001.region024	ACMA002.0722.00002	terpene	7267492	7286929
ACMA002.0722.00002.C001	ACMA002.0722.00002.C001.region019	ACMA002.0722.00002	lanthipeptide-class-iv	6447242	6467421
ACMA002.0722.00002.C001	ACMA002.0722.00002.C001.region016	ACMA002.0722.00002	terpene	4290294	4315801
ACMA002.0722.00002.C001	ACMA002.0722.00002.C001.region027	ACMA002.0722.00002	terpene	8552745	8571203
ACMA002.0722.00002.C001	ACMA002.0722.00002.C001.region029	ACMA002.0722.00002	terpene	9610587	9631337
ACMA002.0722.00002.C001	ACMA002.0722.00002.C001.region017	ACMA002.0722.00002	T1PKS	4496975	4539179
ACMA002.0722.00002.C001	ACMA002.0722.00002.C001.region017	ACMA002.0722.00002	hglE-KS	4500107	4546001
ACMA002.0722.00002.C001	ACMA002.0722.00002.C001.region002	ACMA002.0722.00002	RiPP-like	650882	661737
ACMA002.0722.00002.C001	ACMA002.0722.00002.C001.region023	ACMA002.0722.00002	lanthipeptide-class-i	6969458	6994699
ACMA002.0722.00002.C001	ACMA002.0722.00002.C001.region014	ACMA002.0722.00002	NRPS	3178788	3224868
ACMA002.0722.00002.C001	ACMA002.0722.00002.C001.region004	ACMA002.0722.00002	ectoine	937976	948354
ACMA002.0722.00002.C001	ACMA002.0722.00002.C001.region012	ACMA002.0722.00002	NRPS	2153955	2224001
ACMA002.0722.00002.C001	ACMA002.0722.00002.C001.region011	ACMA002.0722.00002	T1PKS	1673043	1786860
ACMA002.0722.00002.C001	ACMA002.0722.00002.C001.region013	ACMA002.0722.00002	NAPAA	2665141	2699719
ACMA002.0722.00002.C001	ACMA002.0722.00002.C001.region025	ACMA002.0722.00002	lanthipeptide-class-iv	7916249	7938895
ACMA002.0722.00002.C001	ACMA002.0722.00002.C001.region026	ACMA002.0722.00002	T1PKS	8039869	8087816
ACMA002.0722.00002.C001	ACMA002.0722.00002.C001.region022	ACMA002.0722.00002	T1PKS	6791459	6835005
ACMA002.0722.00002.C001	ACMA002.0722.00002.C001.region031	ACMA002.0722.00002	siderophore	9818170	9831351
ACMA002.0722.00002.C001	ACMA002.0722.00002.C001.region021	ACMA002.0722.00002	other	6597445	6638000
ACMA002.0722.00002.C001	ACMA002.0722.00002.C001.region021	ACMA002.0722.00002	thioamitides	6612505	6634430
ACMA002.0722.00002.C001	ACMA002.0722.00002.C001.region021	ACMA002.0722.00002	NRPS-like	6613296	6655051
ACMA002.0722.00002.C001	ACMA002.0722.00002.C001.region006	ACMA002.0722.00002	betalactone	1049588	1076925
ACMA002.0722.00002.C001	ACMA002.0722.00002.C001.region020	ACMA002.0722.00002	lanthipeptide-class-i	6535292	6557573
ACMA002.0722.00002.C001	ACMA002.0722.00002.C001.region015	ACMA002.0722.00002	NRPS	3852249	3913404
ACMA002.0722.00002.C001	ACMA002.0722.00002.C001.region003	ACMA002.0722.00002	thioamitides	747150	768173
ACMA002.0722.00002.C001	ACMA002.0722.00002.C001.region008	ACMA002.0722.00002	NRPS	1200504	1294116
ACMA002.0722.00002.C001	ACMA002.0722.00002.C001.region008	ACMA002.0722.00002	T3PKS	1261834	1302971
ACMA002.0722.00002.C001	ACMA002.0722.00002.C001.region008	ACMA002.0722.00002	NRPS-like	1275531	1309370
ACMA002.0722.00002.C001	ACMA002.0722.00002.C001.region009	ACMA002.0722.00002	betalactone	1333650	1357214
ACMA002.0722.00002.C001	ACMA002.0722.00002.C001.region018	ACMA002.0722.00002	prodigiosin	5118186	5158360
ACMA002.0722.00002.C001	ACMA002.0722.00002.C001.region018	ACMA002.0722.00002	T1PKS	5120327	5161268
ACMA002.0722.00002.C001	ACMA002.0722.00002.C001.region018	ACMA002.0722.00002	NRPS-like	5122085	5162894
ACMA002.0722.00002.C001	ACMA002.0722.00002.C001.region005	ACMA002.0722.00002	butyrolactone	986582	997116
ACMA002.0722.00002.C001	ACMA002.0722.00002.C001.region028	ACMA002.0722.00002	terpene	9276379	9299664
ACMA002.0722.00002.C001	ACMA002.0722.00002.C001.region030	ACMA002.0722.00002	terpene	9711330	9732875
ACMA002.0722.00002.C001	ACMA002.0722.00002.C001.region007	ACMA002.0722.00002	ranthipeptide	1092225	1113798
ACMA002.0722.00002.C001	ACMA002.0722.00002.C001.region001	ACMA002.0722.00002	terpene	555793	576392
ACMI001.0722.00001.C001	ACMI001.0722.00001.C001.region002	ACMI001.0722.00001	indole	2333765	2354845
ACMI001.0722.00001.C001	ACMI001.0722.00001.C001.region006	ACMI001.0722.00001	NRPS	5221830	5277280
ACMI001.0722.00001.C001	ACMI001.0722.00001.C001.region008	ACMI001.0722.00001	betalactone	6139966	6162390
ACMI001.0722.00001.C001	ACMI001.0722.00001.C001.region010	ACMI001.0722.00001	NAPAA	6422107	6456001
ACMI001.0722.00001.C001	ACMI001.0722.00001.C001.region003	ACMI001.0722.00001	redox-cofactor	2854435	2877186
ACMI001.0722.00001.C001	ACMI001.0722.00001.C001.region001	ACMI001.0722.00001	terpene	155299	167347
ACMI001.0722.00001.C001	ACMI001.0722.00001.C001.region004	ACMI001.0722.00001	NRPS	3374292	3426215
ACMI001.0722.00001.C001	ACMI001.0722.00001.C001.region004	ACMI001.0722.00001	NRPS-like	3402585	3438471
ACMI001.0722.00001.C001	ACMI001.0722.00001.C001.region011	ACMI001.0722.00001	T1PKS	7214588	7259265
ACMI001.0722.00001.C001	ACMI001.0722.00001.C001.region013	ACMI001.0722.00001	T3PKS	8360118	8401174
ACMI001.0722.00001.C001	ACMI001.0722.00001.C001.region005	ACMI001.0722.00001	siderophore	4392872	4405315
ACMI001.0722.00001.C001	ACMI001.0722.00001.C001.region007	ACMI001.0722.00001	T2PKS	5308617	5380122
ACMI001.0722.00001.C001	ACMI001.0722.00001.C001.region007	ACMI001.0722.00001	PKS-like	5326039	5367164
ACMI001.0722.00001.C001	ACMI001.0722.00001.C001.region007	ACMI001.0722.00001	T2PKS	5331721	5404183
ACMI001.0722.00001.C001	ACMI001.0722.00001.C001.region012	ACMI001.0722.00001	siderophore	7306887	7319089
ACMI001.0722.00001.C001	ACMI001.0722.00001.C001.region009	ACMI001.0722.00001	NRPS	6273192	6324091
ACMI001.0722.00001.C001	ACMI001.0722.00001.C001.region009	ACMI001.0722.00001	terpene	6310533	6331688
ACMI002.0722.00001.C001	ACMI002.0722.00001.C001.region005	ACMI002.0722.00001	T1PKS	2764712	2806441
ACMI002.0722.00001.C001	ACMI002.0722.00001.C001.region005	ACMI002.0722.00001	NRPS-like	2764712	2799537
ACMI002.0722.00001.C001	ACMI002.0722.00001.C001.region005	ACMI002.0722.00001	hglE-KS	2767836	2812198
ACMI002.0722.00001.C001	ACMI002.0722.00001.C001.region022	ACMI002.0722.00001	T1PKS	5568525	5626090
ACMI002.0722.00001.C001	ACMI002.0722.00001.C001.region018	ACMI002.0722.00001	terpene	5172859	5194036
ACMI002.0722.00001.C001	ACMI002.0722.00001.C001.region003	ACMI002.0722.00001	RiPP-like	1717371	1728172
ACMI002.0722.00001.C001	ACMI002.0722.00001.C001.region014	ACMI002.0722.00001	thiopeptide	4514017	4543504
ACMI002.0722.00001.C001	ACMI002.0722.00001.C001.region014	ACMI002.0722.00001	LAP	4519108	4543504
ACMI002.0722.00001.C001	ACMI002.0722.00001.C001.region014	ACMI002.0722.00001	NRPS	4542796	4594213
ACMI002.0722.00001.C001	ACMI002.0722.00001.C001.region014	ACMI002.0722.00001	nucleoside	4566980	4587658
ACMI002.0722.00001.C001	ACMI002.0722.00001.C001.region028	ACMI002.0722.00001	lassopeptide	7395309	7417900
ACMI002.0722.00001.C001	ACMI002.0722.00001.C001.region016	ACMI002.0722.00001	T1PKS	4773386	4817639
ACMI002.0722.00001.C001	ACMI002.0722.00001.C001.region001	ACMI002.0722.00001	terpene	1081476	1102592
ACMI002.0722.00001.C001	ACMI002.0722.00001.C001.region027	ACMI002.0722.00001	lanthipeptide-class-ii	6304997	6328039
ACMI002.0722.00001.C001	ACMI002.0722.00001.C001.region023	ACMI002.0722.00001	T1PKS	5754257	5799193
ACMI002.0722.00001.C001	ACMI002.0722.00001.C001.region023	ACMI002.0722.00001	lipolanthine	5758649	5782061
ACMI002.0722.00001.C001	ACMI002.0722.00001.C001.region023	ACMI002.0722.00001	lanthipeptide-class-iii	5758649	5781292
ACMI002.0722.00001.C001	ACMI002.0722.00001.C001.region017	ACMI002.0722.00001	T1PKS	5109177	5170355
ACMI002.0722.00001.C001	ACMI002.0722.00001.C001.region012	ACMI002.0722.00001	NRPS	4275174	4352391
ACMI002.0722.00001.C001	ACMI002.0722.00001.C001.region012	ACMI002.0722.00001	T1PKS	4300947	4342895
ACMI002.0722.00001.C001	ACMI002.0722.00001.C001.region002	ACMI002.0722.00001	lanthipeptide-class-iii	1451555	1472449
ACMI002.0722.00001.C001	ACMI002.0722.00001.C001.region025	ACMI002.0722.00001	NRPS	6005893	6059243
ACMI002.0722.00001.C001	ACMI002.0722.00001.C001.region006	ACMI002.0722.00001	T1PKS	3002519	3109084
ACMI002.0722.00001.C001	ACMI002.0722.00001.C001.region006	ACMI002.0722.00001	NRPS	3101660	3150603
ACMI002.0722.00001.C001	ACMI002.0722.00001.C001.region024	ACMI002.0722.00001	T1PKS	5829710	5874111
ACMI002.0722.00001.C001	ACMI002.0722.00001.C001.region024	ACMI002.0722.00001	NRPS	5835679	5878128
ACMI002.0722.00001.C001	ACMI002.0722.00001.C001.region013	ACMI002.0722.00001	terpene	4461829	4481229
ACMI002.0722.00001.C001	ACMI002.0722.00001.C001.region011	ACMI002.0722.00001	NRPS	4135525	4188377
ACMI002.0722.00001.C001	ACMI002.0722.00001.C001.region011	ACMI002.0722.00001	NRPS	4171336	4233291
ACMI002.0722.00001.C001	ACMI002.0722.00001.C001.region011	ACMI002.0722.00001	other	4214967	4255915
ACMI002.0722.00001.C001	ACMI002.0722.00001.C001.region007	ACMI002.0722.00001	nucleoside	3236049	3254456
ACMI002.0722.00001.C001	ACMI002.0722.00001.C001.region026	ACMI002.0722.00001	terpene	6123032	6144037
ACMI002.0722.00001.C001	ACMI002.0722.00001.C001.region004	ACMI002.0722.00001	indole	2284630	2305752
ACMI002.0722.00001.C001	ACMI002.0722.00001.C001.region010	ACMI002.0722.00001	lassopeptide	3894881	3916769
ACMI002.0722.00001.C001	ACMI002.0722.00001.C001.region021	ACMI002.0722.00001	NRPS	5416694	5503474
ACMI002.0722.00001.C001	ACMI002.0722.00001.C001.region021	ACMI002.0722.00001	T1PKS	5453083	5503474
ACMI002.0722.00001.C001	ACMI002.0722.00001.C001.region021	ACMI002.0722.00001	CDPS	5500434	5521136
ACMI002.0722.00001.C001	ACMI002.0722.00001.C001.region019	ACMI002.0722.00001	T1PKS	5214947	5289106
ACMI002.0722.00001.C001	ACMI002.0722.00001.C001.region015	ACMI002.0722.00001	T1PKS	4683397	4739347
ACMI002.0722.00001.C001	ACMI002.0722.00001.C001.region020	ACMI002.0722.00001	NRPS	5292245	5355729
ACMI002.0722.00001.C001	ACMI002.0722.00001.C001.region020	ACMI002.0722.00001	NRPS-like	5321477	5362284
ACMI002.0722.00001.C001	ACMI002.0722.00001.C001.region020	ACMI002.0722.00001	NRPS-like	5325436	5365229
ACMI002.0722.00001.C001	ACMI002.0722.00001.C001.region008	ACMI002.0722.00001	T1PKS	3652132	3747973
ACMI002.0722.00001.C001	ACMI002.0722.00001.C001.region008	ACMI002.0722.00001	NRPS-like	3686356	3738692
ACMI002.0722.00001.C001	ACMI002.0722.00001.C001.region009	ACMI002.0722.00001	T1PKS	3803435	3882383
ACMI002.0722.00001.C001	ACMI002.0722.00001.C001.region009	ACMI002.0722.00001	NRPS-like	3834373	3882383
ACNA001.0722.00001.C001	ACNA001.0722.00001.C001.region001	ACNA001.0722.00001	thiopeptide	1510344	1540507
ACNA001.0722.00001.C001	ACNA001.0722.00001.C001.region003	ACNA001.0722.00001	RiPP-like	2402194	2412989
ACNA001.0722.00001.C001	ACNA001.0722.00001.C001.region002	ACNA001.0722.00001	RRE-containing	1990614	2010878
ACNA001.0722.00002.C001	ACNA001.0722.00002.C001.region001	ACNA001.0722.00002	LAP	332625	355726
ACNA001.0722.00002.C001	ACNA001.0722.00002.C001.region003	ACNA001.0722.00002	RiPP-like	960232	971027
ACNA001.0722.00002.C001	ACNA001.0722.00002.C001.region002	ACNA001.0722.00002	RiPP-like	787438	796834
ACNA001.0722.00002.C001	ACNA001.0722.00002.C001.region004	ACNA001.0722.00002	thiopeptide	2586500	2616654
ACOR004.0722.00001.C001	ACOR004.0722.00001.C001.region002	ACOR004.0722.00001	RiPP-like	1409648	1420443
ACOR004.0722.00001.C001	ACOR004.0722.00001.C001.region001	ACOR004.0722.00001	thiopeptide	113136	143503
ACOR004.0722.00002.C001	ACOR004.0722.00002.C001.region003	ACOR004.0722.00002	hglE-KS	2925073	2967614
ACOR004.0722.00002.C001	ACOR004.0722.00002.C001.region002	ACOR004.0722.00002	thiopeptide	2633302	2663705
ACOR004.0722.00002.C001	ACOR004.0722.00002.C001.region001	ACOR004.0722.00002	RiPP-like	1360265	1371060
ACPR001.0722.00001.C001	ACPR001.0722.00001.C001.region001	ACPR001.0722.00001	lanthipeptide-class-ii	70302	98115
ACPR002.0722.00001.C001	ACPR002.0722.00001.C001.region009	ACPR002.0722.00001	PKS-like	3673349	3713039
ACPR002.0722.00001.C001	ACPR002.0722.00001.C001.region018	ACPR002.0722.00001	T1PKS	4776200	4821021
ACPR002.0722.00001.C001	ACPR002.0722.00001.C001.region015	ACPR002.0722.00001	thiopeptide	4502485	4531939
ACPR002.0722.00001.C001	ACPR002.0722.00001.C001.region015	ACPR002.0722.00001	LAP	4507576	4531939
ACPR002.0722.00001.C001	ACPR002.0722.00001.C001.region001	ACPR002.0722.00001	terpene	1067514	1087686
ACPR002.0722.00001.C001	ACPR002.0722.00001.C001.region017	ACPR002.0722.00001	T1PKS	4687308	4742915
ACPR002.0722.00001.C001	ACPR002.0722.00001.C001.region023	ACPR002.0722.00001	T1PKS	5503706	5562496
ACPR002.0722.00001.C001	ACPR002.0722.00001.C001.region004	ACPR002.0722.00001	indole	2327287	2348409
ACPR002.0722.00001.C001	ACPR002.0722.00001.C001.region008	ACPR002.0722.00001	NRPS	3511456	3548887
ACPR002.0722.00001.C001	ACPR002.0722.00001.C001.region008	ACPR002.0722.00001	T1PKS	3514419	3591164
ACPR002.0722.00001.C001	ACPR002.0722.00001.C001.region022	ACPR002.0722.00001	T1PKS	5401218	5452721
ACPR002.0722.00001.C001	ACPR002.0722.00001.C001.region022	ACPR002.0722.00001	NRPS-like	5401218	5447108
ACPR002.0722.00001.C001	ACPR002.0722.00001.C001.region022	ACPR002.0722.00001	CDPS	5439033	5459735
ACPR002.0722.00001.C001	ACPR002.0722.00001.C001.region003	ACPR002.0722.00001	RiPP-like	1696054	1706855
ACPR002.0722.00001.C001	ACPR002.0722.00001.C001.region014	ACPR002.0722.00001	terpene	4457905	4477415
ACPR002.0722.00001.C001	ACPR002.0722.00001.C001.region026	ACPR002.0722.00001	terpene	6035942	6057007
ACPR002.0722.00001.C001	ACPR002.0722.00001.C001.region025	ACPR002.0722.00001	NRPS	5876437	5929772
ACPR002.0722.00001.C001	ACPR002.0722.00001.C001.region027	ACPR002.0722.00001	lanthipeptide-class-ii	6219823	6242892
ACPR002.0722.00001.C001	ACPR002.0722.00001.C001.region005	ACPR002.0722.00001	T1PKS	2794662	2837475
ACPR002.0722.00001.C001	ACPR002.0722.00001.C001.region005	ACPR002.0722.00001	NRPS-like	2794662	2828580
ACPR002.0722.00001.C001	ACPR002.0722.00001.C001.region005	ACPR002.0722.00001	hglE-KS	2798084	2842401
ACPR002.0722.00001.C001	ACPR002.0722.00001.C001.region006	ACPR002.0722.00001	T1PKS	3028199	3135388
ACPR002.0722.00001.C001	ACPR002.0722.00001.C001.region006	ACPR002.0722.00001	NRPS	3129467	3178341
ACPR002.0722.00001.C001	ACPR002.0722.00001.C001.region010	ACPR002.0722.00001	T1PKS	3737265	3790563
ACPR002.0722.00001.C001	ACPR002.0722.00001.C001.region010	ACPR002.0722.00001	T1PKS	3771808	3834077
ACPR002.0722.00001.C001	ACPR002.0722.00001.C001.region010	ACPR002.0722.00001	NRPS-like	3771808	3824485
ACPR002.0722.00001.C001	ACPR002.0722.00001.C001.region013	ACPR002.0722.00001	NRPS	4187188	4240241
ACPR002.0722.00001.C001	ACPR002.0722.00001.C001.region013	ACPR002.0722.00001	NRPS	4223135	4285886
ACPR002.0722.00001.C001	ACPR002.0722.00001.C001.region013	ACPR002.0722.00001	NRPS	4270037	4327823
ACPR002.0722.00001.C001	ACPR002.0722.00001.C001.region013	ACPR002.0722.00001	PKS-like	4294308	4335319
ACPR002.0722.00001.C001	ACPR002.0722.00001.C001.region020	ACPR002.0722.00001	terpene	5178904	5199937
ACPR002.0722.00001.C001	ACPR002.0722.00001.C001.region019	ACPR002.0722.00001	T1PKS	5107394	5168547
ACPR002.0722.00001.C001	ACPR002.0722.00001.C001.region007	ACPR002.0722.00001	nucleoside	3243189	3264158
ACPR002.0722.00001.C001	ACPR002.0722.00001.C001.region016	ACPR002.0722.00001	T1PKS	4537813	4578509
ACPR002.0722.00001.C001	ACPR002.0722.00001.C001.region011	ACPR002.0722.00001	lassopeptide	3892799	3915263
ACPR002.0722.00001.C001	ACPR002.0722.00001.C001.region002	ACPR002.0722.00001	lanthipeptide-class-iii	1424735	1447285
ACPR002.0722.00001.C001	ACPR002.0722.00001.C001.region012	ACPR002.0722.00001	phosphonate	3925331	3966192
ACPR002.0722.00001.C001	ACPR002.0722.00001.C001.region012	ACPR002.0722.00001	NRPS-like	3927206	3962473
ACPR002.0722.00001.C001	ACPR002.0722.00001.C001.region012	ACPR002.0722.00001	NRPS-like	3957654	4000826
ACPR002.0722.00001.C001	ACPR002.0722.00001.C001.region012	ACPR002.0722.00001	T1PKS	3961834	4005721
ACPR002.0722.00001.C001	ACPR002.0722.00001.C001.region012	ACPR002.0722.00001	NRPS-like	3968509	4011961
ACPR002.0722.00001.C001	ACPR002.0722.00001.C001.region024	ACPR002.0722.00001	oligosaccharide	5764593	5817481
ACPR002.0722.00001.C001	ACPR002.0722.00001.C001.region021	ACPR002.0722.00001	NRPS	5246018	5309579
ACPR002.0722.00001.C001	ACPR002.0722.00001.C001.region021	ACPR002.0722.00001	NRPS-like	5276163	5317070
ACPR002.0722.00001.C001	ACPR002.0722.00001.C001.region021	ACPR002.0722.00001	NRPS-like	5280152	5320703
ACPR002.0722.00002.C001	ACPR002.0722.00002.C001.region018	ACPR002.0722.00002	NRPS	6908910	6961542
ACPR002.0722.00002.C001	ACPR002.0722.00002.C001.region025	ACPR002.0722.00002	terpene	7826896	7848579
ACPR002.0722.00002.C001	ACPR002.0722.00002.C001.region022	ACPR002.0722.00002	CDPS	7473105	7493807
ACPR002.0722.00002.C001	ACPR002.0722.00002.C001.region022	ACPR002.0722.00002	NRPS	7490722	7573313
ACPR002.0722.00002.C001	ACPR002.0722.00002.C001.region022	ACPR002.0722.00002	T1PKS	7490722	7541145
ACPR002.0722.00002.C001	ACPR002.0722.00002.C001.region022	ACPR002.0722.00002	NRPS-like	7569613	7610263
ACPR002.0722.00002.C001	ACPR002.0722.00002.C001.region022	ACPR002.0722.00002	other	7572613	7613267
ACPR002.0722.00002.C001	ACPR002.0722.00002.C001.region022	ACPR002.0722.00002	NRPS	7573813	7643500
ACPR002.0722.00002.C001	ACPR002.0722.00002.C001.region014	ACPR002.0722.00002	lanthipeptide-class-iii	3321932	3342931
ACPR002.0722.00002.C001	ACPR002.0722.00002.C001.region019	ACPR002.0722.00002	NRPS	7080644	7123234
ACPR002.0722.00002.C001	ACPR002.0722.00002.C001.region019	ACPR002.0722.00002	T1PKS	7084784	7128954
ACPR002.0722.00002.C001	ACPR002.0722.00002.C001.region006	ACPR002.0722.00002	T1PKS	799353	877147
ACPR002.0722.00002.C001	ACPR002.0722.00002.C001.region006	ACPR002.0722.00002	NRPS-like	799353	847290
ACPR002.0722.00002.C001	ACPR002.0722.00002.C001.region011	ACPR002.0722.00002	indole	2383946	2405068
ACPR002.0722.00002.C001	ACPR002.0722.00002.C001.region002	ACPR002.0722.00002	thiopeptide	210196	251428
ACPR002.0722.00002.C001	ACPR002.0722.00002.C001.region002	ACPR002.0722.00002	LAP	221944	246337
ACPR002.0722.00002.C001	ACPR002.0722.00002.C001.region001	ACPR002.0722.00002	NRPS	110710	158920
ACPR002.0722.00002.C001	ACPR002.0722.00002.C001.region001	ACPR002.0722.00002	nucleoside	118303	130202
ACPR002.0722.00002.C001	ACPR002.0722.00002.C001.region021	ACPR002.0722.00002	T1PKS	7329058	7386443
ACPR002.0722.00002.C001	ACPR002.0722.00002.C001.region003	ACPR002.0722.00002	terpene	284272	303676
ACPR002.0722.00002.C001	ACPR002.0722.00002.C001.region017	ACPR002.0722.00002	terpene	6824123	6843898
ACPR002.0722.00002.C001	ACPR002.0722.00002.C001.region013	ACPR002.0722.00002	RiPP-like	3066219	3077020
ACPR002.0722.00002.C001	ACPR002.0722.00002.C001.region009	ACPR002.0722.00002	NRPS	1541940	1590785
ACPR002.0722.00002.C001	ACPR002.0722.00002.C001.region009	ACPR002.0722.00002	T1PKS	1583396	1689647
ACPR002.0722.00002.C001	ACPR002.0722.00002.C001.region015	ACPR002.0722.00002	terpene	3694719	3715856
ACPR002.0722.00002.C001	ACPR002.0722.00002.C001.region027	ACPR002.0722.00002	T1PKS	8228441	8273020
ACPR002.0722.00002.C001	ACPR002.0722.00002.C001.region024	ACPR002.0722.00002	T1PKS	7732237	7806052
ACPR002.0722.00002.C001	ACPR002.0722.00002.C001.region007	ACPR002.0722.00002	T1PKS	911059	1006813
ACPR002.0722.00002.C001	ACPR002.0722.00002.C001.region007	ACPR002.0722.00002	NRPS-like	919969	972748
ACPR002.0722.00002.C001	ACPR002.0722.00002.C001.region020	ACPR002.0722.00002	T1PKS	7154916	7199701
ACPR002.0722.00002.C001	ACPR002.0722.00002.C001.region020	ACPR002.0722.00002	lipolanthine	7171897	7195309
ACPR002.0722.00002.C001	ACPR002.0722.00002.C001.region020	ACPR002.0722.00002	lanthipeptide-class-iii	7172666	7195309
ACPR002.0722.00002.C001	ACPR002.0722.00002.C001.region028	ACPR002.0722.00002	T1PKS	8302442	8340580
ACPR002.0722.00002.C001	ACPR002.0722.00002.C001.region005	ACPR002.0722.00002	lassopeptide	764582	787046
ACPR002.0722.00002.C001	ACPR002.0722.00002.C001.region008	ACPR002.0722.00002	nucleoside	1437787	1458756
ACPR002.0722.00002.C001	ACPR002.0722.00002.C001.region026	ACPR002.0722.00002	T1PKS	7860966	7922564
ACPR002.0722.00002.C001	ACPR002.0722.00002.C001.region016	ACPR002.0722.00002	lanthipeptide-class-ii	6640236	6663278
ACPR002.0722.00002.C001	ACPR002.0722.00002.C001.region023	ACPR002.0722.00002	NRPS-like	7654245	7695783
ACPR002.0722.00002.C001	ACPR002.0722.00002.C001.region023	ACPR002.0722.00002	NRPS-like	7658685	7699742
ACPR002.0722.00002.C001	ACPR002.0722.00002.C001.region023	ACPR002.0722.00002	NRPS	7665183	7730080
ACPR002.0722.00002.C001	ACPR002.0722.00002.C001.region012	ACPR002.0722.00002	lanthipeptide-class-i	2979774	3003988
ACPR002.0722.00002.C001	ACPR002.0722.00002.C001.region004	ACPR002.0722.00002	other	420795	458220
ACPR002.0722.00002.C001	ACPR002.0722.00002.C001.region004	ACPR002.0722.00002	NRPS	442799	506029
ACPR002.0722.00002.C001	ACPR002.0722.00002.C001.region004	ACPR002.0722.00002	NRPS	490765	543198
ACPR002.0722.00002.C001	ACPR002.0722.00002.C001.region010	ACPR002.0722.00002	hglE-KS	1879429	1923791
ACPR002.0722.00002.C001	ACPR002.0722.00002.C001.region010	ACPR002.0722.00002	T1PKS	1885198	1926750
ACPR002.0722.00002.C001	ACPR002.0722.00002.C001.region010	ACPR002.0722.00002	NRPS-like	1892103	1926750
ACQI001.0722.00001.C001	ACQI001.0722.00001.C001.region002	ACQI001.0722.00001	T1PKS	420612	465937
ACQI001.0722.00001.C001	ACQI001.0722.00001.C001.region002	ACQI001.0722.00001	NRPS	425926	472385
ACQI001.0722.00001.C001	ACQI001.0722.00001.C001.region002	ACQI001.0722.00001	prodigiosin	430612	476445
ACQI001.0722.00001.C001	ACQI001.0722.00001.C001.region001	ACQI001.0722.00001	thiopeptide	86026	115583
ACQI001.0722.00001.C001	ACQI001.0722.00001.C001.region003	ACQI001.0722.00001	RiPP-like	2553443	2563854
ACQI001.0722.00001.C001	ACQI001.0722.00001.C001.region004	ACQI001.0722.00001	RRE-containing	3672109	3693240
ACRA001.0722.00001.C001	ACRA001.0722.00001.C001.region003	ACRA001.0722.00001	lanthipeptide-class-ii	2788413	2811614
ACRA001.0722.00001.C001	ACRA001.0722.00001.C001.region001	ACRA001.0722.00001	RiPP-like	131343	142141
ACRA001.0722.00001.C001	ACRA001.0722.00001.C001.region002	ACRA001.0722.00001	phosphonate	472810	513668
ACRE001.0722.00001.C001	ACRE001.0722.00001.C001.region001	ACRE001.0722.00001	lanthipeptide-class-ii	180485	203677
ACRE001.0722.00001.C001	ACRE001.0722.00001.C001.region002	ACRE001.0722.00001	lanthipeptide-class-iii	1979330	2001826
ACSC002.0722.00001.C001	ACSC002.0722.00001.C001.region001	ACSC002.0722.00001	T3PKS	7127	48303
ACSE002.0722.00001.C001	ACSE002.0722.00001.C001.region012	ACSE002.0722.00001	ectoine	5846054	5856468
ACSE002.0722.00001.C001	ACSE002.0722.00001.C001.region011	ACSE002.0722.00001	RiPP-like	3763053	3773848
ACSE002.0722.00001.C001	ACSE002.0722.00001.C001.region003	ACSE002.0722.00001	siderophore	570772	586205
ACSE002.0722.00001.C001	ACSE002.0722.00001.C001.region008	ACSE002.0722.00001	terpene	2440025	2465261
ACSE002.0722.00001.C001	ACSE002.0722.00001.C001.region009	ACSE002.0722.00001	NRPS	2654461	2722753
ACSE002.0722.00001.C001	ACSE002.0722.00001.C001.region009	ACSE002.0722.00001	T1PKS	2672161	2717498
ACSE002.0722.00001.C001	ACSE002.0722.00001.C001.region004	ACSE002.0722.00001	indole	840724	861813
ACSE002.0722.00001.C001	ACSE002.0722.00001.C001.region002	ACSE002.0722.00001	terpene	346725	366040
ACSE002.0722.00001.C001	ACSE002.0722.00001.C001.region005	ACSE002.0722.00001	terpene	1647233	1666623
ACSE002.0722.00001.C001	ACSE002.0722.00001.C001.region007	ACSE002.0722.00001	other	2013656	2054772
ACSE002.0722.00001.C001	ACSE002.0722.00001.C001.region014	ACSE002.0722.00001	lanthipeptide-class-ii	6879759	6903065
ACSE002.0722.00001.C001	ACSE002.0722.00001.C001.region013	ACSE002.0722.00001	NRPS	6332848	6375848
ACSE002.0722.00001.C001	ACSE002.0722.00001.C001.region010	ACSE002.0722.00001	terpene	2872528	2893425
ACSE002.0722.00001.C001	ACSE002.0722.00001.C001.region006	ACSE002.0722.00001	T3PKS	1938815	1979967
ACSE002.0722.00001.C001	ACSE002.0722.00001.C001.region001	ACSE002.0722.00001	T1PKS	48017	89896
ACSL001.0722.00001.C001	ACSL001.0722.00001.C001.region004	ACSL001.0722.00001	ladderane	2935696	2976902
ACSL001.0722.00001.C001	ACSL001.0722.00001.C001.region003	ACSL001.0722.00001	transAT-PKS	2180606	2275037
ACSL001.0722.00001.C001	ACSL001.0722.00001.C001.region001	ACSL001.0722.00001	thiopeptide	569907	599465
ACSL001.0722.00001.C001	ACSL001.0722.00001.C001.region002	ACSL001.0722.00001	sactipeptide	742942	764463
ACSP001.0722.00001.C001	ACSP001.0722.00001.C001.region008	ACSP001.0722.00001	lanthipeptide-class-iii	2185005	2207627
ACSP001.0722.00001.C001	ACSP001.0722.00001.C001.region017	ACSP001.0722.00001	terpene	6200673	6221452
ACSP001.0722.00001.C001	ACSP001.0722.00001.C001.region011	ACSP001.0722.00001	NRPS	3676366	3719088
ACSP001.0722.00001.C001	ACSP001.0722.00001.C001.region011	ACSP001.0722.00001	T1PKS	3679482	3725297
ACSP001.0722.00001.C001	ACSP001.0722.00001.C001.region011	ACSP001.0722.00001	terpene	3716005	3735484
ACSP001.0722.00001.C001	ACSP001.0722.00001.C001.region011	ACSP001.0722.00001	T1PKS	3721675	3776015
ACSP001.0722.00001.C001	ACSP001.0722.00001.C001.region011	ACSP001.0722.00001	RiPP-like	3759970	3767271
ACSP001.0722.00001.C001	ACSP001.0722.00001.C001.region020	ACSP001.0722.00001	NRPS	7372057	7439326
ACSP001.0722.00001.C001	ACSP001.0722.00001.C001.region003	ACSP001.0722.00001	T1PKS	544716	666385
ACSP001.0722.00001.C001	ACSP001.0722.00001.C001.region003	ACSP001.0722.00001	lassopeptide	652627	675139
ACSP001.0722.00001.C001	ACSP001.0722.00001.C001.region001	ACSP001.0722.00001	T3PKS	381735	420518
ACSP001.0722.00001.C001	ACSP001.0722.00001.C001.region015	ACSP001.0722.00001	terpene	5881238	5901059
ACSP001.0722.00001.C001	ACSP001.0722.00001.C001.region016	ACSP001.0722.00001	lanthipeptide-class-iv	5915929	5938689
ACSP001.0722.00001.C001	ACSP001.0722.00001.C001.region021	ACSP001.0722.00001	terpene	7925512	7946637
ACSP001.0722.00001.C001	ACSP001.0722.00001.C001.region018	ACSP001.0722.00001	T1PKS	6637288	6689012
ACSP001.0722.00001.C001	ACSP001.0722.00001.C001.region018	ACSP001.0722.00001	NRPS	6661826	6710945
ACSP001.0722.00001.C001	ACSP001.0722.00001.C001.region018	ACSP001.0722.00001	transAT-PKS	6673280	6719341
ACSP001.0722.00001.C001	ACSP001.0722.00001.C001.region018	ACSP001.0722.00001	T1PKS	6683745	6754396
ACSP001.0722.00001.C001	ACSP001.0722.00001.C001.region005	ACSP001.0722.00001	NRPS	1035674	1097166
ACSP001.0722.00001.C001	ACSP001.0722.00001.C001.region024	ACSP001.0722.00001	betalactone	8292692	8319915
ACSP001.0722.00001.C001	ACSP001.0722.00001.C001.region019	ACSP001.0722.00001	siderophore	7048998	7062195
ACSP001.0722.00001.C001	ACSP001.0722.00001.C001.region010	ACSP001.0722.00001	lanthipeptide-class-iv	3392582	3412031
ACSP001.0722.00001.C001	ACSP001.0722.00001.C001.region007	ACSP001.0722.00001	T1PKS	1553848	1602988
ACSP001.0722.00001.C001	ACSP001.0722.00001.C001.region009	ACSP001.0722.00001	NRPS	2259538	2361151
ACSP001.0722.00001.C001	ACSP001.0722.00001.C001.region009	ACSP001.0722.00001	T3PKS	2327342	2368518
ACSP001.0722.00001.C001	ACSP001.0722.00001.C001.region013	ACSP001.0722.00001	T1PKS	4346820	4388400
ACSP001.0722.00001.C001	ACSP001.0722.00001.C001.region013	ACSP001.0722.00001	oligosaccharide	4377617	4416826
ACSP001.0722.00001.C001	ACSP001.0722.00001.C001.region004	ACSP001.0722.00001	T3PKS	797530	835828
ACSP001.0722.00001.C001	ACSP001.0722.00001.C001.region002	ACSP001.0722.00001	redox-cofactor	427548	450324
ACSP001.0722.00001.C001	ACSP001.0722.00001.C001.region023	ACSP001.0722.00001	ectoine	8228913	8239309
ACSP001.0722.00001.C001	ACSP001.0722.00001.C001.region014	ACSP001.0722.00001	T1PKS	4910045	4955210
ACSP001.0722.00001.C001	ACSP001.0722.00001.C001.region012	ACSP001.0722.00001	lanthipeptide-class-i	4288508	4314971
ACSP001.0722.00001.C001	ACSP001.0722.00001.C001.region022	ACSP001.0722.00001	RiPP-like	8001756	8012701
ACSP001.0722.00001.C001	ACSP001.0722.00001.C001.region006	ACSP001.0722.00001	terpene	1389877	1413904
ACSP003.0722.00001.C001	ACSP003.0722.00001.C001.region007	ACSP003.0722.00001	RiPP-like	3960794	3971379
ACSP003.0722.00001.C001	ACSP003.0722.00001.C001.region014	ACSP003.0722.00001	T1PKS	6551222	6639652
ACSP003.0722.00001.C001	ACSP003.0722.00001.C001.region014	ACSP003.0722.00001	ranthipeptide	6553493	6575211
ACSP003.0722.00001.C001	ACSP003.0722.00001.C001.region014	ACSP003.0722.00001	T1PKS	6625613	6677691
ACSP003.0722.00001.C001	ACSP003.0722.00001.C001.region004	ACSP003.0722.00001	NRPS	3372745	3428378
ACSP003.0722.00001.C001	ACSP003.0722.00001.C001.region013	ACSP003.0722.00001	melanin	5449662	5461922
ACSP003.0722.00001.C001	ACSP003.0722.00001.C001.region018	ACSP003.0722.00001	siderophore	7719543	7731751
ACSP003.0722.00001.C001	ACSP003.0722.00001.C001.region010	ACSP003.0722.00001	NRPS	4503868	4570204
ACSP003.0722.00001.C001	ACSP003.0722.00001.C001.region010	ACSP003.0722.00001	lanthipeptide-class-ii	4521218	4543831
ACSP003.0722.00001.C001	ACSP003.0722.00001.C001.region005	ACSP003.0722.00001	LAP	3483344	3507669
ACSP003.0722.00001.C001	ACSP003.0722.00001.C001.region017	ACSP003.0722.00001	RRE-containing	6854855	6875140
ACSP003.0722.00001.C001	ACSP003.0722.00001.C001.region001	ACSP003.0722.00001	terpene	141318	161958
ACSP003.0722.00001.C001	ACSP003.0722.00001.C001.region011	ACSP003.0722.00001	siderophore	4781568	4792875
ACSP003.0722.00001.C001	ACSP003.0722.00001.C001.region016	ACSP003.0722.00001	NRPS-like	6796198	6836537
ACSP003.0722.00001.C001	ACSP003.0722.00001.C001.region016	ACSP003.0722.00001	NRPS	6796962	6841348
ACSP003.0722.00001.C001	ACSP003.0722.00001.C001.region012	ACSP003.0722.00001	lanthipeptide-class-iv	4933899	4956644
ACSP003.0722.00001.C001	ACSP003.0722.00001.C001.region019	ACSP003.0722.00001	T1PKS	7738086	7782655
ACSP003.0722.00001.C001	ACSP003.0722.00001.C001.region020	ACSP003.0722.00001	T3PKS	8838517	8879582
ACSP003.0722.00001.C001	ACSP003.0722.00001.C001.region009	ACSP003.0722.00001	thiopeptide	4153107	4184879
ACSP003.0722.00001.C001	ACSP003.0722.00001.C001.region009	ACSP003.0722.00001	RiPP-like	4171054	4182968
ACSP003.0722.00001.C001	ACSP003.0722.00001.C001.region003	ACSP003.0722.00001	terpene	2149313	2170342
ACSP003.0722.00001.C001	ACSP003.0722.00001.C001.region015	ACSP003.0722.00001	NRPS	6708357	6751264
ACSP003.0722.00001.C001	ACSP003.0722.00001.C001.region015	ACSP003.0722.00001	T1PKS	6722865	6777315
ACSP003.0722.00001.C001	ACSP003.0722.00001.C001.region015	ACSP003.0722.00001	NRPS	6751260	6793508
ACSP003.0722.00001.C001	ACSP003.0722.00001.C001.region008	ACSP003.0722.00001	amglyccycl	4066891	4088088
ACSP003.0722.00001.C001	ACSP003.0722.00001.C001.region006	ACSP003.0722.00001	NAPAA	3655086	3688992
ACSP003.0722.00001.C001	ACSP003.0722.00001.C001.region002	ACSP003.0722.00001	NRPS	995236	1073702
ACSP003.0722.00001.C001	ACSP003.0722.00001.C001.region002	ACSP003.0722.00001	lassopeptide	997100	1019609
ACSP003.0722.00001.C001	ACSP003.0722.00001.C001.region002	ACSP003.0722.00001	betalactone	1035361	1070538
ACSP003.0722.00002.C001	ACSP003.0722.00002.C001.region006	ACSP003.0722.00002	NAPAA	3655403	3689309
ACSP003.0722.00002.C001	ACSP003.0722.00002.C001.region013	ACSP003.0722.00002	melanin	5449981	5462241
ACSP003.0722.00002.C001	ACSP003.0722.00002.C001.region017	ACSP003.0722.00002	RRE-containing	6854876	6875161
ACSP003.0722.00002.C001	ACSP003.0722.00002.C001.region004	ACSP003.0722.00002	NRPS	3373060	3428693
ACSP003.0722.00002.C001	ACSP003.0722.00002.C001.region001	ACSP003.0722.00002	terpene	141319	161959
ACSP003.0722.00002.C001	ACSP003.0722.00002.C001.region007	ACSP003.0722.00002	RiPP-like	3961111	3971696
ACSP003.0722.00002.C001	ACSP003.0722.00002.C001.region003	ACSP003.0722.00002	terpene	2149357	2170386
ACSP003.0722.00002.C001	ACSP003.0722.00002.C001.region012	ACSP003.0722.00002	lanthipeptide-class-iv	4934218	4956963
ACSP003.0722.00002.C001	ACSP003.0722.00002.C001.region018	ACSP003.0722.00002	siderophore	7719719	7731927
ACSP003.0722.00002.C001	ACSP003.0722.00002.C001.region008	ACSP003.0722.00002	amglyccycl	4067208	4088405
ACSP003.0722.00002.C001	ACSP003.0722.00002.C001.region015	ACSP003.0722.00002	NRPS	6708378	6751285
ACSP003.0722.00002.C001	ACSP003.0722.00002.C001.region015	ACSP003.0722.00002	T1PKS	6722886	6777336
ACSP003.0722.00002.C001	ACSP003.0722.00002.C001.region015	ACSP003.0722.00002	NRPS	6751281	6793529
ACSP003.0722.00002.C001	ACSP003.0722.00002.C001.region011	ACSP003.0722.00002	siderophore	4781887	4793194
ACSP003.0722.00002.C001	ACSP003.0722.00002.C001.region014	ACSP003.0722.00002	T1PKS	6551243	6639673
ACSP003.0722.00002.C001	ACSP003.0722.00002.C001.region014	ACSP003.0722.00002	ranthipeptide	6553514	6575232
ACSP003.0722.00002.C001	ACSP003.0722.00002.C001.region014	ACSP003.0722.00002	T1PKS	6625634	6677712
ACSP003.0722.00002.C001	ACSP003.0722.00002.C001.region010	ACSP003.0722.00002	NRPS	4504186	4570522
ACSP003.0722.00002.C001	ACSP003.0722.00002.C001.region010	ACSP003.0722.00002	lanthipeptide-class-ii	4521536	4544149
ACSP003.0722.00002.C001	ACSP003.0722.00002.C001.region019	ACSP003.0722.00002	T1PKS	7738262	7782831
ACSP003.0722.00002.C001	ACSP003.0722.00002.C001.region020	ACSP003.0722.00002	T3PKS	8838788	8879853
ACSP003.0722.00002.C001	ACSP003.0722.00002.C001.region005	ACSP003.0722.00002	LAP	3483660	3507985
ACSP003.0722.00002.C001	ACSP003.0722.00002.C001.region016	ACSP003.0722.00002	NRPS-like	6796219	6836558
ACSP003.0722.00002.C001	ACSP003.0722.00002.C001.region016	ACSP003.0722.00002	NRPS	6796983	6841369
ACSP003.0722.00002.C001	ACSP003.0722.00002.C001.region002	ACSP003.0722.00002	NRPS	995238	1073750
ACSP003.0722.00002.C001	ACSP003.0722.00002.C001.region002	ACSP003.0722.00002	lassopeptide	997149	1019658
ACSP003.0722.00002.C001	ACSP003.0722.00002.C001.region002	ACSP003.0722.00002	betalactone	1035409	1070586
ACSP003.0722.00002.C001	ACSP003.0722.00002.C001.region009	ACSP003.0722.00002	thiopeptide	4153424	4185196
ACSP003.0722.00002.C001	ACSP003.0722.00002.C001.region009	ACSP003.0722.00002	RiPP-like	4171371	4183285
ACSP008.0722.00001.C001	ACSP008.0722.00001.C001.region018	ACSP008.0722.00001	RiPP-like	4204174	4215035
ACSP008.0722.00001.C001	ACSP008.0722.00001.C001.region014	ACSP008.0722.00001	NRPS	3412359	3468143
ACSP008.0722.00001.C001	ACSP008.0722.00001.C001.region007	ACSP008.0722.00001	lanthipeptide-class-ii	2082124	2105466
ACSP008.0722.00001.C001	ACSP008.0722.00001.C001.region004	ACSP008.0722.00001	NRPS	1404451	1447703
ACSP008.0722.00001.C001	ACSP008.0722.00001.C001.region004	ACSP008.0722.00001	T1PKS	1408562	1448643
ACSP008.0722.00001.C001	ACSP008.0722.00001.C001.region026	ACSP008.0722.00001	indole	5540964	5562101
ACSP008.0722.00001.C001	ACSP008.0722.00001.C001.region019	ACSP008.0722.00001	NRPS	4264263	4313767
ACSP008.0722.00001.C001	ACSP008.0722.00001.C001.region019	ACSP008.0722.00001	T1PKS	4264365	4312104
ACSP008.0722.00001.C001	ACSP008.0722.00001.C001.region021	ACSP008.0722.00001	T1PKS	4421187	4466259
ACSP008.0722.00001.C001	ACSP008.0722.00001.C001.region021	ACSP008.0722.00001	terpene	4459045	4480071
ACSP008.0722.00001.C001	ACSP008.0722.00001.C001.region013	ACSP008.0722.00001	lanthipeptide-class-iii	2981790	3004358
ACSP008.0722.00001.C001	ACSP008.0722.00001.C001.region012	ACSP008.0722.00001	terpene	2871786	2892098
ACSP008.0722.00001.C001	ACSP008.0722.00001.C001.region012	ACSP008.0722.00001	lanthipeptide-class-iii	2880156	2899933
ACSP008.0722.00001.C001	ACSP008.0722.00001.C001.region008	ACSP008.0722.00001	terpene	2235266	2254157
ACSP008.0722.00001.C001	ACSP008.0722.00001.C001.region011	ACSP008.0722.00001	terpene	2827418	2848107
ACSP008.0722.00001.C001	ACSP008.0722.00001.C001.region016	ACSP008.0722.00001	NRPS	3966518	4007855
ACSP008.0722.00001.C001	ACSP008.0722.00001.C001.region016	ACSP008.0722.00001	other	3969283	4013117
ACSP008.0722.00001.C001	ACSP008.0722.00001.C001.region016	ACSP008.0722.00001	NRPS	4007957	4050193
ACSP008.0722.00001.C001	ACSP008.0722.00001.C001.region016	ACSP008.0722.00001	CDPS	4047413	4068136
ACSP008.0722.00001.C001	ACSP008.0722.00001.C001.region016	ACSP008.0722.00001	T1PKS	4059505	4140070
ACSP008.0722.00001.C001	ACSP008.0722.00001.C001.region002	ACSP008.0722.00001	NRPS-like	1092562	1133432
ACSP008.0722.00001.C001	ACSP008.0722.00001.C001.region002	ACSP008.0722.00001	T1PKS	1097004	1140906
ACSP008.0722.00001.C001	ACSP008.0722.00001.C001.region002	ACSP008.0722.00001	NRPS	1102247	1143949
ACSP008.0722.00001.C001	ACSP008.0722.00001.C001.region005	ACSP008.0722.00001	ectoine	1516524	1526950
ACSP008.0722.00001.C001	ACSP008.0722.00001.C001.region003	ACSP008.0722.00001	ladderane	1235937	1278265
ACSP008.0722.00001.C001	ACSP008.0722.00001.C001.region022	ACSP008.0722.00001	RiPP-like	4705789	4717682
ACSP008.0722.00001.C001	ACSP008.0722.00001.C001.region010	ACSP008.0722.00001	siderophore	2709818	2724727
ACSP008.0722.00001.C001	ACSP008.0722.00001.C001.region024	ACSP008.0722.00001	T1PKS	5223292	5268200
ACSP008.0722.00001.C001	ACSP008.0722.00001.C001.region024	ACSP008.0722.00001	hglE-KS	5228196	5275708
ACSP008.0722.00001.C001	ACSP008.0722.00001.C001.region015	ACSP008.0722.00001	NRPS	3698812	3764409
ACSP008.0722.00001.C001	ACSP008.0722.00001.C001.region015	ACSP008.0722.00001	T1PKS	3737925	3791170
ACSP008.0722.00001.C001	ACSP008.0722.00001.C001.region015	ACSP008.0722.00001	other	3753998	3798284
ACSP008.0722.00001.C001	ACSP008.0722.00001.C001.region015	ACSP008.0722.00001	T1PKS	3779207	3903299
ACSP008.0722.00001.C001	ACSP008.0722.00001.C001.region020	ACSP008.0722.00001	T3PKS	4323015	4364503
ACSP008.0722.00001.C001	ACSP008.0722.00001.C001.region023	ACSP008.0722.00001	amglyccycl	5037866	5059177
ACSP008.0722.00001.C001	ACSP008.0722.00001.C001.region025	ACSP008.0722.00001	butyrolactone	5481082	5491904
ACSP008.0722.00001.C001	ACSP008.0722.00001.C001.region001	ACSP008.0722.00001	ectoine	408090	414905
ACSP008.0722.00001.C001	ACSP008.0722.00001.C001.region006	ACSP008.0722.00001	lassopeptide	1681675	1704166
ACSP008.0722.00001.C001	ACSP008.0722.00001.C001.region017	ACSP008.0722.00001	T1PKS	4148700	4192190
ACSP008.0722.00001.C001	ACSP008.0722.00001.C001.region009	ACSP008.0722.00001	T2PKS	2430583	2503207
ACSP016.0722.00001.C001	ACSP016.0722.00001.C001.region003	ACSP016.0722.00001	transAT-PKS	1452794	1590138
ACSP016.0722.00001.C001	ACSP016.0722.00001.C001.region003	ACSP016.0722.00001	NRPS-like	1532345	1580469
ACSP016.0722.00001.C001	ACSP016.0722.00001.C001.region001	ACSP016.0722.00001	thiopeptide	20580	50411
ACSP016.0722.00001.C001	ACSP016.0722.00001.C001.region001	ACSP016.0722.00001	LAP	20580	44486
ACSP016.0722.00001.C001	ACSP016.0722.00001.C001.region002	ACSP016.0722.00001	T1PKS	890062	941866
ACSP022.0722.00001.C001	ACSP022.0722.00001.C001.region015	ACSP022.0722.00001	NRPS	6707508	6750415
ACSP022.0722.00001.C001	ACSP022.0722.00001.C001.region015	ACSP022.0722.00001	T1PKS	6722016	6776466
ACSP022.0722.00001.C001	ACSP022.0722.00001.C001.region015	ACSP022.0722.00001	NRPS	6750411	6792659
ACSP022.0722.00001.C001	ACSP022.0722.00001.C001.region016	ACSP022.0722.00001	NRPS-like	6795349	6835688
ACSP022.0722.00001.C001	ACSP022.0722.00001.C001.region016	ACSP022.0722.00001	NRPS	6796113	6840499
ACSP022.0722.00001.C001	ACSP022.0722.00001.C001.region018	ACSP022.0722.00001	siderophore	7718903	7731111
ACSP022.0722.00001.C001	ACSP022.0722.00001.C001.region019	ACSP022.0722.00001	T1PKS	7737446	7782015
ACSP022.0722.00001.C001	ACSP022.0722.00001.C001.region009	ACSP022.0722.00001	thiopeptide	4153707	4185479
ACSP022.0722.00001.C001	ACSP022.0722.00001.C001.region009	ACSP022.0722.00001	RiPP-like	4171654	4183568
ACSP022.0722.00001.C001	ACSP022.0722.00001.C001.region003	ACSP022.0722.00001	terpene	2149380	2170409
ACSP022.0722.00001.C001	ACSP022.0722.00001.C001.region008	ACSP022.0722.00001	amglyccycl	4067491	4088688
ACSP022.0722.00001.C001	ACSP022.0722.00001.C001.region004	ACSP022.0722.00001	NRPS	3373343	3428976
ACSP022.0722.00001.C001	ACSP022.0722.00001.C001.region002	ACSP022.0722.00001	NRPS	995207	1073766
ACSP022.0722.00001.C001	ACSP022.0722.00001.C001.region002	ACSP022.0722.00001	lassopeptide	997165	1019674
ACSP022.0722.00001.C001	ACSP022.0722.00001.C001.region002	ACSP022.0722.00001	betalactone	1035425	1070602
ACSP022.0722.00001.C001	ACSP022.0722.00001.C001.region001	ACSP022.0722.00001	terpene	141319	161958
ACSP022.0722.00001.C001	ACSP022.0722.00001.C001.region013	ACSP022.0722.00001	melanin	5449230	5461450
ACSP022.0722.00001.C001	ACSP022.0722.00001.C001.region007	ACSP022.0722.00001	RiPP-like	3961394	3971979
ACSP022.0722.00001.C001	ACSP022.0722.00001.C001.region005	ACSP022.0722.00001	LAP	3483943	3508268
ACSP022.0722.00001.C001	ACSP022.0722.00001.C001.region006	ACSP022.0722.00001	NAPAA	3655686	3689592
ACSP022.0722.00001.C001	ACSP022.0722.00001.C001.region011	ACSP022.0722.00001	siderophore	4782176	4793483
ACSP022.0722.00001.C001	ACSP022.0722.00001.C001.region017	ACSP022.0722.00001	RRE-containing	6854006	6874291
ACSP022.0722.00001.C001	ACSP022.0722.00001.C001.region012	ACSP022.0722.00001	lanthipeptide-class-iv	4934507	4957252
ACSP022.0722.00001.C001	ACSP022.0722.00001.C001.region014	ACSP022.0722.00001	T1PKS	6550373	6638803
ACSP022.0722.00001.C001	ACSP022.0722.00001.C001.region014	ACSP022.0722.00001	ranthipeptide	6552644	6574362
ACSP022.0722.00001.C001	ACSP022.0722.00001.C001.region014	ACSP022.0722.00001	T1PKS	6624764	6676842
ACSP022.0722.00001.C001	ACSP022.0722.00001.C001.region010	ACSP022.0722.00001	NRPS	4504424	4570760
ACSP022.0722.00001.C001	ACSP022.0722.00001.C001.region010	ACSP022.0722.00001	lanthipeptide-class-ii	4521774	4544387
ACSP022.0722.00001.C001	ACSP022.0722.00001.C001.region020	ACSP022.0722.00001	T3PKS	8838091	8879156
ACSP023.0722.00001.C001	ACSP023.0722.00001.C001.region001	ACSP023.0722.00001	lanthipeptide-class-ii	76766	104579
ACSP024.0722.00001.C001	ACSP024.0722.00001.C001.region001	ACSP024.0722.00001	lanthipeptide-class-ii	88438	116261
ACSP026.0722.00001.C001	ACSP026.0722.00001.C001.region001	ACSP026.0722.00001	RiPP-like	1062272	1072686
ACSP026.0722.00001.C001	ACSP026.0722.00001.C001.region002	ACSP026.0722.00001	LAP	2250971	2281295
ACSP026.0722.00001.C001	ACSP026.0722.00001.C001.region002	ACSP026.0722.00001	thiopeptide	2250971	2281295
ACSP034.0722.00001.C001	ACSP034.0722.00001.C001.region001	ACSP034.0722.00001	RiPP-like	2233687	2243996
ACSP041.0722.00001.C001	ACSP041.0722.00001.C001.region001	ACSP041.0722.00001	lanthipeptide-class-i	456079	480326
ACSP048.0722.00001.C001	ACSP048.0722.00001.C001.region016	ACSP048.0722.00001	other	6291872	6333162
ACSP048.0722.00001.C001	ACSP048.0722.00001.C001.region016	ACSP048.0722.00001	T1PKS	6314330	6394543
ACSP048.0722.00001.C001	ACSP048.0722.00001.C001.region016	ACSP048.0722.00001	NRPS	6355567	6410799
ACSP048.0722.00001.C001	ACSP048.0722.00001.C001.region016	ACSP048.0722.00001	T1PKS	6379798	6432263
ACSP048.0722.00001.C001	ACSP048.0722.00001.C001.region009	ACSP048.0722.00001	butyrolactone	3545742	3556540
ACSP048.0722.00001.C001	ACSP048.0722.00001.C001.region007	ACSP048.0722.00001	lassopeptide	3463437	3485982
ACSP048.0722.00001.C001	ACSP048.0722.00001.C001.region004	ACSP048.0722.00001	terpene	3089860	3109014
ACSP048.0722.00001.C001	ACSP048.0722.00001.C001.region015	ACSP048.0722.00001	lanthipeptide-class-iii	5973062	5995618
ACSP048.0722.00001.C001	ACSP048.0722.00001.C001.region015	ACSP048.0722.00001	NRPS	5991021	6050550
ACSP048.0722.00001.C001	ACSP048.0722.00001.C001.region019	ACSP048.0722.00001	T1PKS	6635880	6678902
ACSP048.0722.00001.C001	ACSP048.0722.00001.C001.region019	ACSP048.0722.00001	hglE-KS	6639595	6685337
ACSP048.0722.00001.C001	ACSP048.0722.00001.C001.region001	ACSP048.0722.00001	T3PKS	1291653	1332703
ACSP048.0722.00001.C001	ACSP048.0722.00001.C001.region022	ACSP048.0722.00001	bottromycin	7906569	7927331
ACSP048.0722.00001.C001	ACSP048.0722.00001.C001.region002	ACSP048.0722.00001	CDPS	1682941	1703658
ACSP048.0722.00001.C001	ACSP048.0722.00001.C001.region020	ACSP048.0722.00001	RRE-containing	7574311	7595400
ACSP048.0722.00001.C001	ACSP048.0722.00001.C001.region020	ACSP048.0722.00001	terpene	7589732	7610098
ACSP048.0722.00001.C001	ACSP048.0722.00001.C001.region012	ACSP048.0722.00001	NRPS	4184258	4253537
ACSP048.0722.00001.C001	ACSP048.0722.00001.C001.region010	ACSP048.0722.00001	betalactone	3607397	3637791
ACSP048.0722.00001.C001	ACSP048.0722.00001.C001.region017	ACSP048.0722.00001	terpene	6453526	6476382
ACSP048.0722.00001.C001	ACSP048.0722.00001.C001.region008	ACSP048.0722.00001	ectoine	3499350	3509746
ACSP048.0722.00001.C001	ACSP048.0722.00001.C001.region005	ACSP048.0722.00001	RiPP-like	3184447	3194246
ACSP048.0722.00001.C001	ACSP048.0722.00001.C001.region018	ACSP048.0722.00001	T1PKS	6534764	6578545
ACSP048.0722.00001.C001	ACSP048.0722.00001.C001.region011	ACSP048.0722.00001	NRPS-like	3704966	3741697
ACSP048.0722.00001.C001	ACSP048.0722.00001.C001.region011	ACSP048.0722.00001	NRPS	3713231	3776785
ACSP048.0722.00001.C001	ACSP048.0722.00001.C001.region011	ACSP048.0722.00001	RiPP-like	3716492	3728427
ACSP048.0722.00001.C001	ACSP048.0722.00001.C001.region011	ACSP048.0722.00001	NRPS-like	3757208	3788522
ACSP048.0722.00001.C001	ACSP048.0722.00001.C001.region011	ACSP048.0722.00001	other	3758539	3798596
ACSP048.0722.00001.C001	ACSP048.0722.00001.C001.region011	ACSP048.0722.00001	thioamitides	3794673	3817330
ACSP048.0722.00001.C001	ACSP048.0722.00001.C001.region023	ACSP048.0722.00001	T1PKS	9109052	9155538
ACSP048.0722.00001.C001	ACSP048.0722.00001.C001.region006	ACSP048.0722.00001	lanthipeptide-class-ii	3320986	3343671
ACSP048.0722.00001.C001	ACSP048.0722.00001.C001.region003	ACSP048.0722.00001	siderophore	2206752	2219985
ACSP048.0722.00001.C001	ACSP048.0722.00001.C001.region021	ACSP048.0722.00001	terpene	7869388	7895457
ACSP048.0722.00001.C001	ACSP048.0722.00001.C001.region013	ACSP048.0722.00001	terpene	5475339	5495013
ACSP048.0722.00001.C001	ACSP048.0722.00001.C001.region014	ACSP048.0722.00001	T1PKS	5685376	5730820
ACSP050.0722.00001.C001	ACSP050.0722.00001.C001.region001	ACSP050.0722.00001	thiopeptide	1293656	1323525
ACSP050.0722.00001.C001	ACSP050.0722.00001.C001.region002	ACSP050.0722.00001	lanthipeptide-class-ii	1458483	1481267
ACSP052.0722.00001.C001	ACSP052.0722.00001.C001.region001	ACSP052.0722.00001	T3PKS	1899726	1940803
ACSP052.0722.00001.C001	ACSP052.0722.00001.C001.region003	ACSP052.0722.00001	terpene	3293862	3314741
ACSP052.0722.00001.C001	ACSP052.0722.00001.C001.region002	ACSP052.0722.00001	betalactone	2283100	2315271
ACSP054.0722.00001.C001	ACSP054.0722.00001.C001.region001	ACSP054.0722.00001	LAP	1659909	1690233
ACSP054.0722.00001.C001	ACSP054.0722.00001.C001.region001	ACSP054.0722.00001	thiopeptide	1659909	1690233
ACSP055.0722.00001.C001	ACSP055.0722.00001.C001.region001	ACSP055.0722.00001	thiopeptide	106808	137156
ACSP055.0722.00001.C001	ACSP055.0722.00001.C001.region004	ACSP055.0722.00001	LAP	2895805	2917979
ACSP055.0722.00001.C001	ACSP055.0722.00001.C001.region003	ACSP055.0722.00001	RiPP-like	1380870	1391665
ACSP055.0722.00001.C001	ACSP055.0722.00001.C001.region002	ACSP055.0722.00001	RiPP-like	1213503	1222890
ACSP058.0722.00001.C001	ACSP058.0722.00001.C001.region003	ACSP058.0722.00001	lanthipeptide-class-i	2641478	2666590
ACSP058.0722.00001.C001	ACSP058.0722.00001.C001.region018	ACSP058.0722.00001	betalactone	8798955	8820469
ACSP058.0722.00001.C001	ACSP058.0722.00001.C001.region015	ACSP058.0722.00001	NRPS	7255245	7299159
ACSP058.0722.00001.C001	ACSP058.0722.00001.C001.region021	ACSP058.0722.00001	T2PKS	9491411	9563888
ACSP058.0722.00001.C001	ACSP058.0722.00001.C001.region004	ACSP058.0722.00001	LAP	3840694	3865014
ACSP058.0722.00001.C001	ACSP058.0722.00001.C001.region011	ACSP058.0722.00001	transAT-PKS	5438765	5492620
ACSP058.0722.00001.C001	ACSP058.0722.00001.C001.region011	ACSP058.0722.00001	RRE-containing	5462946	5482600
ACSP058.0722.00001.C001	ACSP058.0722.00001.C001.region009	ACSP058.0722.00001	T1PKS	5279616	5332782
ACSP058.0722.00001.C001	ACSP058.0722.00001.C001.region009	ACSP058.0722.00001	NRPS	5287852	5336358
ACSP058.0722.00001.C001	ACSP058.0722.00001.C001.region012	ACSP058.0722.00001	siderophore	6081261	6094278
ACSP058.0722.00001.C001	ACSP058.0722.00001.C001.region020	ACSP058.0722.00001	phosphonate	9362228	9403119
ACSP058.0722.00001.C001	ACSP058.0722.00001.C001.region024	ACSP058.0722.00001	T3PKS	11562357	11603416
ACSP058.0722.00001.C001	ACSP058.0722.00001.C001.region001	ACSP058.0722.00001	terpene	147720	168121
ACSP058.0722.00001.C001	ACSP058.0722.00001.C001.region002	ACSP058.0722.00001	terpene	2203125	2224265
ACSP058.0722.00001.C001	ACSP058.0722.00001.C001.region007	ACSP058.0722.00001	NRPS	4627570	4672860
ACSP058.0722.00001.C001	ACSP058.0722.00001.C001.region007	ACSP058.0722.00001	NRPS-like	4636403	4676537
ACSP058.0722.00001.C001	ACSP058.0722.00001.C001.region019	ACSP058.0722.00001	betalactone	9227965	9250472
ACSP058.0722.00001.C001	ACSP058.0722.00001.C001.region019	ACSP058.0722.00001	T1PKS	9236718	9287265
ACSP058.0722.00001.C001	ACSP058.0722.00001.C001.region019	ACSP058.0722.00001	T1PKS	9275523	9348109
ACSP058.0722.00001.C001	ACSP058.0722.00001.C001.region013	ACSP058.0722.00001	NAPAA	6467611	6501529
ACSP058.0722.00001.C001	ACSP058.0722.00001.C001.region008	ACSP058.0722.00001	RiPP-like	4682937	4693321
ACSP058.0722.00001.C001	ACSP058.0722.00001.C001.region023	ACSP058.0722.00001	T1PKS	10448021	10492635
ACSP058.0722.00001.C001	ACSP058.0722.00001.C001.region014	ACSP058.0722.00001	ranthipeptide	6972653	6994291
ACSP058.0722.00001.C001	ACSP058.0722.00001.C001.region016	ACSP058.0722.00001	lanthipeptide-class-iii	7453260	7475795
ACSP058.0722.00001.C001	ACSP058.0722.00001.C001.region005	ACSP058.0722.00001	NRPS	3967460	4033711
ACSP058.0722.00001.C001	ACSP058.0722.00001.C001.region017	ACSP058.0722.00001	NRPS	7733046	7784129
ACSP058.0722.00001.C001	ACSP058.0722.00001.C001.region010	ACSP058.0722.00001	redox-cofactor	5375849	5402411
ACSP058.0722.00001.C001	ACSP058.0722.00001.C001.region006	ACSP058.0722.00001	furan	4397789	4418809
ACSP058.0722.00001.C001	ACSP058.0722.00001.C001.region022	ACSP058.0722.00001	T3PKS	10367145	10390609
ACSP058.0722.00001.C001	ACSP058.0722.00001.C001.region022	ACSP058.0722.00001	NRPS	10370822	10427355
ACSP074.0722.00001.C001	ACSP074.0722.00001.C001.region023	ACSP074.0722.00001	T1PKS	8522770	8573972
ACSP074.0722.00001.C001	ACSP074.0722.00001.C001.region013	ACSP074.0722.00001	T2PKS	3670131	3742619
ACSP074.0722.00001.C001	ACSP074.0722.00001.C001.region005	ACSP074.0722.00001	NRPS	1690537	1750745
ACSP074.0722.00001.C001	ACSP074.0722.00001.C001.region017	ACSP074.0722.00001	siderophore	4694884	4708009
ACSP074.0722.00001.C001	ACSP074.0722.00001.C001.region003	ACSP074.0722.00001	lanthipeptide-class-iv	1069943	1092634
ACSP074.0722.00001.C001	ACSP074.0722.00001.C001.region007	ACSP074.0722.00001	other	2488734	2529718
ACSP074.0722.00001.C001	ACSP074.0722.00001.C001.region007	ACSP074.0722.00001	T1PKS	2507702	2552281
ACSP074.0722.00001.C001	ACSP074.0722.00001.C001.region019	ACSP074.0722.00001	NRPS	6366823	6425441
ACSP074.0722.00001.C001	ACSP074.0722.00001.C001.region019	ACSP074.0722.00001	betalactone	6369209	6416844
ACSP074.0722.00001.C001	ACSP074.0722.00001.C001.region001	ACSP074.0722.00001	terpene	166894	187800
ACSP074.0722.00001.C001	ACSP074.0722.00001.C001.region015	ACSP074.0722.00001	NAPAA	4214070	4253579
ACSP074.0722.00001.C001	ACSP074.0722.00001.C001.region020	ACSP074.0722.00001	NRPS	6482177	6532608
ACSP074.0722.00001.C001	ACSP074.0722.00001.C001.region020	ACSP074.0722.00001	T1PKS	6482742	6532361
ACSP074.0722.00001.C001	ACSP074.0722.00001.C001.region014	ACSP074.0722.00001	T1PKS	3778990	3845609
ACSP074.0722.00001.C001	ACSP074.0722.00001.C001.region014	ACSP074.0722.00001	oligosaccharide	3820105	3846280
ACSP074.0722.00001.C001	ACSP074.0722.00001.C001.region009	ACSP074.0722.00001	NRPS	2995356	3044484
ACSP074.0722.00001.C001	ACSP074.0722.00001.C001.region010	ACSP074.0722.00001	T1PKS	3237587	3340523
ACSP074.0722.00001.C001	ACSP074.0722.00001.C001.region010	ACSP074.0722.00001	NRPS-like	3237587	3282964
ACSP074.0722.00001.C001	ACSP074.0722.00001.C001.region010	ACSP074.0722.00001	NRPS-like	3263606	3313305
ACSP074.0722.00001.C001	ACSP074.0722.00001.C001.region008	ACSP074.0722.00001	T1PKS	2626192	2710257
ACSP074.0722.00001.C001	ACSP074.0722.00001.C001.region008	ACSP074.0722.00001	T1PKS	2701910	2874555
ACSP074.0722.00001.C001	ACSP074.0722.00001.C001.region008	ACSP074.0722.00001	NRPS-like	2844163	2877999
ACSP074.0722.00001.C001	ACSP074.0722.00001.C001.region016	ACSP074.0722.00001	lanthipeptide-class-iii	4317180	4339799
ACSP074.0722.00001.C001	ACSP074.0722.00001.C001.region012	ACSP074.0722.00001	NRPS	3616295	3659871
ACSP074.0722.00001.C001	ACSP074.0722.00001.C001.region012	ACSP074.0722.00001	NRPS-like	3623202	3664326
ACSP074.0722.00001.C001	ACSP074.0722.00001.C001.region011	ACSP074.0722.00001	T1PKS	3363103	3478041
ACSP074.0722.00001.C001	ACSP074.0722.00001.C001.region011	ACSP074.0722.00001	NRPS	3381328	3405443
ACSP074.0722.00001.C001	ACSP074.0722.00001.C001.region011	ACSP074.0722.00001	NRPS-like	3400889	3429584
ACSP074.0722.00001.C001	ACSP074.0722.00001.C001.region011	ACSP074.0722.00001	nucleoside	3462085	3479599
ACSP074.0722.00001.C001	ACSP074.0722.00001.C001.region011	ACSP074.0722.00001	NRPS	3464054	3507629
ACSP074.0722.00001.C001	ACSP074.0722.00001.C001.region011	ACSP074.0722.00001	T1PKS	3491034	3608194
ACSP074.0722.00001.C001	ACSP074.0722.00001.C001.region011	ACSP074.0722.00001	NRPS-like	3588544	3610161
ACSP074.0722.00001.C001	ACSP074.0722.00001.C001.region011	ACSP074.0722.00001	butyrolactone	3604403	3614683
ACSP074.0722.00001.C001	ACSP074.0722.00001.C001.region022	ACSP074.0722.00001	butyrolactone	8124066	8134807
ACSP074.0722.00001.C001	ACSP074.0722.00001.C001.region004	ACSP074.0722.00001	T1PKS	1589366	1630493
ACSP074.0722.00001.C001	ACSP074.0722.00001.C001.region004	ACSP074.0722.00001	NRPS-like	1593020	1630493
ACSP074.0722.00001.C001	ACSP074.0722.00001.C001.region002	ACSP074.0722.00001	T1PKS	241265	285911
ACSP074.0722.00001.C001	ACSP074.0722.00001.C001.region002	ACSP074.0722.00001	butyrolactone	247968	258218
ACSP074.0722.00001.C001	ACSP074.0722.00001.C001.region002	ACSP074.0722.00001	NRPS-like	268019	313250
ACSP074.0722.00001.C001	ACSP074.0722.00001.C001.region002	ACSP074.0722.00001	T1PKS	268019	313250
ACSP074.0722.00001.C001	ACSP074.0722.00001.C001.region006	ACSP074.0722.00001	RiPP-like	2389157	2399982
ACSP074.0722.00001.C001	ACSP074.0722.00001.C001.region021	ACSP074.0722.00001	T1PKS	6547881	6628799
ACSP074.0722.00001.C001	ACSP074.0722.00001.C001.region021	ACSP074.0722.00001	NRPS-like	6547881	6593973
ACSP074.0722.00001.C001	ACSP074.0722.00001.C001.region021	ACSP074.0722.00001	NRPS-like	6592487	6636420
ACSP074.0722.00001.C001	ACSP074.0722.00001.C001.region021	ACSP074.0722.00001	aminocoumarin	6601246	6622491
ACSP074.0722.00001.C001	ACSP074.0722.00001.C001.region021	ACSP074.0722.00001	nucleoside	6611250	6632234
ACSP074.0722.00001.C001	ACSP074.0722.00001.C001.region018	ACSP074.0722.00001	thiopeptide	4920198	4944581
ACSP074.0722.00001.C001	ACSP074.0722.00001.C001.region018	ACSP074.0722.00001	thioamitides	4922110	4944581
ACSP074.0722.00001.C001	ACSP074.0722.00001.C001.region024	ACSP074.0722.00001	T3PKS	8817640	8858705
ACSP075.0722.00001.C001	ACSP075.0722.00001.C001.region002	ACSP075.0722.00001	NRPS	2602660	2653135
ACSP075.0722.00001.C001	ACSP075.0722.00001.C001.region001	ACSP075.0722.00001	thiopeptide	97824	128086
ACSP077.0722.00001.C001	ACSP077.0722.00001.C001.region003	ACSP077.0722.00001	RiPP-like	1382921	1393716
ACSP077.0722.00001.C001	ACSP077.0722.00001.C001.region002	ACSP077.0722.00001	T1PKS	813328	862901
ACSP077.0722.00001.C001	ACSP077.0722.00001.C001.region004	ACSP077.0722.00001	lanthipeptide-class-iii	2940181	2962740
ACSP077.0722.00001.C001	ACSP077.0722.00001.C001.region001	ACSP077.0722.00001	thiopeptide	105894	136260
ACSP078.0722.00001.C001	ACSP078.0722.00001.C001.region001	ACSP078.0722.00001	NRPS	3711138	3777219
ACSP078.0722.00001.C001	ACSP078.0722.00001.C001.region002	ACSP078.0722.00001	thiopeptide	3779685	3809512
ACSP079.0722.00001.C001	ACSP079.0722.00001.C001.region011	ACSP079.0722.00001	betalactone	8876369	8898784
ACSP079.0722.00001.C001	ACSP079.0722.00001.C001.region006	ACSP079.0722.00001	NRPS-like	4905420	4946283
ACSP079.0722.00001.C001	ACSP079.0722.00001.C001.region006	ACSP079.0722.00001	NRPS	4927802	4973259
ACSP079.0722.00001.C001	ACSP079.0722.00001.C001.region008	ACSP079.0722.00001	NAPAA	6596221	6630076
ACSP079.0722.00001.C001	ACSP079.0722.00001.C001.region002	ACSP079.0722.00001	siderophore	856386	867575
ACSP079.0722.00001.C001	ACSP079.0722.00001.C001.region001	ACSP079.0722.00001	T1PKS	802396	847061
ACSP079.0722.00001.C001	ACSP079.0722.00001.C001.region005	ACSP079.0722.00001	indole	4620897	4641902
ACSP079.0722.00001.C001	ACSP079.0722.00001.C001.region003	ACSP079.0722.00001	T3PKS	1882542	1923613
ACSP079.0722.00001.C001	ACSP079.0722.00001.C001.region012	ACSP079.0722.00001	NRPS	9018345	9068968
ACSP079.0722.00001.C001	ACSP079.0722.00001.C001.region012	ACSP079.0722.00001	terpene	9050436	9071576
ACSP079.0722.00001.C001	ACSP079.0722.00001.C001.region004	ACSP079.0722.00001	terpene	2460382	2474303
ACSP079.0722.00001.C001	ACSP079.0722.00001.C001.region007	ACSP079.0722.00001	betalactone	4996642	5023973
ACSP079.0722.00001.C001	ACSP079.0722.00001.C001.region009	ACSP079.0722.00001	siderophore	6882358	6895380
ACSP079.0722.00001.C001	ACSP079.0722.00001.C001.region010	ACSP079.0722.00001	RiPP-like	8103456	8115262
ACTE001.0722.00001.C001	ACTE001.0722.00001.C001.region025	ACTE001.0722.00001	nucleoside	8106323	8126686
ACTE001.0722.00001.C001	ACTE001.0722.00001.C001.region009	ACTE001.0722.00001	NRPS	3361072	3417747
ACTE001.0722.00001.C001	ACTE001.0722.00001.C001.region009	ACTE001.0722.00001	NRPS	3417318	3464137
ACTE001.0722.00001.C001	ACTE001.0722.00001.C001.region009	ACTE001.0722.00001	T1PKS	3425555	3467146
ACTE001.0722.00001.C001	ACTE001.0722.00001.C001.region005	ACTE001.0722.00001	LAP	2173567	2198059
ACTE001.0722.00001.C001	ACTE001.0722.00001.C001.region010	ACTE001.0722.00001	NRPS	3478351	3544211
ACTE001.0722.00001.C001	ACTE001.0722.00001.C001.region010	ACTE001.0722.00001	T3PKS	3531030	3571379
ACTE001.0722.00001.C001	ACTE001.0722.00001.C001.region006	ACTE001.0722.00001	amglyccycl	2419150	2440275
ACTE001.0722.00001.C001	ACTE001.0722.00001.C001.region018	ACTE001.0722.00001	T1PKS	5610278	5689547
ACTE001.0722.00001.C001	ACTE001.0722.00001.C001.region018	ACTE001.0722.00001	NRPS-like	5640311	5689547
ACTE001.0722.00001.C001	ACTE001.0722.00001.C001.region011	ACTE001.0722.00001	NRPS	3745705	3814194
ACTE001.0722.00001.C001	ACTE001.0722.00001.C001.region003	ACTE001.0722.00001	terpene	2051275	2072517
ACTE001.0722.00001.C001	ACTE001.0722.00001.C001.region021	ACTE001.0722.00001	phosphoglycolipid	6696395	6721093
ACTE001.0722.00001.C001	ACTE001.0722.00001.C001.region023	ACTE001.0722.00001	T1PKS	6837761	6882336
ACTE001.0722.00001.C001	ACTE001.0722.00001.C001.region013	ACTE001.0722.00001	lanthipeptide-class-i	4178710	4203248
ACTE001.0722.00001.C001	ACTE001.0722.00001.C001.region024	ACTE001.0722.00001	T3PKS	7880205	7921264
ACTE001.0722.00001.C001	ACTE001.0722.00001.C001.region020	ACTE001.0722.00001	oligosaccharide	5783791	5809937
ACTE001.0722.00001.C001	ACTE001.0722.00001.C001.region020	ACTE001.0722.00001	T1PKS	5784411	5850509
ACTE001.0722.00001.C001	ACTE001.0722.00001.C001.region016	ACTE001.0722.00001	melanin	4856205	4868286
ACTE001.0722.00001.C001	ACTE001.0722.00001.C001.region002	ACTE001.0722.00001	indole	1715620	1738890
ACTE001.0722.00001.C001	ACTE001.0722.00001.C001.region012	ACTE001.0722.00001	siderophore	4075305	4086847
ACTE001.0722.00001.C001	ACTE001.0722.00001.C001.region022	ACTE001.0722.00001	siderophore	6824213	6836421
ACTE001.0722.00001.C001	ACTE001.0722.00001.C001.region008	ACTE001.0722.00001	NRPS	3241507	3284397
ACTE001.0722.00001.C001	ACTE001.0722.00001.C001.region008	ACTE001.0722.00001	T1PKS	3245637	3287383
ACTE001.0722.00001.C001	ACTE001.0722.00001.C001.region008	ACTE001.0722.00001	NRPS-like	3249328	3287844
ACTE001.0722.00001.C001	ACTE001.0722.00001.C001.region017	ACTE001.0722.00001	lanthipeptide-class-iii	5071703	5094343
ACTE001.0722.00001.C001	ACTE001.0722.00001.C001.region001	ACTE001.0722.00001	terpene	159265	171736
ACTE001.0722.00001.C001	ACTE001.0722.00001.C001.region015	ACTE001.0722.00001	NRPS	4532468	4584549
ACTE001.0722.00001.C001	ACTE001.0722.00001.C001.region014	ACTE001.0722.00001	RiPP-like	4296972	4308898
ACTE001.0722.00001.C001	ACTE001.0722.00001.C001.region004	ACTE001.0722.00001	NRPS-like	2132637	2173443
ACTE001.0722.00001.C001	ACTE001.0722.00001.C001.region004	ACTE001.0722.00001	betalactone	2138801	2166436
ACTE001.0722.00001.C001	ACTE001.0722.00001.C001.region019	ACTE001.0722.00001	NRPS-like	5697071	5740782
ACTE001.0722.00001.C001	ACTE001.0722.00001.C001.region007	ACTE001.0722.00001	other	2813026	2854010
ACTH003.0722.00001.C001	ACTH003.0722.00001.C001.region009	ACTH003.0722.00001	thioamitides	5329026	5351563
ACTH003.0722.00001.C001	ACTH003.0722.00001.C001.region009	ACTH003.0722.00001	LAP	5330378	5359507
ACTH003.0722.00001.C001	ACTH003.0722.00001.C001.region009	ACTH003.0722.00001	lanthipeptide-class-ii	5351662	5374320
ACTH003.0722.00001.C001	ACTH003.0722.00001.C001.region014	ACTH003.0722.00001	terpene	6475696	6495506
ACTH003.0722.00001.C001	ACTH003.0722.00001.C001.region012	ACTH003.0722.00001	other	6069013	6110141
ACTH003.0722.00001.C001	ACTH003.0722.00001.C001.region015	ACTH003.0722.00001	terpene	7321605	7342505
ACTH003.0722.00001.C001	ACTH003.0722.00001.C001.region016	ACTH003.0722.00001	indole	7385897	7407022
ACTH003.0722.00001.C001	ACTH003.0722.00001.C001.region004	ACTH003.0722.00001	NRPS	1474354	1538211
ACTH003.0722.00001.C001	ACTH003.0722.00001.C001.region004	ACTH003.0722.00001	T1PKS	1480684	1523889
ACTH003.0722.00001.C001	ACTH003.0722.00001.C001.region004	ACTH003.0722.00001	NRPS	1528494	1613108
ACTH003.0722.00001.C001	ACTH003.0722.00001.C001.region008	ACTH003.0722.00001	NRPS	5216723	5256255
ACTH003.0722.00001.C001	ACTH003.0722.00001.C001.region006	ACTH003.0722.00001	terpene	4176479	4196973
ACTH003.0722.00001.C001	ACTH003.0722.00001.C001.region005	ACTH003.0722.00001	ectoine	2142509	2152923
ACTH003.0722.00001.C001	ACTH003.0722.00001.C001.region007	ACTH003.0722.00001	RiPP-like	4226065	4236860
ACTH003.0722.00001.C001	ACTH003.0722.00001.C001.region010	ACTH003.0722.00001	NRPS	5374681	5445015
ACTH003.0722.00001.C001	ACTH003.0722.00001.C001.region010	ACTH003.0722.00001	T1PKS	5381246	5426703
ACTH003.0722.00001.C001	ACTH003.0722.00001.C001.region002	ACTH003.0722.00001	terpene	423234	443382
ACTH003.0722.00001.C001	ACTH003.0722.00001.C001.region013	ACTH003.0722.00001	T3PKS	6149586	6190729
ACTH003.0722.00001.C001	ACTH003.0722.00001.C001.region003	ACTH003.0722.00001	T1PKS	666034	708003
ACTH003.0722.00001.C001	ACTH003.0722.00001.C001.region001	ACTH003.0722.00001	siderophore	209614	225065
ACTH003.0722.00001.C001	ACTH003.0722.00001.C001.region011	ACTH003.0722.00001	terpene	5642774	5666521
ACTR002.0722.00001.C001	ACTR002.0722.00001.C001.region001	ACTR002.0722.00001	RRE-containing	594321	614582
ACTR002.0722.00001.C001	ACTR002.0722.00001.C001.region002	ACTR002.0722.00001	LAP	911367	933529
ACTR003.0722.00001.C001	ACTR003.0722.00001.C001.region006	ACTR003.0722.00001	ectoine	3315717	3326119
ACTR003.0722.00001.C001	ACTR003.0722.00001.C001.region004	ACTR003.0722.00001	RiPP-like	2073480	2084956
ACTR003.0722.00001.C001	ACTR003.0722.00001.C001.region001	ACTR003.0722.00001	other	203926	245123
ACTR003.0722.00001.C001	ACTR003.0722.00001.C001.region007	ACTR003.0722.00001	terpene	3386924	3408010
ACTR003.0722.00001.C001	ACTR003.0722.00001.C001.region005	ACTR003.0722.00001	T1PKS	2658422	2704461
ACTR003.0722.00001.C001	ACTR003.0722.00001.C001.region005	ACTR003.0722.00001	NRPS-like	2664457	2709038
ACTR003.0722.00001.C001	ACTR003.0722.00001.C001.region003	ACTR003.0722.00001	NRPS	1260267	1314593
ACTR003.0722.00001.C001	ACTR003.0722.00001.C001.region002	ACTR003.0722.00001	RiPP-like	989926	998836
ACVI001.0722.00001.C001	ACVI001.0722.00001.C001.region002	ACVI001.0722.00001	thiopeptide	2516216	2546476
ACVI001.0722.00001.C001	ACVI001.0722.00001.C001.region001	ACVI001.0722.00001	RiPP-like	1000977	1011772
ACVI002.0722.00001.C001	ACVI002.0722.00001.C001.region002	ACVI002.0722.00001	RiPP-like	302699	311412
ACVI002.0722.00001.C001	ACVI002.0722.00001.C001.region001	ACVI002.0722.00001	arylpolyene	228923	271263
ACVI002.0722.00001.C001	ACVI002.0722.00001.C001.region003	ACVI002.0722.00001	RiPP-like	2495833	2506628
ACWU002.0722.00001.C001	ACWU002.0722.00001.C001.region001	ACWU002.0722.00001	butyrolactone	60845	71775
ACWU002.0722.00001.C001	ACWU002.0722.00001.C001.region003	ACWU002.0722.00001	LAP	713151	734852
ACWU002.0722.00001.C001	ACWU002.0722.00001.C001.region005	ACWU002.0722.00001	linaridin	1150800	1177227
ACWU002.0722.00001.C001	ACWU002.0722.00001.C001.region004	ACWU002.0722.00001	lanthipeptide-class-ii	986989	1008366
ACWU002.0722.00001.C001	ACWU002.0722.00001.C001.region006	ACWU002.0722.00001	lanthipeptide-class-ii	1794933	1818263
ACWU002.0722.00001.C001	ACWU002.0722.00001.C001.region008	ACWU002.0722.00001	phosphoglycolipid	2689665	2711566
ACWU002.0722.00001.C001	ACWU002.0722.00001.C001.region002	ACWU002.0722.00001	transAT-PKS	464319	529330
ACWU002.0722.00001.C001	ACWU002.0722.00001.C001.region002	ACWU002.0722.00001	NRPS	464320	514561
ACWU002.0722.00001.C001	ACWU002.0722.00001.C001.region007	ACWU002.0722.00001	NRPS	2570567	2618763
ADEQ001.0722.00001.C001	ADEQ001.0722.00001.C001.region002	ADEQ001.0722.00001	RRE-containing	359837	380095
ADEQ001.0722.00001.C001	ADEQ001.0722.00001.C001.region001	ADEQ001.0722.00001	NRPS	65578	118816
ADEQ001.0722.00001.C001	ADEQ001.0722.00001.C001.region003	ADEQ001.0722.00001	betalactone	1197200	1221159
ADHA001.0722.00001.C001	ADHA001.0722.00001.C001.region002	ADHA001.0722.00001	RRE-containing	512020	532278
ADHA001.0722.00001.C001	ADHA001.0722.00001.C001.region004	ADHA001.0722.00001	betalactone	1860637	1893323
ADHA001.0722.00001.C001	ADHA001.0722.00001.C001.region003	ADHA001.0722.00001	betalactone	1677664	1699719
ADHA001.0722.00001.C001	ADHA001.0722.00001.C001.region001	ADHA001.0722.00001	NRPS-like	236051	277831
ADHA001.0722.00001.C001	ADHA001.0722.00001.C001.region001	ADHA001.0722.00001	NRPS	241352	291303
AECH001.0722.00001.C001	AECH001.0722.00001.C001.region004	AECH001.0722.00001	betalactone	3392081	3414467
AECH001.0722.00001.C001	AECH001.0722.00001.C001.region003	AECH001.0722.00001	redox-cofactor	3160437	3183242
AECH001.0722.00001.C001	AECH001.0722.00001.C001.region001	AECH001.0722.00001	terpene	223436	244387
AECH001.0722.00001.C001	AECH001.0722.00001.C001.region005	AECH001.0722.00001	betalactone	3468715	3494968
AECH001.0722.00001.C001	AECH001.0722.00001.C001.region002	AECH001.0722.00001	T3PKS	1628007	1669087
AEER001.0722.00001.C001	AEER001.0722.00001.C001.region007	AEER001.0722.00001	T1PKS	3315639	3386773
AEER001.0722.00001.C001	AEER001.0722.00001.C001.region004	AEER001.0722.00001	other	2504281	2544758
AEER001.0722.00001.C001	AEER001.0722.00001.C001.region001	AEER001.0722.00001	amglyccycl	1503714	1524998
AEER001.0722.00001.C001	AEER001.0722.00001.C001.region006	AEER001.0722.00001	siderophore	3120664	3132494
AEER001.0722.00001.C001	AEER001.0722.00001.C001.region005	AEER001.0722.00001	NRPS-like	2850446	2894337
AEER001.0722.00001.C001	AEER001.0722.00001.C001.region008	AEER001.0722.00001	terpene	3495548	3517701
AEER001.0722.00001.C001	AEER001.0722.00001.C001.region002	AEER001.0722.00001	NAPAA	1795098	1828977
AEER001.0722.00001.C001	AEER001.0722.00001.C001.region003	AEER001.0722.00001	betalactone	2416698	2443399
AESP005.0722.00001.C001	AESP005.0722.00001.C001.region002	AESP005.0722.00001	terpene	336512	358628
AESP005.0722.00001.C001	AESP005.0722.00001.C001.region004	AESP005.0722.00001	NAPAA	2030327	2064137
AESP005.0722.00001.C001	AESP005.0722.00001.C001.region003	AESP005.0722.00001	betalactone	1601610	1628322
AESP005.0722.00001.C001	AESP005.0722.00001.C001.region001	AESP005.0722.00001	siderophore	71245	83093
AESP010.0722.00001.C001	AESP010.0722.00001.C001.region001	AESP010.0722.00001	redox-cofactor	608122	630856
AESP010.0722.00001.C001	AESP010.0722.00001.C001.region002	AESP010.0722.00001	betalactone	939865	973670
AESP010.0722.00001.C001	AESP010.0722.00001.C001.region002	AESP010.0722.00001	NAPAA	945115	978964
AESP010.0722.00001.C001	AESP010.0722.00001.C001.region003	AESP010.0722.00001	betalactone	3418508	3446585
AESP014.0722.00001.C001	AESP014.0722.00001.C001.region001	AESP014.0722.00001	terpene	17108	38002
AEYA001.0722.00001.C001	AEYA001.0722.00001.C001.region002	AEYA001.0722.00001	redox-cofactor	534113	556916
AEYA001.0722.00001.C001	AEYA001.0722.00001.C001.region001	AEYA001.0722.00001	terpene	223560	244511
AEYA001.0722.00001.C001	AEYA001.0722.00001.C001.region003	AEYA001.0722.00001	T3PKS	1515616	1556699
AEYA001.0722.00001.C001	AEYA001.0722.00001.C001.region004	AEYA001.0722.00001	betalactone	3370472	3404888
AGAR001.0722.00001.C001	AGAR001.0722.00001.C001.region005	AGAR001.0722.00001	ectoine	2755282	2765687
AGAR001.0722.00001.C001	AGAR001.0722.00001.C001.region003	AGAR001.0722.00001	T3PKS	1861214	1903692
AGAR001.0722.00001.C001	AGAR001.0722.00001.C001.region001	AGAR001.0722.00001	betalactone	251033	278193
AGAR001.0722.00001.C001	AGAR001.0722.00001.C001.region002	AGAR001.0722.00001	redox-cofactor	1281653	1311090
AGAR001.0722.00001.C001	AGAR001.0722.00001.C001.region004	AGAR001.0722.00001	LAP	2683669	2715698
AGAR001.0722.00001.C001	AGAR001.0722.00001.C001.region004	AGAR001.0722.00001	thiopeptide	2683669	2715698
AGAR001.0722.00001.C001	AGAR001.0722.00001.C001.region004	AGAR001.0722.00001	RRE-containing	2695701	2717594
AGAU001.0722.00001.C001	AGAU001.0722.00001.C001.region004	AGAU001.0722.00001	T3PKS	4193851	4234991
AGAU001.0722.00001.C001	AGAU001.0722.00001.C001.region001	AGAU001.0722.00001	siderophore	57248	69123
AGAU001.0722.00001.C001	AGAU001.0722.00001.C001.region002	AGAU001.0722.00001	lanthipeptide-class-ii	334086	357365
AGAU001.0722.00001.C001	AGAU001.0722.00001.C001.region003	AGAU001.0722.00001	betalactone	2605520	2632797
AGAU001.0722.00001.C001	AGAU001.0722.00001.C001.region003	AGAU001.0722.00001	terpene	2619962	2640907
AGBA001.0722.00001.C001	AGBA001.0722.00001.C001.region005	AGBA001.0722.00001	T3PKS	2928157	2969300
AGBA001.0722.00001.C001	AGBA001.0722.00001.C001.region003	AGBA001.0722.00001	NAPAA	178666	212608
AGBA001.0722.00001.C001	AGBA001.0722.00001.C001.region002	AGBA001.0722.00001	terpene	136666	157587
AGBA001.0722.00001.C001	AGBA001.0722.00001.C001.region004	AGBA001.0722.00001	betalactone	1300187	1327427
AGBA001.0722.00001.C001	AGBA001.0722.00001.C001.region001	AGBA001.0722.00001	NRPS-like	68659	111014
AGLA002.0722.00001.C001	AGLA002.0722.00001.C001.region002	AGLA002.0722.00001	betalactone	2346360	2373658
AGLA002.0722.00001.C001	AGLA002.0722.00001.C001.region001	AGLA002.0722.00001	T3PKS	506125	547268
AGMA001.0722.00001.C001	AGMA001.0722.00001.C001.region001	AGMA001.0722.00001	NRPS-like	869033	911715
AGMA001.0722.00001.C001	AGMA001.0722.00001.C001.region003	AGMA001.0722.00001	T3PKS	2994176	3035313
AGMA001.0722.00001.C001	AGMA001.0722.00001.C001.region002	AGMA001.0722.00001	terpene	1348261	1369158
AGMA001.0722.00001.C001	AGMA001.0722.00001.C001.region002	AGMA001.0722.00001	betalactone	1354871	1382136
AGPR001.0722.00001.C001	AGPR001.0722.00001.C001.region002	AGPR001.0722.00001	NAPAA	740166	774177
AGPR001.0722.00001.C001	AGPR001.0722.00001.C001.region004	AGPR001.0722.00001	betalactone	2889703	2916946
AGPR001.0722.00001.C001	AGPR001.0722.00001.C001.region001	AGPR001.0722.00001	RiPP-like	69294	80104
AGPR001.0722.00001.C001	AGPR001.0722.00001.C001.region003	AGPR001.0722.00001	T3PKS	988947	1030096
AGSO001.0722.00001.C001	AGSO001.0722.00001.C001.region001	AGSO001.0722.00001	butyrolactone	441765	452653
AGSO001.0722.00001.C001	AGSO001.0722.00001.C001.region002	AGSO001.0722.00001	terpene	806505	827417
AGSO001.0722.00001.C001	AGSO001.0722.00001.C001.region004	AGSO001.0722.00001	betalactone	3179651	3205518
AGSO001.0722.00001.C001	AGSO001.0722.00001.C001.region003	AGSO001.0722.00001	T3PKS	1164722	1205901
AGSP002.0722.00001.C001	AGSP002.0722.00001.C001.region001	AGSP002.0722.00001	betalactone	1839164	1866386
AGSP002.0722.00001.C001	AGSP002.0722.00001.C001.region003	AGSP002.0722.00001	terpene	2951344	2972208
AGSP002.0722.00001.C001	AGSP002.0722.00001.C001.region002	AGSP002.0722.00001	NRPS	1875018	1925389
AGSP002.0722.00001.C001	AGSP002.0722.00001.C001.region004	AGSP002.0722.00001	T3PKS	3018919	3060029
AGSP003.0722.00001.C001	AGSP003.0722.00001.C001.region001	AGSP003.0722.00001	terpene	175752	196676
AGSP003.0722.00001.C001	AGSP003.0722.00001.C001.region004	AGSP003.0722.00001	siderophore	4019016	4031539
AGSP003.0722.00001.C001	AGSP003.0722.00001.C001.region003	AGSP003.0722.00001	T3PKS	3871085	3912228
AGSP003.0722.00001.C001	AGSP003.0722.00001.C001.region002	AGSP003.0722.00001	betalactone	1819818	1847034
AGSP008.0722.00001.C001	AGSP008.0722.00001.C001.region005	AGSP008.0722.00001	oligosaccharide	2214418	2260203
AGSP008.0722.00001.C001	AGSP008.0722.00001.C001.region002	AGSP008.0722.00001	T3PKS	1108997	1150077
AGSP008.0722.00001.C001	AGSP008.0722.00001.C001.region001	AGSP008.0722.00001	lanthipeptide-class-v	400378	442450
AGSP008.0722.00001.C001	AGSP008.0722.00001.C001.region001	AGSP008.0722.00001	butyrolactone	413225	424224
AGSP008.0722.00001.C001	AGSP008.0722.00001.C001.region003	AGSP008.0722.00001	betalactone	1369558	1397068
AGSP008.0722.00001.C001	AGSP008.0722.00001.C001.region006	AGSP008.0722.00001	terpene	2764249	2785125
AGSP008.0722.00001.C001	AGSP008.0722.00001.C001.region004	AGSP008.0722.00001	NAPAA	1785687	1819620
AGSP009.0722.00001.C001	AGSP009.0722.00001.C001.region002	AGSP009.0722.00001	T3PKS	1389105	1430251
AGSP009.0722.00001.C001	AGSP009.0722.00001.C001.region003	AGSP009.0722.00001	terpene	1871945	1892854
AGSP009.0722.00001.C001	AGSP009.0722.00001.C001.region001	AGSP009.0722.00001	betalactone	749857	775627
AGSP013.0722.00001.C001	AGSP013.0722.00001.C001.region002	AGSP013.0722.00001	butyrolactone	2379235	2390135
AGSP013.0722.00001.C001	AGSP013.0722.00001.C001.region003	AGSP013.0722.00001	T3PKS	2833660	2874824
AGSP013.0722.00001.C001	AGSP013.0722.00001.C001.region001	AGSP013.0722.00001	betalactone	738960	766183
AGSP014.0722.00001.C001	AGSP014.0722.00001.C001.region002	AGSP014.0722.00001	terpene	1800556	1821501
AGSP014.0722.00001.C001	AGSP014.0722.00001.C001.region001	AGSP014.0722.00001	betalactone	87153	114451
AGSP014.0722.00001.C001	AGSP014.0722.00001.C001.region003	AGSP014.0722.00001	T3PKS	2169721	2210864
AGSP015.0722.00001.C001	AGSP015.0722.00001.C001.region002	AGSP015.0722.00001	T3PKS	1327414	1368557
AGSP015.0722.00001.C001	AGSP015.0722.00001.C001.region003	AGSP015.0722.00001	oligosaccharide	1548515	1600123
AGSP015.0722.00001.C001	AGSP015.0722.00001.C001.region001	AGSP015.0722.00001	terpene	839347	860262
AGSP015.0722.00001.C001	AGSP015.0722.00001.C001.region004	AGSP015.0722.00001	betalactone	1949842	1976478
AGSP015.0722.00001.C001	AGSP015.0722.00001.C001.region005	AGSP015.0722.00001	redox-cofactor	2027513	2055420
ALCO002.0722.00001.C001	ALCO002.0722.00001.C001.region006	ALCO002.0722.00001	CDPS	2631937	2652708
ALCO002.0722.00001.C001	ALCO002.0722.00001.C001.region002	ALCO002.0722.00001	terpene	2024609	2043792
ALCO002.0722.00001.C001	ALCO002.0722.00001.C001.region009	ALCO002.0722.00001	RiPP-like	3729664	3741491
ALCO002.0722.00001.C001	ALCO002.0722.00001.C001.region003	ALCO002.0722.00001	terpene	2422725	2443679
ALCO002.0722.00001.C001	ALCO002.0722.00001.C001.region007	ALCO002.0722.00001	betalactone	2797110	2823823
ALCO002.0722.00001.C001	ALCO002.0722.00001.C001.region001	ALCO002.0722.00001	RRE-containing	405237	425504
ALCO002.0722.00001.C001	ALCO002.0722.00001.C001.region001	ALCO002.0722.00001	ectoine	424394	434805
ALCO002.0722.00001.C001	ALCO002.0722.00001.C001.region005	ALCO002.0722.00001	arylpolyene	2513759	2554917
ALCO002.0722.00001.C001	ALCO002.0722.00001.C001.region008	ALCO002.0722.00001	lanthipeptide-class-iv	2842176	2864981
ALCO002.0722.00001.C001	ALCO002.0722.00001.C001.region004	ALCO002.0722.00001	siderophore	2478015	2492834
ALSP003.0722.00001.C001	ALSP003.0722.00001.C001.region019	ALSP003.0722.00001	thiopeptide	3679951	3707563
ALSP003.0722.00001.C001	ALSP003.0722.00001.C001.region019	ALSP003.0722.00001	LAP	3686372	3708317
ALSP003.0722.00001.C001	ALSP003.0722.00001.C001.region032	ALSP003.0722.00001	NRPS	7349282	7402322
ALSP003.0722.00001.C001	ALSP003.0722.00001.C001.region013	ALSP003.0722.00001	T1PKS	2557863	2598977
ALSP003.0722.00001.C001	ALSP003.0722.00001.C001.region013	ALSP003.0722.00001	T1PKS	2589962	2633818
ALSP003.0722.00001.C001	ALSP003.0722.00001.C001.region013	ALSP003.0722.00001	LAP	2627961	2649981
ALSP003.0722.00001.C001	ALSP003.0722.00001.C001.region025	ALSP003.0722.00001	melanin	4726534	4735806
ALSP003.0722.00001.C001	ALSP003.0722.00001.C001.region026	ALSP003.0722.00001	NAPAA	5408498	5442473
ALSP003.0722.00001.C001	ALSP003.0722.00001.C001.region004	ALSP003.0722.00001	siderophore	926237	938004
ALSP003.0722.00001.C001	ALSP003.0722.00001.C001.region017	ALSP003.0722.00001	thioamide-NRP	3401548	3468406
ALSP003.0722.00001.C001	ALSP003.0722.00001.C001.region017	ALSP003.0722.00001	NRPS	3414970	3467809
ALSP003.0722.00001.C001	ALSP003.0722.00001.C001.region017	ALSP003.0722.00001	T1PKS	3433622	3476658
ALSP003.0722.00001.C001	ALSP003.0722.00001.C001.region017	ALSP003.0722.00001	other	3443072	3484053
ALSP003.0722.00001.C001	ALSP003.0722.00001.C001.region017	ALSP003.0722.00001	lanthipeptide-class-ii	3459886	3482928
ALSP003.0722.00001.C001	ALSP003.0722.00001.C001.region007	ALSP003.0722.00001	redox-cofactor	1097431	1120174
ALSP003.0722.00001.C001	ALSP003.0722.00001.C001.region030	ALSP003.0722.00001	terpene	7081749	7103453
ALSP003.0722.00001.C001	ALSP003.0722.00001.C001.region020	ALSP003.0722.00001	phenazine	3942062	3962563
ALSP003.0722.00001.C001	ALSP003.0722.00001.C001.region028	ALSP003.0722.00001	terpene	6760252	6780568
ALSP003.0722.00001.C001	ALSP003.0722.00001.C001.region015	ALSP003.0722.00001	NRPS	2848897	2897509
ALSP003.0722.00001.C001	ALSP003.0722.00001.C001.region015	ALSP003.0722.00001	T1PKS	2858858	2898531
ALSP003.0722.00001.C001	ALSP003.0722.00001.C001.region016	ALSP003.0722.00001	lanthipeptide-class-ii	3312717	3334394
ALSP003.0722.00001.C001	ALSP003.0722.00001.C001.region016	ALSP003.0722.00001	NRPS	3318717	3370817
ALSP003.0722.00001.C001	ALSP003.0722.00001.C001.region016	ALSP003.0722.00001	ectoine	3325854	3334394
ALSP003.0722.00001.C001	ALSP003.0722.00001.C001.region023	ALSP003.0722.00001	lanthipeptide-class-i	4466131	4491439
ALSP003.0722.00001.C001	ALSP003.0722.00001.C001.region002	ALSP003.0722.00001	terpene	692292	711886
ALSP003.0722.00001.C001	ALSP003.0722.00001.C001.region003	ALSP003.0722.00001	RiPP-like	874766	885615
ALSP003.0722.00001.C001	ALSP003.0722.00001.C001.region011	ALSP003.0722.00001	NRPS-like	2142508	2183948
ALSP003.0722.00001.C001	ALSP003.0722.00001.C001.region021	ALSP003.0722.00001	ectoine	4062692	4072812
ALSP003.0722.00001.C001	ALSP003.0722.00001.C001.region024	ALSP003.0722.00001	NRPS	4625697	4667977
ALSP003.0722.00001.C001	ALSP003.0722.00001.C001.region001	ALSP003.0722.00001	T2PKS	91333	163888
ALSP003.0722.00001.C001	ALSP003.0722.00001.C001.region001	ALSP003.0722.00001	T3PKS	123524	164601
ALSP003.0722.00001.C001	ALSP003.0722.00001.C001.region022	ALSP003.0722.00001	ranthipeptide	4368508	4407065
ALSP003.0722.00001.C001	ALSP003.0722.00001.C001.region022	ALSP003.0722.00001	lanthipeptide-class-i	4388242	4408897
ALSP003.0722.00001.C001	ALSP003.0722.00001.C001.region005	ALSP003.0722.00001	terpene	1042776	1062787
ALSP003.0722.00001.C001	ALSP003.0722.00001.C001.region031	ALSP003.0722.00001	ectoine	7295352	7305727
ALSP003.0722.00001.C001	ALSP003.0722.00001.C001.region027	ALSP003.0722.00001	melanin	6748414	6758762
ALSP003.0722.00001.C001	ALSP003.0722.00001.C001.region018	ALSP003.0722.00001	CDPS	3575148	3595844
ALSP003.0722.00001.C001	ALSP003.0722.00001.C001.region009	ALSP003.0722.00001	T1PKS	1330551	1378708
ALSP003.0722.00001.C001	ALSP003.0722.00001.C001.region009	ALSP003.0722.00001	terpene	1364569	1385092
ALSP003.0722.00001.C001	ALSP003.0722.00001.C001.region010	ALSP003.0722.00001	NRPS	1679270	1811128
ALSP003.0722.00001.C001	ALSP003.0722.00001.C001.region010	ALSP003.0722.00001	other	1746295	1783608
ALSP003.0722.00001.C001	ALSP003.0722.00001.C001.region010	ALSP003.0722.00001	NRPS	1793485	1846480
ALSP003.0722.00001.C001	ALSP003.0722.00001.C001.region010	ALSP003.0722.00001	NRPS-like	1812157	1852720
ALSP003.0722.00001.C001	ALSP003.0722.00001.C001.region008	ALSP003.0722.00001	linaridin	1187358	1207904
ALSP003.0722.00001.C001	ALSP003.0722.00001.C001.region012	ALSP003.0722.00001	hglE-KS	2285114	2331894
ALSP003.0722.00001.C001	ALSP003.0722.00001.C001.region012	ALSP003.0722.00001	NRPS	2331358	2383948
ALSP003.0722.00001.C001	ALSP003.0722.00001.C001.region012	ALSP003.0722.00001	betalactone	2340750	2376983
ALSP003.0722.00001.C001	ALSP003.0722.00001.C001.region012	ALSP003.0722.00001	lanthipeptide-class-i	2366997	2408413
ALSP003.0722.00001.C001	ALSP003.0722.00001.C001.region012	ALSP003.0722.00001	NRPS	2367761	2410128
ALSP003.0722.00001.C001	ALSP003.0722.00001.C001.region012	ALSP003.0722.00001	lanthipeptide-class-ii	2386115	2408413
ALSP003.0722.00001.C001	ALSP003.0722.00001.C001.region029	ALSP003.0722.00001	NRPS-like	6981010	7022083
ALSP003.0722.00001.C001	ALSP003.0722.00001.C001.region006	ALSP003.0722.00001	terpene	1075884	1095322
ALSP003.0722.00001.C001	ALSP003.0722.00001.C001.region014	ALSP003.0722.00001	lanthipeptide-class-i	2787726	2812207
ALSP026.0722.00001.C001	ALSP026.0722.00001.C001.region004	ALSP026.0722.00001	terpene	3456541	3482581
ALSP026.0722.00001.C001	ALSP026.0722.00001.C001.region002	ALSP026.0722.00001	terpene	1074475	1094440
ALSP026.0722.00001.C001	ALSP026.0722.00001.C001.region003	ALSP026.0722.00001	ranthipeptide	1101331	1122614
ALSP026.0722.00001.C001	ALSP026.0722.00001.C001.region001	ALSP026.0722.00001	betalactone	121508	148522
AMAC001.0722.00001.C001	AMAC001.0722.00001.C001.region004	AMAC001.0722.00001	terpene	2410893	2431996
AMAC001.0722.00001.C001	AMAC001.0722.00001.C001.region018	AMAC001.0722.00001	ectoine	7343231	7353624
AMAC001.0722.00001.C001	AMAC001.0722.00001.C001.region001	AMAC001.0722.00001	NRPS	534658	593241
AMAC001.0722.00001.C001	AMAC001.0722.00001.C001.region012	AMAC001.0722.00001	indole	4619954	4641085
AMAC001.0722.00001.C001	AMAC001.0722.00001.C001.region016	AMAC001.0722.00001	ranthipeptide	6048591	6070077
AMAC001.0722.00001.C001	AMAC001.0722.00001.C001.region008	AMAC001.0722.00001	terpene	3272371	3292363
AMAC001.0722.00001.C001	AMAC001.0722.00001.C001.region007	AMAC001.0722.00001	betalactone	3047934	3077779
AMAC001.0722.00001.C001	AMAC001.0722.00001.C001.region019	AMAC001.0722.00001	arylpolyene	7536143	7577301
AMAC001.0722.00001.C001	AMAC001.0722.00001.C001.region017	AMAC001.0722.00001	T1PKS	7065331	7110974
AMAC001.0722.00001.C001	AMAC001.0722.00001.C001.region010	AMAC001.0722.00001	terpene	3976610	3997425
AMAC001.0722.00001.C001	AMAC001.0722.00001.C001.region006	AMAC001.0722.00001	betalactone	2618387	2646670
AMAC001.0722.00001.C001	AMAC001.0722.00001.C001.region014	AMAC001.0722.00001	betalactone	5459801	5487191
AMAC001.0722.00001.C001	AMAC001.0722.00001.C001.region009	AMAC001.0722.00001	RiPP-like	3311730	3322528
AMAC001.0722.00001.C001	AMAC001.0722.00001.C001.region011	AMAC001.0722.00001	terpene	4308996	4334938
AMAC001.0722.00001.C001	AMAC001.0722.00001.C001.region005	AMAC001.0722.00001	NAPAA	2486300	2519012
AMAC001.0722.00001.C001	AMAC001.0722.00001.C001.region020	AMAC001.0722.00001	lanthipeptide-class-iii	7587311	7609852
AMAC001.0722.00001.C001	AMAC001.0722.00001.C001.region021	AMAC001.0722.00001	lanthipeptide-class-i	7683888	7709226
AMAC001.0722.00001.C001	AMAC001.0722.00001.C001.region002	AMAC001.0722.00001	betalactone	1761896	1789998
AMAC001.0722.00001.C001	AMAC001.0722.00001.C001.region015	AMAC001.0722.00001	siderophore	5801551	5813315
AMAC001.0722.00001.C001	AMAC001.0722.00001.C001.region003	AMAC001.0722.00001	NRPS-like	2160982	2196358
AMAC001.0722.00001.C001	AMAC001.0722.00001.C001.region003	AMAC001.0722.00001	NRPS	2166153	2224664
AMAC001.0722.00001.C001	AMAC001.0722.00001.C001.region013	AMAC001.0722.00001	NAPAA	5279473	5313523
AMAI001.0722.00001.C001	AMAI001.0722.00001.C001.region034	AMAI001.0722.00001	T1PKS	7377665	7422783
AMAI001.0722.00001.C001	AMAI001.0722.00001.C001.region028	AMAI001.0722.00001	NRPS	5146841	5201812
AMAI001.0722.00001.C001	AMAI001.0722.00001.C001.region028	AMAI001.0722.00001	NRPS-like	5192517	5233560
AMAI001.0722.00001.C001	AMAI001.0722.00001.C001.region028	AMAI001.0722.00001	NRPS	5200803	5262825
AMAI001.0722.00001.C001	AMAI001.0722.00001.C001.region028	AMAI001.0722.00001	T1PKS	5205146	5247828
AMAI001.0722.00001.C001	AMAI001.0722.00001.C001.region001	AMAI001.0722.00001	NAPAA	412331	444812
AMAI001.0722.00001.C001	AMAI001.0722.00001.C001.region030	AMAI001.0722.00001	ectoine	6614486	6624903
AMAI001.0722.00001.C001	AMAI001.0722.00001.C001.region007	AMAI001.0722.00001	lassopeptide	1421461	1442476
AMAI001.0722.00001.C001	AMAI001.0722.00001.C001.region033	AMAI001.0722.00001	guanidinotides	7130786	7161364
AMAI001.0722.00001.C001	AMAI001.0722.00001.C001.region024	AMAI001.0722.00001	NAPAA	4773687	4807653
AMAI001.0722.00001.C001	AMAI001.0722.00001.C001.region023	AMAI001.0722.00001	NRPS	4615504	4689404
AMAI001.0722.00001.C001	AMAI001.0722.00001.C001.region023	AMAI001.0722.00001	ladderane	4662749	4701589
AMAI001.0722.00001.C001	AMAI001.0722.00001.C001.region023	AMAI001.0722.00001	arylpolyene	4662749	4692280
AMAI001.0722.00001.C001	AMAI001.0722.00001.C001.region023	AMAI001.0722.00001	NRPS	4672309	4729967
AMAI001.0722.00001.C001	AMAI001.0722.00001.C001.region023	AMAI001.0722.00001	T1PKS	4682049	4742455
AMAI001.0722.00001.C001	AMAI001.0722.00001.C001.region023	AMAI001.0722.00001	NRPS-like	4701589	4742455
AMAI001.0722.00001.C001	AMAI001.0722.00001.C001.region010	AMAI001.0722.00001	NRPS	1788100	1831158
AMAI001.0722.00001.C001	AMAI001.0722.00001.C001.region025	AMAI001.0722.00001	terpene	4873659	4895143
AMAI001.0722.00001.C001	AMAI001.0722.00001.C001.region002	AMAI001.0722.00001	NRPS	544822	587025
AMAI001.0722.00001.C001	AMAI001.0722.00001.C001.region002	AMAI001.0722.00001	other	553420	594035
AMAI001.0722.00001.C001	AMAI001.0722.00001.C001.region031	AMAI001.0722.00001	lanthipeptide-class-iii	7048684	7071330
AMAI001.0722.00001.C001	AMAI001.0722.00001.C001.region008	AMAI001.0722.00001	NRPS-like	1497150	1540389
AMAI001.0722.00001.C001	AMAI001.0722.00001.C001.region011	AMAI001.0722.00001	T2PKS	2325890	2398427
AMAI001.0722.00001.C001	AMAI001.0722.00001.C001.region011	AMAI001.0722.00001	PKS-like	2344036	2385065
AMAI001.0722.00001.C001	AMAI001.0722.00001.C001.region011	AMAI001.0722.00001	T1PKS	2354407	2402380
AMAI001.0722.00001.C001	AMAI001.0722.00001.C001.region032	AMAI001.0722.00001	terpene	7081568	7102561
AMAI001.0722.00001.C001	AMAI001.0722.00001.C001.region014	AMAI001.0722.00001	sactipeptide	3260535	3282068
AMAI001.0722.00001.C001	AMAI001.0722.00001.C001.region005	AMAI001.0722.00001	RRE-containing	1221625	1239281
AMAI001.0722.00001.C001	AMAI001.0722.00001.C001.region027	AMAI001.0722.00001	arylpolyene	4993413	5034391
AMAI001.0722.00001.C001	AMAI001.0722.00001.C001.region027	AMAI001.0722.00001	ladderane	4994625	5035927
AMAI001.0722.00001.C001	AMAI001.0722.00001.C001.region027	AMAI001.0722.00001	T1PKS	5035277	5079899
AMAI001.0722.00001.C001	AMAI001.0722.00001.C001.region006	AMAI001.0722.00001	NRPS	1279070	1321216
AMAI001.0722.00001.C001	AMAI001.0722.00001.C001.region006	AMAI001.0722.00001	T1PKS	1284497	1329427
AMAI001.0722.00001.C001	AMAI001.0722.00001.C001.region006	AMAI001.0722.00001	indole	1319632	1340718
AMAI001.0722.00001.C001	AMAI001.0722.00001.C001.region016	AMAI001.0722.00001	NRPS	3452612	3500683
AMAI001.0722.00001.C001	AMAI001.0722.00001.C001.region015	AMAI001.0722.00001	T1PKS	3290761	3444797
AMAI001.0722.00001.C001	AMAI001.0722.00001.C001.region020	AMAI001.0722.00001	terpene	3875747	3894495
AMAI001.0722.00001.C001	AMAI001.0722.00001.C001.region013	AMAI001.0722.00001	NRPS	2564985	2610474
AMAI001.0722.00001.C001	AMAI001.0722.00001.C001.region013	AMAI001.0722.00001	T1PKS	2571653	2615663
AMAI001.0722.00001.C001	AMAI001.0722.00001.C001.region013	AMAI001.0722.00001	NRPS-like	2577708	2616844
AMAI001.0722.00001.C001	AMAI001.0722.00001.C001.region022	AMAI001.0722.00001	RiPP-like	4315015	4325846
AMAI001.0722.00001.C001	AMAI001.0722.00001.C001.region021	AMAI001.0722.00001	NRPS	4081949	4135768
AMAI001.0722.00001.C001	AMAI001.0722.00001.C001.region009	AMAI001.0722.00001	hglE-KS	1625687	1672188
AMAI001.0722.00001.C001	AMAI001.0722.00001.C001.region009	AMAI001.0722.00001	T1PKS	1632593	1675641
AMAI001.0722.00001.C001	AMAI001.0722.00001.C001.region009	AMAI001.0722.00001	T1PKS	1664030	1705114
AMAI001.0722.00001.C001	AMAI001.0722.00001.C001.region003	AMAI001.0722.00001	siderophore	772508	787489
AMAI001.0722.00001.C001	AMAI001.0722.00001.C001.region004	AMAI001.0722.00001	PKS-like	1163832	1203911
AMAI001.0722.00001.C001	AMAI001.0722.00001.C001.region004	AMAI001.0722.00001	NRPS-like	1165994	1207222
AMAI001.0722.00001.C001	AMAI001.0722.00001.C001.region004	AMAI001.0722.00001	RRE-containing	1181454	1203042
AMAI001.0722.00001.C001	AMAI001.0722.00001.C001.region017	AMAI001.0722.00001	NRPS	3509804	3569363
AMAI001.0722.00001.C001	AMAI001.0722.00001.C001.region012	AMAI001.0722.00001	T1PKS	2500492	2542517
AMAI001.0722.00001.C001	AMAI001.0722.00001.C001.region018	AMAI001.0722.00001	lassopeptide	3586435	3608997
AMAI001.0722.00001.C001	AMAI001.0722.00001.C001.region026	AMAI001.0722.00001	lanthipeptide-class-i	4950586	4974644
AMAI001.0722.00001.C001	AMAI001.0722.00001.C001.region019	AMAI001.0722.00001	lanthipeptide-class-i	3738046	3761339
AMAI001.0722.00001.C001	AMAI001.0722.00001.C001.region029	AMAI001.0722.00001	NRPS	6275997	6326353
AMAI001.0722.00001.C001	AMAI001.0722.00001.C001.region029	AMAI001.0722.00001	T1PKS	6306349	6340721
AMAL001.0722.00001.C001	AMAL001.0722.00001.C001.region006	AMAL001.0722.00001	NRPS-like	930139	971098
AMAL001.0722.00001.C001	AMAL001.0722.00001.C001.region017	AMAL001.0722.00001	hglE-KS	3178787	3229070
AMAL001.0722.00001.C001	AMAL001.0722.00001.C001.region010	AMAL001.0722.00001	terpene	2024499	2041860
AMAL001.0722.00001.C001	AMAL001.0722.00001.C001.region023	AMAL001.0722.00001	T1PKS	6880410	6920772
AMAL001.0722.00001.C001	AMAL001.0722.00001.C001.region023	AMAL001.0722.00001	butyrolactone	6887550	6898528
AMAL001.0722.00001.C001	AMAL001.0722.00001.C001.region023	AMAL001.0722.00001	lanthipeptide-class-iii	6914599	6937170
AMAL001.0722.00001.C001	AMAL001.0722.00001.C001.region009	AMAL001.0722.00001	NRPS	1727472	1785364
AMAL001.0722.00001.C001	AMAL001.0722.00001.C001.region009	AMAL001.0722.00001	T1PKS	1738217	1785364
AMAL001.0722.00001.C001	AMAL001.0722.00001.C001.region009	AMAL001.0722.00001	NRPS	1777773	1833174
AMAL001.0722.00001.C001	AMAL001.0722.00001.C001.region009	AMAL001.0722.00001	T1PKS	1781854	1823687
AMAL001.0722.00001.C001	AMAL001.0722.00001.C001.region014	AMAL001.0722.00001	siderophore	2944573	2956412
AMAL001.0722.00001.C001	AMAL001.0722.00001.C001.region025	AMAL001.0722.00001	RRE-containing	7879469	7901725
AMAL001.0722.00001.C001	AMAL001.0722.00001.C001.region025	AMAL001.0722.00001	other	7894398	7934818
AMAL001.0722.00001.C001	AMAL001.0722.00001.C001.region025	AMAL001.0722.00001	NRPS-like	7923118	7959891
AMAL001.0722.00001.C001	AMAL001.0722.00001.C001.region025	AMAL001.0722.00001	NRPS	7928502	7970439
AMAL001.0722.00001.C001	AMAL001.0722.00001.C001.region025	AMAL001.0722.00001	T1PKS	7941915	7985900
AMAL001.0722.00001.C001	AMAL001.0722.00001.C001.region025	AMAL001.0722.00001	lanthipeptide-class-iv	7972116	7994444
AMAL001.0722.00001.C001	AMAL001.0722.00001.C001.region015	AMAL001.0722.00001	RiPP-like	2985465	2996278
AMAL001.0722.00001.C001	AMAL001.0722.00001.C001.region027	AMAL001.0722.00001	terpene	8245791	8267969
AMAL001.0722.00001.C001	AMAL001.0722.00001.C001.region027	AMAL001.0722.00001	T1PKS	8251635	8427529
AMAL001.0722.00001.C001	AMAL001.0722.00001.C001.region027	AMAL001.0722.00001	NRPS-like	8320931	8345034
AMAL001.0722.00001.C001	AMAL001.0722.00001.C001.region027	AMAL001.0722.00001	NRPS-like	8407610	8443751
AMAL001.0722.00001.C001	AMAL001.0722.00001.C001.region027	AMAL001.0722.00001	NRPS	8410638	8473226
AMAL001.0722.00001.C001	AMAL001.0722.00001.C001.region008	AMAL001.0722.00001	T3PKS	1627150	1668245
AMAL001.0722.00001.C001	AMAL001.0722.00001.C001.region008	AMAL001.0722.00001	T1PKS	1631884	1726309
AMAL001.0722.00001.C001	AMAL001.0722.00001.C001.region013	AMAL001.0722.00001	indole	2853296	2874286
AMAL001.0722.00001.C001	AMAL001.0722.00001.C001.region020	AMAL001.0722.00001	redox-cofactor	4870960	4892989
AMAL001.0722.00001.C001	AMAL001.0722.00001.C001.region024	AMAL001.0722.00001	T1PKS	7524530	7570023
AMAL001.0722.00001.C001	AMAL001.0722.00001.C001.region019	AMAL001.0722.00001	oligosaccharide	4583940	4637269
AMAL001.0722.00001.C001	AMAL001.0722.00001.C001.region018	AMAL001.0722.00001	terpene	3703588	3723106
AMAL001.0722.00001.C001	AMAL001.0722.00001.C001.region007	AMAL001.0722.00001	terpene	1051168	1070215
AMAL001.0722.00001.C001	AMAL001.0722.00001.C001.region021	AMAL001.0722.00001	lanthipeptide-class-i	5292388	5318888
AMAL001.0722.00001.C001	AMAL001.0722.00001.C001.region005	AMAL001.0722.00001	terpene	805233	822289
AMAL001.0722.00001.C001	AMAL001.0722.00001.C001.region012	AMAL001.0722.00001	NRPS-like	2675919	2716667
AMAL001.0722.00001.C001	AMAL001.0722.00001.C001.region012	AMAL001.0722.00001	NRPS	2697401	2742739
AMAL001.0722.00001.C001	AMAL001.0722.00001.C001.region012	AMAL001.0722.00001	T1PKS	2722760	2768162
AMAL001.0722.00001.C001	AMAL001.0722.00001.C001.region012	AMAL001.0722.00001	lipolanthine	2727277	2750685
AMAL001.0722.00001.C001	AMAL001.0722.00001.C001.region002	AMAL001.0722.00001	NRPS	284355	325267
AMAL001.0722.00001.C001	AMAL001.0722.00001.C001.region016	AMAL001.0722.00001	NAPAA	3049450	3083344
AMAL001.0722.00001.C001	AMAL001.0722.00001.C001.region001	AMAL001.0722.00001	betalactone	52306	77479
AMAL001.0722.00001.C001	AMAL001.0722.00001.C001.region022	AMAL001.0722.00001	ectoine	5638944	5649337
AMAL001.0722.00001.C001	AMAL001.0722.00001.C001.region011	AMAL001.0722.00001	NRPS	2127712	2175900
AMAL001.0722.00001.C001	AMAL001.0722.00001.C001.region003	AMAL001.0722.00001	NRPS	408124	456137
AMAL001.0722.00001.C001	AMAL001.0722.00001.C001.region003	AMAL001.0722.00001	NRPS-like	427803	466180
AMAL001.0722.00001.C001	AMAL001.0722.00001.C001.region003	AMAL001.0722.00001	T3PKS	432782	466180
AMAL001.0722.00001.C001	AMAL001.0722.00001.C001.region003	AMAL001.0722.00001	NRPS	437940	489137
AMAL001.0722.00001.C001	AMAL001.0722.00001.C001.region004	AMAL001.0722.00001	NRPS	627373	677232
AMAL001.0722.00001.C001	AMAL001.0722.00001.C001.region026	AMAL001.0722.00001	T1PKS	8044272	8110965
AMAL001.0722.00001.C001	AMAL001.0722.00001.C001.region026	AMAL001.0722.00001	NRPS	8095117	8148783
AMJA001.0722.00001.C001	AMJA001.0722.00001.C001.region001	AMJA001.0722.00001	ectoine	397858	408248
AMJA001.0722.00001.C001	AMJA001.0722.00001.C001.region015	AMJA001.0722.00001	NRPS	4531236	4580115
AMJA001.0722.00001.C001	AMJA001.0722.00001.C001.region020	AMJA001.0722.00001	RiPP-like	5496313	5507129
AMJA001.0722.00001.C001	AMJA001.0722.00001.C001.region010	AMJA001.0722.00001	lanthipeptide-class-ii	3852106	3875013
AMJA001.0722.00001.C001	AMJA001.0722.00001.C001.region008	AMJA001.0722.00001	lanthipeptide-class-ii	3305051	3327095
AMJA001.0722.00001.C001	AMJA001.0722.00001.C001.region011	AMJA001.0722.00001	terpene	3926044	3946778
AMJA001.0722.00001.C001	AMJA001.0722.00001.C001.region003	AMJA001.0722.00001	NRPS-like	1879469	1922420
AMJA001.0722.00001.C001	AMJA001.0722.00001.C001.region006	AMJA001.0722.00001	NAPAA	2983947	3017393
AMJA001.0722.00001.C001	AMJA001.0722.00001.C001.region023	AMJA001.0722.00001	T3PKS	6800520	6841621
AMJA001.0722.00001.C001	AMJA001.0722.00001.C001.region023	AMJA001.0722.00001	NRPS-like	6812407	6850367
AMJA001.0722.00001.C001	AMJA001.0722.00001.C001.region023	AMJA001.0722.00001	NRPS	6830378	6897743
AMJA001.0722.00001.C001	AMJA001.0722.00001.C001.region027	AMJA001.0722.00001	lanthipeptide-class-iii	8042655	8065199
AMJA001.0722.00001.C001	AMJA001.0722.00001.C001.region028	AMJA001.0722.00001	terpene	8232021	8254163
AMJA001.0722.00001.C001	AMJA001.0722.00001.C001.region025	AMJA001.0722.00001	arylpolyene	7062948	7104100
AMJA001.0722.00001.C001	AMJA001.0722.00001.C001.region004	AMJA001.0722.00001	thiopeptide	2004848	2027556
AMJA001.0722.00001.C001	AMJA001.0722.00001.C001.region009	AMJA001.0722.00001	other	3388053	3427272
AMJA001.0722.00001.C001	AMJA001.0722.00001.C001.region009	AMJA001.0722.00001	NRPS-like	3401113	3442590
AMJA001.0722.00001.C001	AMJA001.0722.00001.C001.region009	AMJA001.0722.00001	NRPS	3416297	3458655
AMJA001.0722.00001.C001	AMJA001.0722.00001.C001.region017	AMJA001.0722.00001	NRPS-like	4855275	4896408
AMJA001.0722.00001.C001	AMJA001.0722.00001.C001.region017	AMJA001.0722.00001	NRPS	4871023	4926566
AMJA001.0722.00001.C001	AMJA001.0722.00001.C001.region017	AMJA001.0722.00001	T1PKS	4880535	4924516
AMJA001.0722.00001.C001	AMJA001.0722.00001.C001.region002	AMJA001.0722.00001	redox-cofactor	1116847	1138882
AMJA001.0722.00001.C001	AMJA001.0722.00001.C001.region018	AMJA001.0722.00001	T1PKS	5121669	5164790
AMJA001.0722.00001.C001	AMJA001.0722.00001.C001.region018	AMJA001.0722.00001	hglE-KS	5125730	5172192
AMJA001.0722.00001.C001	AMJA001.0722.00001.C001.region007	AMJA001.0722.00001	hglE-KS	3188982	3237734
AMJA001.0722.00001.C001	AMJA001.0722.00001.C001.region007	AMJA001.0722.00001	T1PKS	3233670	3277402
AMJA001.0722.00001.C001	AMJA001.0722.00001.C001.region026	AMJA001.0722.00001	other	7571658	7612285
AMJA001.0722.00001.C001	AMJA001.0722.00001.C001.region026	AMJA001.0722.00001	PKS-like	7578686	7619730
AMJA001.0722.00001.C001	AMJA001.0722.00001.C001.region026	AMJA001.0722.00001	amglyccycl	7596651	7618166
AMJA001.0722.00001.C001	AMJA001.0722.00001.C001.region005	AMJA001.0722.00001	NRPS	2465161	2517808
AMJA001.0722.00001.C001	AMJA001.0722.00001.C001.region005	AMJA001.0722.00001	T1PKS	2506599	2608773
AMJA001.0722.00001.C001	AMJA001.0722.00001.C001.region029	AMJA001.0722.00001	CDPS	8296963	8317650
AMJA001.0722.00001.C001	AMJA001.0722.00001.C001.region021	AMJA001.0722.00001	terpene	5831580	5851176
AMJA001.0722.00001.C001	AMJA001.0722.00001.C001.region019	AMJA001.0722.00001	terpene	5279352	5299034
AMJA001.0722.00001.C001	AMJA001.0722.00001.C001.region024	AMJA001.0722.00001	T1PKS	6902709	6949003
AMJA001.0722.00001.C001	AMJA001.0722.00001.C001.region024	AMJA001.0722.00001	NRPS-like	6902709	6949003
AMJA001.0722.00001.C001	AMJA001.0722.00001.C001.region013	AMJA001.0722.00001	NRPS	4069505	4120297
AMJA001.0722.00001.C001	AMJA001.0722.00001.C001.region013	AMJA001.0722.00001	NRPS	4111575	4154202
AMJA001.0722.00001.C001	AMJA001.0722.00001.C001.region013	AMJA001.0722.00001	PKS-like	4145268	4185854
AMJA001.0722.00001.C001	AMJA001.0722.00001.C001.region016	AMJA001.0722.00001	T1PKS	4714232	4758888
AMJA001.0722.00001.C001	AMJA001.0722.00001.C001.region022	AMJA001.0722.00001	T1PKS	6416170	6461297
AMJA001.0722.00001.C001	AMJA001.0722.00001.C001.region022	AMJA001.0722.00001	thiopeptide	6442782	6486484
AMJA001.0722.00001.C001	AMJA001.0722.00001.C001.region014	AMJA001.0722.00001	NRPS	4380426	4441441
AMJA001.0722.00001.C001	AMJA001.0722.00001.C001.region012	AMJA001.0722.00001	NAPAA	3953381	3987446
AMKE001.0722.00001.C001	AMKE001.0722.00001.C001.region015	AMKE001.0722.00001	NAPAA	4399621	4433513
AMKE001.0722.00001.C001	AMKE001.0722.00001.C001.region015	AMKE001.0722.00001	terpene	4433111	4453641
AMKE001.0722.00001.C001	AMKE001.0722.00001.C001.region003	AMKE001.0722.00001	NRPS	1520974	1587331
AMKE001.0722.00001.C001	AMKE001.0722.00001.C001.region003	AMKE001.0722.00001	NRPS-like	1562806	1603624
AMKE001.0722.00001.C001	AMKE001.0722.00001.C001.region003	AMKE001.0722.00001	T3PKS	1574352	1614172
AMKE001.0722.00001.C001	AMKE001.0722.00001.C001.region017	AMKE001.0722.00001	NRPS	4961256	5013776
AMKE001.0722.00001.C001	AMKE001.0722.00001.C001.region026	AMKE001.0722.00001	ectoine	8181788	8192178
AMKE001.0722.00001.C001	AMKE001.0722.00001.C001.region007	AMKE001.0722.00001	RiPP-like	2806475	2816508
AMKE001.0722.00001.C001	AMKE001.0722.00001.C001.region008	AMKE001.0722.00001	terpene	3012557	3032439
AMKE001.0722.00001.C001	AMKE001.0722.00001.C001.region005	AMKE001.0722.00001	thiopeptide	1931449	1975131
AMKE001.0722.00001.C001	AMKE001.0722.00001.C001.region005	AMKE001.0722.00001	T1PKS	1957110	2002206
AMKE001.0722.00001.C001	AMKE001.0722.00001.C001.region010	AMKE001.0722.00001	NRPS	3522544	3578105
AMKE001.0722.00001.C001	AMKE001.0722.00001.C001.region010	AMKE001.0722.00001	T1PKS	3528437	3569445
AMKE001.0722.00001.C001	AMKE001.0722.00001.C001.region019	AMKE001.0722.00001	T1PKS	5311915	5355866
AMKE001.0722.00001.C001	AMKE001.0722.00001.C001.region019	AMKE001.0722.00001	hglE-KS	5351715	5402043
AMKE001.0722.00001.C001	AMKE001.0722.00001.C001.region011	AMKE001.0722.00001	T1PKS	3701804	3746302
AMKE001.0722.00001.C001	AMKE001.0722.00001.C001.region012	AMKE001.0722.00001	NRPS	3861617	3910910
AMKE001.0722.00001.C001	AMKE001.0722.00001.C001.region006	AMKE001.0722.00001	terpene	2463603	2483003
AMKE001.0722.00001.C001	AMKE001.0722.00001.C001.region022	AMKE001.0722.00001	amglyccycl	6114118	6135393
AMKE001.0722.00001.C001	AMKE001.0722.00001.C001.region023	AMKE001.0722.00001	NRPS-like	6752084	6795861
AMKE001.0722.00001.C001	AMKE001.0722.00001.C001.region024	AMKE001.0722.00001	arylpolyene	7379805	7420921
AMKE001.0722.00001.C001	AMKE001.0722.00001.C001.region024	AMKE001.0722.00001	ladderane	7382007	7423210
AMKE001.0722.00001.C001	AMKE001.0722.00001.C001.region024	AMKE001.0722.00001	other	7391064	7431484
AMKE001.0722.00001.C001	AMKE001.0722.00001.C001.region028	AMKE001.0722.00001	CDPS	8278022	8298709
AMKE001.0722.00001.C001	AMKE001.0722.00001.C001.region020	AMKE001.0722.00001	NAPAA	5562019	5595922
AMKE001.0722.00001.C001	AMKE001.0722.00001.C001.region027	AMKE001.0722.00001	terpene	8214273	8236421
AMKE001.0722.00001.C001	AMKE001.0722.00001.C001.region014	AMKE001.0722.00001	NRPS	4013151	4072823
AMKE001.0722.00001.C001	AMKE001.0722.00001.C001.region021	AMKE001.0722.00001	NRPS-like	5896818	5933911
AMKE001.0722.00001.C001	AMKE001.0722.00001.C001.region021	AMKE001.0722.00001	T3PKS	5902716	5943784
AMKE001.0722.00001.C001	AMKE001.0722.00001.C001.region021	AMKE001.0722.00001	NRPS	5913907	5971990
AMKE001.0722.00001.C001	AMKE001.0722.00001.C001.region021	AMKE001.0722.00001	NRPS-like	5933907	5973886
AMKE001.0722.00001.C001	AMKE001.0722.00001.C001.region021	AMKE001.0722.00001	lanthipeptide-class-v	5937123	5979042
AMKE001.0722.00001.C001	AMKE001.0722.00001.C001.region021	AMKE001.0722.00001	NRPS-like	5952173	5993200
AMKE001.0722.00001.C001	AMKE001.0722.00001.C001.region021	AMKE001.0722.00001	NRPS-like	5978653	6018675
AMKE001.0722.00001.C001	AMKE001.0722.00001.C001.region021	AMKE001.0722.00001	T1PKS	5988760	6049902
AMKE001.0722.00001.C001	AMKE001.0722.00001.C001.region021	AMKE001.0722.00001	NRPS-like	5989589	6035879
AMKE001.0722.00001.C001	AMKE001.0722.00001.C001.region013	AMKE001.0722.00001	RiPP-like	3938984	3949350
AMKE001.0722.00001.C001	AMKE001.0722.00001.C001.region025	AMKE001.0722.00001	redox-cofactor	7483017	7505052
AMKE001.0722.00001.C001	AMKE001.0722.00001.C001.region001	AMKE001.0722.00001	lanthipeptide-class-iii	381926	404470
AMKE001.0722.00001.C001	AMKE001.0722.00001.C001.region002	AMKE001.0722.00001	arylpolyene	1325411	1364659
AMKE001.0722.00001.C001	AMKE001.0722.00001.C001.region004	AMKE001.0722.00001	terpene	1634954	1654980
AMKE001.0722.00001.C001	AMKE001.0722.00001.C001.region016	AMKE001.0722.00001	lanthipeptide-class-ii	4513507	4536414
AMKE001.0722.00001.C001	AMKE001.0722.00001.C001.region018	AMKE001.0722.00001	T1PKS	5100669	5146553
AMKE001.0722.00001.C001	AMKE001.0722.00001.C001.region018	AMKE001.0722.00001	NRPS	5134715	5207061
AMKE001.0722.00001.C001	AMKE001.0722.00001.C001.region009	AMKE001.0722.00001	NRPS	3106093	3158613
AMKE001.0722.00001.C001	AMKE001.0722.00001.C001.region009	AMKE001.0722.00001	T1PKS	3147126	3250363
AMME001.0722.00001.C001	AMME001.0722.00001.C001.region011	AMME001.0722.00001	indole	4530159	4551200
AMME001.0722.00001.C001	AMME001.0722.00001.C001.region012	AMME001.0722.00001	redox-cofactor	4659372	4681446
AMME001.0722.00001.C001	AMME001.0722.00001.C001.region010	AMME001.0722.00001	terpene	4202667	4226221
AMME001.0722.00001.C001	AMME001.0722.00001.C001.region017	AMME001.0722.00001	ectoine	6608966	6619380
AMME001.0722.00001.C001	AMME001.0722.00001.C001.region003	AMME001.0722.00001	NRPS	566871	628873
AMME001.0722.00001.C001	AMME001.0722.00001.C001.region005	AMME001.0722.00001	betalactone	1535421	1557311
AMME001.0722.00001.C001	AMME001.0722.00001.C001.region013	AMME001.0722.00001	siderophore	4849468	4861223
AMME001.0722.00001.C001	AMME001.0722.00001.C001.region002	AMME001.0722.00001	RRE-containing	531536	550470
AMME001.0722.00001.C001	AMME001.0722.00001.C001.region016	AMME001.0722.00001	terpene	5723675	5744236
AMME001.0722.00001.C001	AMME001.0722.00001.C001.region001	AMME001.0722.00001	lassopeptide	491476	517417
AMME001.0722.00001.C001	AMME001.0722.00001.C001.region009	AMME001.0722.00001	terpene	3441461	3461344
AMME001.0722.00001.C001	AMME001.0722.00001.C001.region004	AMME001.0722.00001	lanthipeptide-class-i	1252475	1276957
AMME001.0722.00001.C001	AMME001.0722.00001.C001.region014	AMME001.0722.00001	RiPP-like	4876075	4886894
AMME001.0722.00001.C001	AMME001.0722.00001.C001.region008	AMME001.0722.00001	NAPAA	2801897	2835758
AMME001.0722.00001.C001	AMME001.0722.00001.C001.region006	AMME001.0722.00001	betalactone	2061080	2085939
AMME001.0722.00001.C001	AMME001.0722.00001.C001.region007	AMME001.0722.00001	terpene	2724417	2744856
AMME001.0722.00001.C001	AMME001.0722.00001.C001.region015	AMME001.0722.00001	ranthipeptide	5080106	5101599
AMME002.0722.00001.C001	AMME002.0722.00001.C001.region028	AMME002.0722.00001	T1PKS	7558856	7604685
AMME002.0722.00001.C001	AMME002.0722.00001.C001.region028	AMME002.0722.00001	thiopeptide	7601105	7645364
AMME002.0722.00001.C001	AMME002.0722.00001.C001.region010	AMME002.0722.00001	NRPS-like	3526380	3569525
AMME002.0722.00001.C001	AMME002.0722.00001.C001.region024	AMME002.0722.00001	NAPAA	6637916	6671813
AMME002.0722.00001.C001	AMME002.0722.00001.C001.region006	AMME002.0722.00001	RiPP-like	2841167	2850338
AMME002.0722.00001.C001	AMME002.0722.00001.C001.region009	AMME002.0722.00001	terpene	3494175	3514767
AMME002.0722.00001.C001	AMME002.0722.00001.C001.region012	AMME002.0722.00001	NRPS	3987588	4035386
AMME002.0722.00001.C001	AMME002.0722.00001.C001.region012	AMME002.0722.00001	T1PKS	3987588	4035386
AMME002.0722.00001.C001	AMME002.0722.00001.C001.region012	AMME002.0722.00001	NRPS-like	4003190	4041688
AMME002.0722.00001.C001	AMME002.0722.00001.C001.region023	AMME002.0722.00001	RRE-containing	6588354	6608110
AMME002.0722.00001.C001	AMME002.0722.00001.C001.region020	AMME002.0722.00001	butyrolactone	5753112	5763913
AMME002.0722.00001.C001	AMME002.0722.00001.C001.region016	AMME002.0722.00001	T1PKS	4905744	4948785
AMME002.0722.00001.C001	AMME002.0722.00001.C001.region029	AMME002.0722.00001	lassopeptide	7648014	7670470
AMME002.0722.00001.C001	AMME002.0722.00001.C001.region008	AMME002.0722.00001	NRPS	3301754	3379772
AMME002.0722.00001.C001	AMME002.0722.00001.C001.region003	AMME002.0722.00001	terpene	1410065	1432147
AMME002.0722.00001.C001	AMME002.0722.00001.C001.region030	AMME002.0722.00001	redox-cofactor	8654343	8676351
AMME002.0722.00001.C001	AMME002.0722.00001.C001.region018	AMME002.0722.00001	lanthipeptide-class-ii	5216485	5239305
AMME002.0722.00001.C001	AMME002.0722.00001.C001.region018	AMME002.0722.00001	NRPS	5232521	5291271
AMME002.0722.00001.C001	AMME002.0722.00001.C001.region018	AMME002.0722.00001	NRPS-like	5283038	5320385
AMME002.0722.00001.C001	AMME002.0722.00001.C001.region018	AMME002.0722.00001	NRPS	5288652	5347649
AMME002.0722.00001.C001	AMME002.0722.00001.C001.region026	AMME002.0722.00001	indole	7079548	7100499
AMME002.0722.00001.C001	AMME002.0722.00001.C001.region022	AMME002.0722.00001	NRPS-like	5974339	6014672
AMME002.0722.00001.C001	AMME002.0722.00001.C001.region022	AMME002.0722.00001	other	5977690	6018140
AMME002.0722.00001.C001	AMME002.0722.00001.C001.region022	AMME002.0722.00001	oligosaccharide	5988215	6038779
AMME002.0722.00001.C001	AMME002.0722.00001.C001.region022	AMME002.0722.00001	NRPS	5990684	6032151
AMME002.0722.00001.C001	AMME002.0722.00001.C001.region022	AMME002.0722.00001	T2PKS	6001442	6073937
AMME002.0722.00001.C001	AMME002.0722.00001.C001.region025	AMME002.0722.00001	NRPS	6876477	6941889
AMME002.0722.00001.C001	AMME002.0722.00001.C001.region025	AMME002.0722.00001	NRPS-like	6903115	6944674
AMME002.0722.00001.C001	AMME002.0722.00001.C001.region011	AMME002.0722.00001	T1PKS	3627756	3673569
AMME002.0722.00001.C001	AMME002.0722.00001.C001.region007	AMME002.0722.00001	siderophore	2879875	2891606
AMME002.0722.00001.C001	AMME002.0722.00001.C001.region021	AMME002.0722.00001	NRPS	5876116	5917243
AMME002.0722.00001.C001	AMME002.0722.00001.C001.region002	AMME002.0722.00001	T1PKS	618563	707711
AMME002.0722.00001.C001	AMME002.0722.00001.C001.region002	AMME002.0722.00001	NRPS-like	618563	667504
AMME002.0722.00001.C001	AMME002.0722.00001.C001.region001	AMME002.0722.00001	lanthipeptide-class-iii	340534	363102
AMME002.0722.00001.C001	AMME002.0722.00001.C001.region027	AMME002.0722.00001	RiPP-like	7267740	7278559
AMME002.0722.00001.C001	AMME002.0722.00001.C001.region014	AMME002.0722.00001	NRPS	4302585	4353997
AMME002.0722.00001.C001	AMME002.0722.00001.C001.region014	AMME002.0722.00001	nucleoside	4308958	4329639
AMME002.0722.00001.C001	AMME002.0722.00001.C001.region032	AMME002.0722.00001	ectoine	9439386	9449779
AMME002.0722.00001.C001	AMME002.0722.00001.C001.region013	AMME002.0722.00001	NRPS-like	4254996	4300784
AMME002.0722.00001.C001	AMME002.0722.00001.C001.region013	AMME002.0722.00001	T1PKS	4254996	4300784
AMME002.0722.00001.C001	AMME002.0722.00001.C001.region004	AMME002.0722.00001	betalactone	1555806	1578390
AMME002.0722.00001.C001	AMME002.0722.00001.C001.region019	AMME002.0722.00001	NRPS	5545166	5601295
AMME002.0722.00001.C001	AMME002.0722.00001.C001.region005	AMME002.0722.00001	terpene	2476264	2496894
AMME002.0722.00001.C001	AMME002.0722.00001.C001.region015	AMME002.0722.00001	thioamide-NRP	4394811	4447924
AMME002.0722.00001.C001	AMME002.0722.00001.C001.region015	AMME002.0722.00001	NRPS	4398711	4446918
AMME002.0722.00001.C001	AMME002.0722.00001.C001.region015	AMME002.0722.00001	ladderane	4416950	4458261
AMME002.0722.00001.C001	AMME002.0722.00001.C001.region015	AMME002.0722.00001	NRPS	4438271	4484071
AMME002.0722.00001.C001	AMME002.0722.00001.C001.region015	AMME002.0722.00001	terpene	4468268	4489231
AMME002.0722.00001.C001	AMME002.0722.00001.C001.region017	AMME002.0722.00001	hglE-KS	5057931	5104762
AMME002.0722.00001.C001	AMME002.0722.00001.C001.region017	AMME002.0722.00001	T1PKS	5065472	5108921
AMME002.0722.00001.C001	AMME002.0722.00001.C001.region031	AMME002.0722.00001	NRPS	9110536	9154943
AMME002.0722.00002.C001	AMME002.0722.00002.C001.region010	AMME002.0722.00002	NRPS-like	3526417	3569562
AMME002.0722.00002.C001	AMME002.0722.00002.C001.region015	AMME002.0722.00002	thioamide-NRP	4394873	4447986
AMME002.0722.00002.C001	AMME002.0722.00002.C001.region015	AMME002.0722.00002	NRPS	4398773	4446980
AMME002.0722.00002.C001	AMME002.0722.00002.C001.region015	AMME002.0722.00002	ladderane	4417012	4458323
AMME002.0722.00002.C001	AMME002.0722.00002.C001.region015	AMME002.0722.00002	NRPS	4438333	4484133
AMME002.0722.00002.C001	AMME002.0722.00002.C001.region015	AMME002.0722.00002	terpene	4468330	4489293
AMME002.0722.00002.C001	AMME002.0722.00002.C001.region024	AMME002.0722.00002	NAPAA	6637981	6671878
AMME002.0722.00002.C001	AMME002.0722.00002.C001.region021	AMME002.0722.00002	NRPS	5876181	5917308
AMME002.0722.00002.C001	AMME002.0722.00002.C001.region026	AMME002.0722.00002	indole	7079616	7100567
AMME002.0722.00002.C001	AMME002.0722.00002.C001.region009	AMME002.0722.00002	terpene	3494212	3514804
AMME002.0722.00002.C001	AMME002.0722.00002.C001.region032	AMME002.0722.00002	ectoine	9439442	9449835
AMME002.0722.00002.C001	AMME002.0722.00002.C001.region025	AMME002.0722.00002	NRPS	6876545	6941957
AMME002.0722.00002.C001	AMME002.0722.00002.C001.region025	AMME002.0722.00002	NRPS-like	6903183	6944742
AMME002.0722.00002.C001	AMME002.0722.00002.C001.region004	AMME002.0722.00002	betalactone	1555846	1578430
AMME002.0722.00002.C001	AMME002.0722.00002.C001.region002	AMME002.0722.00002	T1PKS	618566	707714
AMME002.0722.00002.C001	AMME002.0722.00002.C001.region002	AMME002.0722.00002	NRPS-like	618566	667507
AMME002.0722.00002.C001	AMME002.0722.00002.C001.region008	AMME002.0722.00002	NRPS	3301792	3379810
AMME002.0722.00002.C001	AMME002.0722.00002.C001.region020	AMME002.0722.00002	butyrolactone	5753177	5763978
AMME002.0722.00002.C001	AMME002.0722.00002.C001.region013	AMME002.0722.00002	NRPS-like	4255059	4300848
AMME002.0722.00002.C001	AMME002.0722.00002.C001.region013	AMME002.0722.00002	T1PKS	4255059	4300848
AMME002.0722.00002.C001	AMME002.0722.00002.C001.region022	AMME002.0722.00002	NRPS-like	5974404	6014737
AMME002.0722.00002.C001	AMME002.0722.00002.C001.region022	AMME002.0722.00002	other	5977755	6018205
AMME002.0722.00002.C001	AMME002.0722.00002.C001.region022	AMME002.0722.00002	oligosaccharide	5988280	6038844
AMME002.0722.00002.C001	AMME002.0722.00002.C001.region022	AMME002.0722.00002	NRPS	5990749	6032216
AMME002.0722.00002.C001	AMME002.0722.00002.C001.region022	AMME002.0722.00002	T2PKS	6001507	6074002
AMME002.0722.00002.C001	AMME002.0722.00002.C001.region030	AMME002.0722.00002	redox-cofactor	8654399	8676407
AMME002.0722.00002.C001	AMME002.0722.00002.C001.region023	AMME002.0722.00002	RRE-containing	6588419	6608175
AMME002.0722.00002.C001	AMME002.0722.00002.C001.region006	AMME002.0722.00002	RiPP-like	2841207	2850378
AMME002.0722.00002.C001	AMME002.0722.00002.C001.region031	AMME002.0722.00002	NRPS	9110592	9154999
AMME002.0722.00002.C001	AMME002.0722.00002.C001.region007	AMME002.0722.00002	siderophore	2879915	2891646
AMME002.0722.00002.C001	AMME002.0722.00002.C001.region029	AMME002.0722.00002	lassopeptide	7648083	7670539
AMME002.0722.00002.C001	AMME002.0722.00002.C001.region005	AMME002.0722.00002	terpene	2476303	2496933
AMME002.0722.00002.C001	AMME002.0722.00002.C001.region014	AMME002.0722.00002	NRPS	4302649	4354059
AMME002.0722.00002.C001	AMME002.0722.00002.C001.region014	AMME002.0722.00002	nucleoside	4309022	4329703
AMME002.0722.00002.C001	AMME002.0722.00002.C001.region011	AMME002.0722.00002	T1PKS	3627793	3673606
AMME002.0722.00002.C001	AMME002.0722.00002.C001.region019	AMME002.0722.00002	NRPS	5545231	5601360
AMME002.0722.00002.C001	AMME002.0722.00002.C001.region028	AMME002.0722.00002	T1PKS	7558925	7604754
AMME002.0722.00002.C001	AMME002.0722.00002.C001.region028	AMME002.0722.00002	thiopeptide	7601174	7645433
AMME002.0722.00002.C001	AMME002.0722.00002.C001.region001	AMME002.0722.00002	lanthipeptide-class-iii	340536	363104
AMME002.0722.00002.C001	AMME002.0722.00002.C001.region018	AMME002.0722.00002	lanthipeptide-class-ii	5216550	5239370
AMME002.0722.00002.C001	AMME002.0722.00002.C001.region018	AMME002.0722.00002	NRPS	5232586	5291336
AMME002.0722.00002.C001	AMME002.0722.00002.C001.region018	AMME002.0722.00002	NRPS-like	5283103	5320450
AMME002.0722.00002.C001	AMME002.0722.00002.C001.region018	AMME002.0722.00002	NRPS	5288717	5347714
AMME002.0722.00002.C001	AMME002.0722.00002.C001.region016	AMME002.0722.00002	T1PKS	4905809	4948850
AMME002.0722.00002.C001	AMME002.0722.00002.C001.region003	AMME002.0722.00002	terpene	1410105	1432187
AMME002.0722.00002.C001	AMME002.0722.00002.C001.region027	AMME002.0722.00002	RiPP-like	7267808	7278627
AMME002.0722.00002.C001	AMME002.0722.00002.C001.region017	AMME002.0722.00002	hglE-KS	5057996	5104827
AMME002.0722.00002.C001	AMME002.0722.00002.C001.region017	AMME002.0722.00002	T1PKS	5065537	5108986
AMME002.0722.00002.C001	AMME002.0722.00002.C001.region012	AMME002.0722.00002	NRPS	3987651	4035449
AMME002.0722.00002.C001	AMME002.0722.00002.C001.region012	AMME002.0722.00002	T1PKS	3987651	4035449
AMME002.0722.00002.C001	AMME002.0722.00002.C001.region012	AMME002.0722.00002	NRPS-like	4003253	4041751
AMOR001.0722.00001.C001	AMOR001.0722.00001.C001.region012	AMOR001.0722.00001	terpene	2824437	2843973
AMOR001.0722.00001.C001	AMOR001.0722.00001.C001.region029	AMOR001.0722.00001	T3PKS	7710028	7751129
AMOR001.0722.00001.C001	AMOR001.0722.00001.C001.region029	AMOR001.0722.00001	NRPS-like	7722795	7761898
AMOR001.0722.00001.C001	AMOR001.0722.00001.C001.region029	AMOR001.0722.00001	NRPS	7736306	7804305
AMOR001.0722.00001.C001	AMOR001.0722.00001.C001.region020	AMOR001.0722.00001	thiopeptide	4913526	4942189
AMOR001.0722.00001.C001	AMOR001.0722.00001.C001.region020	AMOR001.0722.00001	LAP	4918403	4942841
AMOR001.0722.00001.C001	AMOR001.0722.00001.C001.region021	AMOR001.0722.00001	NRPS-like	5333569	5373674
AMOR001.0722.00001.C001	AMOR001.0722.00001.C001.region013	AMOR001.0722.00001	RiPP-like	3183706	3194555
AMOR001.0722.00001.C001	AMOR001.0722.00001.C001.region023	AMOR001.0722.00001	NAPAA	5645808	5679711
AMOR001.0722.00001.C001	AMOR001.0722.00001.C001.region006	AMOR001.0722.00001	NRPS	1501568	1562420
AMOR001.0722.00001.C001	AMOR001.0722.00001.C001.region007	AMOR001.0722.00001	T2PKS	1899573	1972077
AMOR001.0722.00001.C001	AMOR001.0722.00001.C001.region028	AMOR001.0722.00001	T1PKS	7333546	7379369
AMOR001.0722.00001.C001	AMOR001.0722.00001.C001.region028	AMOR001.0722.00001	thiopeptide	7360848	7404586
AMOR001.0722.00001.C001	AMOR001.0722.00001.C001.region003	AMOR001.0722.00001	ectoine	726683	737073
AMOR001.0722.00001.C001	AMOR001.0722.00001.C001.region026	AMOR001.0722.00001	thiopeptide	6676319	6700932
AMOR001.0722.00001.C001	AMOR001.0722.00001.C001.region004	AMOR001.0722.00001	T1PKS	1019468	1063794
AMOR001.0722.00001.C001	AMOR001.0722.00001.C001.region004	AMOR001.0722.00001	other	1038786	1077416
AMOR001.0722.00001.C001	AMOR001.0722.00001.C001.region004	AMOR001.0722.00001	thioamitides	1069882	1090027
AMOR001.0722.00001.C001	AMOR001.0722.00001.C001.region019	AMOR001.0722.00001	lanthipeptide-class-ii	4825718	4848598
AMOR001.0722.00001.C001	AMOR001.0722.00001.C001.region016	AMOR001.0722.00001	T1PKS	4014046	4059988
AMOR001.0722.00001.C001	AMOR001.0722.00001.C001.region005	AMOR001.0722.00001	redox-cofactor	1469754	1491798
AMOR001.0722.00001.C001	AMOR001.0722.00001.C001.region008	AMOR001.0722.00001	NRPS-like	2114663	2154736
AMOR001.0722.00001.C001	AMOR001.0722.00001.C001.region008	AMOR001.0722.00001	betalactone	2120567	2145481
AMOR001.0722.00001.C001	AMOR001.0722.00001.C001.region027	AMOR001.0722.00001	NRPS-like	6783374	6825525
AMOR001.0722.00001.C001	AMOR001.0722.00001.C001.region001	AMOR001.0722.00001	CDPS	625213	645900
AMOR001.0722.00001.C001	AMOR001.0722.00001.C001.region011	AMOR001.0722.00001	T1PKS	2414940	2468803
AMOR001.0722.00001.C001	AMOR001.0722.00001.C001.region011	AMOR001.0722.00001	T1PKS	2468789	2529072
AMOR001.0722.00001.C001	AMOR001.0722.00001.C001.region011	AMOR001.0722.00001	NRPS-like	2468789	2520592
AMOR001.0722.00001.C001	AMOR001.0722.00001.C001.region017	AMOR001.0722.00001	T1PKS	4260965	4313564
AMOR001.0722.00001.C001	AMOR001.0722.00001.C001.region017	AMOR001.0722.00001	NRPS	4308960	4369829
AMOR001.0722.00001.C001	AMOR001.0722.00001.C001.region010	AMOR001.0722.00001	T1PKS	2292346	2337672
AMOR001.0722.00001.C001	AMOR001.0722.00001.C001.region010	AMOR001.0722.00001	NRPS-like	2311434	2351203
AMOR001.0722.00001.C001	AMOR001.0722.00001.C001.region010	AMOR001.0722.00001	NRPS-like	2339392	2380227
AMOR001.0722.00001.C001	AMOR001.0722.00001.C001.region010	AMOR001.0722.00001	indole	2352632	2373577
AMOR001.0722.00001.C001	AMOR001.0722.00001.C001.region010	AMOR001.0722.00001	T1PKS	2362632	2387536
AMOR001.0722.00001.C001	AMOR001.0722.00001.C001.region014	AMOR001.0722.00001	terpene	3372978	3392655
AMOR001.0722.00001.C001	AMOR001.0722.00001.C001.region009	AMOR001.0722.00001	NRPS	2217595	2271090
AMOR001.0722.00001.C001	AMOR001.0722.00001.C001.region009	AMOR001.0722.00001	amglyccycl	2255564	2276818
AMOR001.0722.00001.C001	AMOR001.0722.00001.C001.region024	AMOR001.0722.00001	terpene	6006118	6021029
AMOR001.0722.00001.C001	AMOR001.0722.00001.C001.region022	AMOR001.0722.00001	T1PKS	5425884	5468832
AMOR001.0722.00001.C001	AMOR001.0722.00001.C001.region022	AMOR001.0722.00001	hglE-KS	5464721	5515121
AMOR001.0722.00001.C001	AMOR001.0722.00001.C001.region032	AMOR001.0722.00001	RRE-containing	9008126	9029233
AMOR001.0722.00001.C001	AMOR001.0722.00001.C001.region002	AMOR001.0722.00001	terpene	684835	706227
AMOR001.0722.00001.C001	AMOR001.0722.00001.C001.region031	AMOR001.0722.00001	lanthipeptide-class-iii	8974325	8996869
AMOR001.0722.00001.C001	AMOR001.0722.00001.C001.region025	AMOR001.0722.00001	NRPS	6029849	6074211
AMOR001.0722.00001.C001	AMOR001.0722.00001.C001.region025	AMOR001.0722.00001	T1PKS	6073503	6207190
AMOR001.0722.00001.C001	AMOR001.0722.00001.C001.region025	AMOR001.0722.00001	terpene	6202463	6223519
AMOR001.0722.00001.C001	AMOR001.0722.00001.C001.region018	AMOR001.0722.00001	terpene	4717495	4736432
AMOR001.0722.00001.C001	AMOR001.0722.00001.C001.region015	AMOR001.0722.00001	NRPS	3685051	3777416
AMOR001.0722.00001.C001	AMOR001.0722.00001.C001.region015	AMOR001.0722.00001	NRPS-like	3758272	3781087
AMOR001.0722.00001.C001	AMOR001.0722.00001.C001.region015	AMOR001.0722.00001	other	3766677	3808765
AMOR001.0722.00001.C001	AMOR001.0722.00001.C001.region015	AMOR001.0722.00001	thioamitides	3768605	3790863
AMOR001.0722.00001.C001	AMOR001.0722.00001.C001.region015	AMOR001.0722.00001	NAPAA	3803662	3836676
AMOR001.0722.00001.C001	AMOR001.0722.00001.C001.region015	AMOR001.0722.00001	NRPS	3817228	3873532
AMOR001.0722.00001.C001	AMOR001.0722.00001.C001.region015	AMOR001.0722.00001	T1PKS	3822551	3865340
AMOR001.0722.00001.C001	AMOR001.0722.00001.C001.region015	AMOR001.0722.00001	NRPS	3857600	3930182
AMOR001.0722.00001.C001	AMOR001.0722.00001.C001.region030	AMOR001.0722.00001	arylpolyene	7986495	8027647
AMPR001.0722.00001.C001	AMPR001.0722.00001.C001.region006	AMPR001.0722.00001	NRPS-like	1226122	1267641
AMPR001.0722.00001.C001	AMPR001.0722.00001.C001.region006	AMPR001.0722.00001	NRPS-like	1242882	1285032
AMPR001.0722.00001.C001	AMPR001.0722.00001.C001.region006	AMPR001.0722.00001	NRPS	1251908	1297665
AMPR001.0722.00001.C001	AMPR001.0722.00001.C001.region025	AMPR001.0722.00001	betalactone	4353384	4389688
AMPR001.0722.00001.C001	AMPR001.0722.00001.C001.region022	AMPR001.0722.00001	RRE-containing	4076016	4095812
AMPR001.0722.00001.C001	AMPR001.0722.00001.C001.region013	AMPR001.0722.00001	NRPS-like	2392374	2432392
AMPR001.0722.00001.C001	AMPR001.0722.00001.C001.region013	AMPR001.0722.00001	NRPS	2399889	2462682
AMPR001.0722.00001.C001	AMPR001.0722.00001.C001.region004	AMPR001.0722.00001	indole	1053342	1074278
AMPR001.0722.00001.C001	AMPR001.0722.00001.C001.region010	AMPR001.0722.00001	RiPP-like	2031156	2048604
AMPR001.0722.00001.C001	AMPR001.0722.00001.C001.region002	AMPR001.0722.00001	thiopeptide	501816	545974
AMPR001.0722.00001.C001	AMPR001.0722.00001.C001.region002	AMPR001.0722.00001	T1PKS	544785	588348
AMPR001.0722.00001.C001	AMPR001.0722.00001.C001.region002	AMPR001.0722.00001	oligosaccharide	586147	627203
AMPR001.0722.00001.C001	AMPR001.0722.00001.C001.region017	AMPR001.0722.00001	NRPS	2882173	2939180
AMPR001.0722.00001.C001	AMPR001.0722.00001.C001.region016	AMPR001.0722.00001	NRPS-like	2792318	2835083
AMPR001.0722.00001.C001	AMPR001.0722.00001.C001.region016	AMPR001.0722.00001	NRPS	2796157	2850680
AMPR001.0722.00001.C001	AMPR001.0722.00001.C001.region016	AMPR001.0722.00001	T1PKS	2799689	2843782
AMPR001.0722.00001.C001	AMPR001.0722.00001.C001.region031	AMPR001.0722.00001	RiPP-like	5372864	5383665
AMPR001.0722.00001.C001	AMPR001.0722.00001.C001.region001	AMPR001.0722.00001	T1PKS	95623	221591
AMPR001.0722.00001.C001	AMPR001.0722.00001.C001.region027	AMPR001.0722.00001	terpene	4420715	4441438
AMPR001.0722.00001.C001	AMPR001.0722.00001.C001.region003	AMPR001.0722.00001	NRPS	672426	699703
AMPR001.0722.00001.C001	AMPR001.0722.00001.C001.region003	AMPR001.0722.00001	T1PKS	679934	824972
AMPR001.0722.00001.C001	AMPR001.0722.00001.C001.region018	AMPR001.0722.00001	T1PKS	3221586	3265153
AMPR001.0722.00001.C001	AMPR001.0722.00001.C001.region018	AMPR001.0722.00001	hglE-KS	3227654	3271900
AMPR001.0722.00001.C001	AMPR001.0722.00001.C001.region032	AMPR001.0722.00001	terpene	5748199	5767622
AMPR001.0722.00001.C001	AMPR001.0722.00001.C001.region009	AMPR001.0722.00001	phosphonate	1697287	1738178
AMPR001.0722.00001.C001	AMPR001.0722.00001.C001.region030	AMPR001.0722.00001	siderophore	5334092	5345823
AMPR001.0722.00001.C001	AMPR001.0722.00001.C001.region034	AMPR001.0722.00001	lanthipeptide-class-iii	7794785	7817341
AMPR001.0722.00001.C001	AMPR001.0722.00001.C001.region012	AMPR001.0722.00001	PKS-like	2342463	2383504
AMPR001.0722.00001.C001	AMPR001.0722.00001.C001.region037	AMPR001.0722.00001	hglE-KS	10043577	10093182
AMPR001.0722.00001.C001	AMPR001.0722.00001.C001.region029	AMPR001.0722.00001	T2PKS	5230930	5303467
AMPR001.0722.00001.C001	AMPR001.0722.00001.C001.region021	AMPR001.0722.00001	LAP	3608768	3645446
AMPR001.0722.00001.C001	AMPR001.0722.00001.C001.region021	AMPR001.0722.00001	NRPS	3639582	3703605
AMPR001.0722.00001.C001	AMPR001.0722.00001.C001.region021	AMPR001.0722.00001	lanthipeptide-class-ii	3679933	3702804
AMPR001.0722.00001.C001	AMPR001.0722.00001.C001.region014	AMPR001.0722.00001	NRPS	2463945	2536041
AMPR001.0722.00001.C001	AMPR001.0722.00001.C001.region026	AMPR001.0722.00001	terpene	4392927	4412005
AMPR001.0722.00001.C001	AMPR001.0722.00001.C001.region008	AMPR001.0722.00001	RRE-containing	1489150	1510319
AMPR001.0722.00001.C001	AMPR001.0722.00001.C001.region019	AMPR001.0722.00001	RRE-containing	3344315	3362005
AMPR001.0722.00001.C001	AMPR001.0722.00001.C001.region020	AMPR001.0722.00001	T1PKS	3454079	3497315
AMPR001.0722.00001.C001	AMPR001.0722.00001.C001.region024	AMPR001.0722.00001	T1PKS	4243297	4288460
AMPR001.0722.00001.C001	AMPR001.0722.00001.C001.region036	AMPR001.0722.00001	redox-cofactor	9839584	9861592
AMPR001.0722.00001.C001	AMPR001.0722.00001.C001.region033	AMPR001.0722.00001	terpene	6824461	6846624
AMPR001.0722.00001.C001	AMPR001.0722.00001.C001.region023	AMPR001.0722.00001	redox-cofactor	4192248	4216135
AMPR001.0722.00001.C001	AMPR001.0722.00001.C001.region005	AMPR001.0722.00001	butyrolactone	1126680	1136943
AMPR001.0722.00001.C001	AMPR001.0722.00001.C001.region007	AMPR001.0722.00001	NAPAA	1434370	1468267
AMPR001.0722.00001.C001	AMPR001.0722.00001.C001.region015	AMPR001.0722.00001	butyrolactone	2733272	2744109
AMPR001.0722.00001.C001	AMPR001.0722.00001.C001.region035	AMPR001.0722.00001	ectoine	8979348	8989741
AMPR001.0722.00001.C001	AMPR001.0722.00001.C001.region028	AMPR001.0722.00001	T1PKS	4720455	4909572
AMPR001.0722.00001.C001	AMPR001.0722.00001.C001.region011	AMPR001.0722.00001	NRPS	2076364	2123068
AMPR001.0722.00001.C001	AMPR001.0722.00001.C001.region011	AMPR001.0722.00001	RiPP-like	2120694	2131184
AMSP001.0722.00001.C001	AMSP001.0722.00001.C001.region020	AMSP001.0722.00001	NAPAA	4773679	4807175
AMSP001.0722.00001.C001	AMSP001.0722.00001.C001.region022	AMSP001.0722.00001	RiPP-like	5086032	5095773
AMSP001.0722.00001.C001	AMSP001.0722.00001.C001.region011	AMSP001.0722.00001	redox-cofactor	3034903	3057793
AMSP001.0722.00001.C001	AMSP001.0722.00001.C001.region011	AMSP001.0722.00001	betalactone	3053654	3092504
AMSP001.0722.00001.C001	AMSP001.0722.00001.C001.region011	AMSP001.0722.00001	NAPAA	3063654	3096095
AMSP001.0722.00001.C001	AMSP001.0722.00001.C001.region023	AMSP001.0722.00001	NAPAA	5099366	5134387
AMSP001.0722.00001.C001	AMSP001.0722.00001.C001.region017	AMSP001.0722.00001	T1PKS	4425266	4470713
AMSP001.0722.00001.C001	AMSP001.0722.00001.C001.region028	AMSP001.0722.00001	NRPS	7915087	7958180
AMSP001.0722.00001.C001	AMSP001.0722.00001.C001.region028	AMSP001.0722.00001	other	7925091	7965688
AMSP001.0722.00001.C001	AMSP001.0722.00001.C001.region029	AMSP001.0722.00001	thiopeptide	8743809	8770642
AMSP001.0722.00001.C001	AMSP001.0722.00001.C001.region029	AMSP001.0722.00001	LAP	8746836	8770642
AMSP001.0722.00001.C001	AMSP001.0722.00001.C001.region013	AMSP001.0722.00001	lanthipeptide-class-iii	3467677	3490212
AMSP001.0722.00001.C001	AMSP001.0722.00001.C001.region026	AMSP001.0722.00001	RiPP-like	7213244	7224042
AMSP001.0722.00001.C001	AMSP001.0722.00001.C001.region025	AMSP001.0722.00001	CDPS	6821529	6842213
AMSP001.0722.00001.C001	AMSP001.0722.00001.C001.region015	AMSP001.0722.00001	NAPAA	4007566	4040735
AMSP001.0722.00001.C001	AMSP001.0722.00001.C001.region005	AMSP001.0722.00001	terpene	1962439	1982239
AMSP001.0722.00001.C001	AMSP001.0722.00001.C001.region027	AMSP001.0722.00001	ectoine	7706217	7716610
AMSP001.0722.00001.C001	AMSP001.0722.00001.C001.region003	AMSP001.0722.00001	terpene	1052975	1073735
AMSP001.0722.00001.C001	AMSP001.0722.00001.C001.region018	AMSP001.0722.00001	redox-cofactor	4523887	4545927
AMSP001.0722.00001.C001	AMSP001.0722.00001.C001.region021	AMSP001.0722.00001	siderophore	5042309	5056203
AMSP001.0722.00001.C001	AMSP001.0722.00001.C001.region009	AMSP001.0722.00001	amglyccycl	2695165	2716347
AMSP001.0722.00001.C001	AMSP001.0722.00001.C001.region009	AMSP001.0722.00001	NRPS	2706755	2767699
AMSP001.0722.00001.C001	AMSP001.0722.00001.C001.region019	AMSP001.0722.00001	ladderane	4640656	4681898
AMSP001.0722.00001.C001	AMSP001.0722.00001.C001.region019	AMSP001.0722.00001	T1PKS	4647859	4692053
AMSP001.0722.00001.C001	AMSP001.0722.00001.C001.region010	AMSP001.0722.00001	terpene	2941857	2966896
AMSP001.0722.00001.C001	AMSP001.0722.00001.C001.region012	AMSP001.0722.00001	other	3337155	3369781
AMSP001.0722.00001.C001	AMSP001.0722.00001.C001.region012	AMSP001.0722.00001	NRPS	3351658	3462964
AMSP001.0722.00001.C001	AMSP001.0722.00001.C001.region012	AMSP001.0722.00001	terpene	3401531	3422644
AMSP001.0722.00001.C001	AMSP001.0722.00001.C001.region007	AMSP001.0722.00001	terpene	2484562	2504730
AMSP001.0722.00001.C001	AMSP001.0722.00001.C001.region024	AMSP001.0722.00001	T1PKS	6486498	6594096
AMSP001.0722.00001.C001	AMSP001.0722.00001.C001.region024	AMSP001.0722.00001	butyrolactone	6494629	6505598
AMSP001.0722.00001.C001	AMSP001.0722.00001.C001.region008	AMSP001.0722.00001	lanthipeptide-class-iii	2539007	2561493
AMSP001.0722.00001.C001	AMSP001.0722.00001.C001.region004	AMSP001.0722.00001	phosphonate	1181632	1222520
AMSP001.0722.00001.C001	AMSP001.0722.00001.C001.region004	AMSP001.0722.00001	T1PKS	1184317	1237782
AMSP001.0722.00001.C001	AMSP001.0722.00001.C001.region004	AMSP001.0722.00001	other	1200517	1238921
AMSP001.0722.00001.C001	AMSP001.0722.00001.C001.region002	AMSP001.0722.00001	CDPS	993821	1013999
AMSP001.0722.00001.C001	AMSP001.0722.00001.C001.region006	AMSP001.0722.00001	RiPP-like	2323544	2331973
AMSP001.0722.00001.C001	AMSP001.0722.00001.C001.region014	AMSP001.0722.00001	T1PKS	3676045	3718908
AMSP001.0722.00001.C001	AMSP001.0722.00001.C001.region016	AMSP001.0722.00001	T1PKS	4130493	4185952
AMSP001.0722.00001.C001	AMSP001.0722.00001.C001.region001	AMSP001.0722.00001	indole	17526	38603
AMSP001.0722.00001.C001	AMSP001.0722.00001.C001.region001	AMSP001.0722.00001	lanthipeptide-class-iii	24438	46408
AMSP001.0722.00001.P002	AMSP001.0722.00001.P002.region002	AMSP001.0722.00001	lassopeptide	92293	114842
AMSP001.0722.00001.P002	AMSP001.0722.00001.P002.region003	AMSP001.0722.00001	thiopeptide	267213	306129
AMSP001.0722.00001.P002	AMSP001.0722.00001.P002.region003	AMSP001.0722.00001	thioamitides	282024	304515
AMSP001.0722.00001.P002	AMSP001.0722.00001.P002.region001	AMSP001.0722.00001	lanthipeptide-class-iii	50093	72781
AMSP002.0722.00001.C001	AMSP002.0722.00001.C001.region029	AMSP002.0722.00001	terpene	6966346	6988560
AMSP002.0722.00001.C001	AMSP002.0722.00001.C001.region011	AMSP002.0722.00001	NRPS	2344170	2393424
AMSP002.0722.00001.C001	AMSP002.0722.00001.C001.region011	AMSP002.0722.00001	T1PKS	2344170	2393424
AMSP002.0722.00001.C001	AMSP002.0722.00001.C001.region027	AMSP002.0722.00001	NRPS-like	6627674	6668611
AMSP002.0722.00001.C001	AMSP002.0722.00001.C001.region005	AMSP002.0722.00001	T1PKS	1529059	1634061
AMSP002.0722.00001.C001	AMSP002.0722.00001.C001.region024	AMSP002.0722.00001	NRPS	6095356	6137727
AMSP002.0722.00001.C001	AMSP002.0722.00001.C001.region006	AMSP002.0722.00001	hglE-KS	1675446	1720731
AMSP002.0722.00001.C001	AMSP002.0722.00001.C001.region006	AMSP002.0722.00001	T1PKS	1682161	1725231
AMSP002.0722.00001.C001	AMSP002.0722.00001.C001.region008	AMSP002.0722.00001	betalactone	1943462	1968667
AMSP002.0722.00001.C001	AMSP002.0722.00001.C001.region008	AMSP002.0722.00001	NRPS	1962528	2033318
AMSP002.0722.00001.C001	AMSP002.0722.00001.C001.region022	AMSP002.0722.00001	NRPS	4330901	4406878
AMSP002.0722.00001.C001	AMSP002.0722.00001.C001.region033	AMSP002.0722.00001	T1PKS	9208116	9254461
AMSP002.0722.00001.C001	AMSP002.0722.00001.C001.region033	AMSP002.0722.00001	NRPS-like	9208395	9254270
AMSP002.0722.00001.C001	AMSP002.0722.00001.C001.region033	AMSP002.0722.00001	NRPS	9245042	9312551
AMSP002.0722.00001.C001	AMSP002.0722.00001.C001.region033	AMSP002.0722.00001	NRPS-like	9290662	9332396
AMSP002.0722.00001.C001	AMSP002.0722.00001.C001.region033	AMSP002.0722.00001	T3PKS	9302823	9343924
AMSP002.0722.00001.C001	AMSP002.0722.00001.C001.region030	AMSP002.0722.00001	CDPS	7027475	7048162
AMSP002.0722.00001.C001	AMSP002.0722.00001.C001.region010	AMSP002.0722.00001	T1PKS	2132210	2312344
AMSP002.0722.00001.C001	AMSP002.0722.00001.C001.region010	AMSP002.0722.00001	NRPS-like	2245876	2281894
AMSP002.0722.00001.C001	AMSP002.0722.00001.C001.region031	AMSP002.0722.00001	lanthipeptide-class-iii	8110596	8133140
AMSP002.0722.00001.C001	AMSP002.0722.00001.C001.region017	AMSP002.0722.00001	T1PKS	3621903	3667381
AMSP002.0722.00001.C001	AMSP002.0722.00001.C001.region015	AMSP002.0722.00001	lanthipeptide-class-ii	3189597	3212477
AMSP002.0722.00001.C001	AMSP002.0722.00001.C001.region004	AMSP002.0722.00001	terpene	1459126	1478799
AMSP002.0722.00001.C001	AMSP002.0722.00001.C001.region009	AMSP002.0722.00001	NRPS	2062101	2119058
AMSP002.0722.00001.C001	AMSP002.0722.00001.C001.region009	AMSP002.0722.00001	T1PKS	2065777	2110126
AMSP002.0722.00001.C001	AMSP002.0722.00001.C001.region014	AMSP002.0722.00001	RRE-containing	3151883	3169821
AMSP002.0722.00001.C001	AMSP002.0722.00001.C001.region001	AMSP002.0722.00001	thiopeptide	243917	287981
AMSP002.0722.00001.C001	AMSP002.0722.00001.C001.region001	AMSP002.0722.00001	T1PKS	269809	314251
AMSP002.0722.00001.C001	AMSP002.0722.00001.C001.region003	AMSP002.0722.00001	RiPP-like	1255504	1266317
AMSP002.0722.00001.C001	AMSP002.0722.00001.C001.region023	AMSP002.0722.00001	NRPS-like	5487396	5530454
AMSP002.0722.00001.C001	AMSP002.0722.00001.C001.region002	AMSP002.0722.00001	terpene	897070	916955
AMSP002.0722.00001.C001	AMSP002.0722.00001.C001.region026	AMSP002.0722.00001	NRPS-like	6453445	6494569
AMSP002.0722.00001.C001	AMSP002.0722.00001.C001.region025	AMSP002.0722.00001	redox-cofactor	6170492	6192554
AMSP002.0722.00001.C001	AMSP002.0722.00001.C001.region019	AMSP002.0722.00001	T1PKS	3847477	3890094
AMSP002.0722.00001.C001	AMSP002.0722.00001.C001.region012	AMSP002.0722.00001	NAPAA	3051786	3085071
AMSP002.0722.00001.C001	AMSP002.0722.00001.C001.region013	AMSP002.0722.00001	terpene	3103257	3122163
AMSP002.0722.00001.C001	AMSP002.0722.00001.C001.region016	AMSP002.0722.00001	NRPS	3436357	3485344
AMSP002.0722.00001.C001	AMSP002.0722.00001.C001.region018	AMSP002.0722.00001	NRPS-like	3693985	3735113
AMSP002.0722.00001.C001	AMSP002.0722.00001.C001.region018	AMSP002.0722.00001	NRPS	3698592	3743988
AMSP002.0722.00001.C001	AMSP002.0722.00001.C001.region032	AMSP002.0722.00001	arylpolyene	9052481	9093633
AMSP002.0722.00001.C001	AMSP002.0722.00001.C001.region028	AMSP002.0722.00001	ectoine	6935818	6946208
AMSP002.0722.00001.C001	AMSP002.0722.00001.C001.region007	AMSP002.0722.00001	NRPS	1822917	1880361
AMSP002.0722.00001.C001	AMSP002.0722.00001.C001.region007	AMSP002.0722.00001	NRPS-like	1860761	1898102
AMSP002.0722.00001.C001	AMSP002.0722.00001.C001.region007	AMSP002.0722.00001	NRPS	1863400	1906770
AMSP002.0722.00001.C001	AMSP002.0722.00001.C001.region007	AMSP002.0722.00001	NRPS-like	1871972	1912128
AMSP002.0722.00001.C001	AMSP002.0722.00001.C001.region021	AMSP002.0722.00001	NAPAA	4113956	4147832
AMSP002.0722.00001.C001	AMSP002.0722.00001.C001.region020	AMSP002.0722.00001	T1PKS	3890126	3932431
AMSP002.0722.00001.C001	AMSP002.0722.00001.C001.region020	AMSP002.0722.00001	hglE-KS	3893279	3939591
AMSP003.0722.00001.C001	AMSP003.0722.00001.C001.region033	AMSP003.0722.00001	NRPS	8592751	8644472
AMSP003.0722.00001.C001	AMSP003.0722.00001.C001.region033	AMSP003.0722.00001	T1PKS	8627293	8693403
AMSP003.0722.00001.C001	AMSP003.0722.00001.C001.region012	AMSP003.0722.00001	NRPS-like	4200697	4240337
AMSP003.0722.00001.C001	AMSP003.0722.00001.C001.region012	AMSP003.0722.00001	NRPS	4204663	4262382
AMSP003.0722.00001.C001	AMSP003.0722.00001.C001.region030	AMSP003.0722.00001	betalactone	7348590	7373760
AMSP003.0722.00001.C001	AMSP003.0722.00001.C001.region009	AMSP003.0722.00001	NRPS	3480102	3534867
AMSP003.0722.00001.C001	AMSP003.0722.00001.C001.region009	AMSP003.0722.00001	T1PKS	3484439	3526758
AMSP003.0722.00001.C001	AMSP003.0722.00001.C001.region010	AMSP003.0722.00001	NRPS-like	3591903	3632811
AMSP003.0722.00001.C001	AMSP003.0722.00001.C001.region022	AMSP003.0722.00001	indole	6387718	6408831
AMSP003.0722.00001.C001	AMSP003.0722.00001.C001.region026	AMSP003.0722.00001	hglE-KS	6704577	6754905
AMSP003.0722.00001.C001	AMSP003.0722.00001.C001.region028	AMSP003.0722.00001	T1PKS	7081641	7127400
AMSP003.0722.00001.C001	AMSP003.0722.00001.C001.region014	AMSP003.0722.00001	other	4686277	4725654
AMSP003.0722.00001.C001	AMSP003.0722.00001.C001.region014	AMSP003.0722.00001	oligosaccharide	4705636	4738273
AMSP003.0722.00001.C001	AMSP003.0722.00001.C001.region014	AMSP003.0722.00001	NRPS	4719589	4777712
AMSP003.0722.00001.C001	AMSP003.0722.00001.C001.region020	AMSP003.0722.00001	lassopeptide	6103088	6125561
AMSP003.0722.00001.C001	AMSP003.0722.00001.C001.region020	AMSP003.0722.00001	T1PKS	6112024	6197820
AMSP003.0722.00001.C001	AMSP003.0722.00001.C001.region020	AMSP003.0722.00001	phosphonate	6185314	6226241
AMSP003.0722.00001.C001	AMSP003.0722.00001.C001.region035	AMSP003.0722.00001	T1PKS	9159329	9204758
AMSP003.0722.00001.C001	AMSP003.0722.00001.C001.region034	AMSP003.0722.00001	lanthipeptide-class-iv	8745016	8767380
AMSP003.0722.00001.C001	AMSP003.0722.00001.C001.region034	AMSP003.0722.00001	T1PKS	8753553	8797180
AMSP003.0722.00001.C001	AMSP003.0722.00001.C001.region034	AMSP003.0722.00001	NRPS	8768594	8811756
AMSP003.0722.00001.C001	AMSP003.0722.00001.C001.region034	AMSP003.0722.00001	NRPS-like	8775353	8817180
AMSP003.0722.00001.C001	AMSP003.0722.00001.C001.region034	AMSP003.0722.00001	other	8803251	8843671
AMSP003.0722.00001.C001	AMSP003.0722.00001.C001.region034	AMSP003.0722.00001	LAP	8834980	8858720
AMSP003.0722.00001.C001	AMSP003.0722.00001.C001.region029	AMSP003.0722.00001	other	7197511	7236687
AMSP003.0722.00001.C001	AMSP003.0722.00001.C001.region011	AMSP003.0722.00001	terpene	3724725	3742286
AMSP003.0722.00001.C001	AMSP003.0722.00001.C001.region003	AMSP003.0722.00001	T1PKS	2297107	2388505
AMSP003.0722.00001.C001	AMSP003.0722.00001.C001.region001	AMSP003.0722.00001	ectoine	621741	632134
AMSP003.0722.00001.C001	AMSP003.0722.00001.C001.region002	AMSP003.0722.00001	redox-cofactor	1208850	1230879
AMSP003.0722.00001.C001	AMSP003.0722.00001.C001.region004	AMSP003.0722.00001	terpene	2649206	2667865
AMSP003.0722.00001.C001	AMSP003.0722.00001.C001.region006	AMSP003.0722.00001	NRPS-like	3234577	3275218
AMSP003.0722.00001.C001	AMSP003.0722.00001.C001.region036	AMSP003.0722.00001	lanthipeptide-class-iii	9827386	9849957
AMSP003.0722.00001.C001	AMSP003.0722.00001.C001.region021	AMSP003.0722.00001	betalactone	6274388	6303518
AMSP003.0722.00001.C001	AMSP003.0722.00001.C001.region027	AMSP003.0722.00001	NRPS	6780698	6855664
AMSP003.0722.00001.C001	AMSP003.0722.00001.C001.region019	AMSP003.0722.00001	arylpolyene	5601947	5643102
AMSP003.0722.00001.C001	AMSP003.0722.00001.C001.region019	AMSP003.0722.00001	ladderane	5603098	5644340
AMSP003.0722.00001.C001	AMSP003.0722.00001.C001.region019	AMSP003.0722.00001	NRPS	5627299	5673738
AMSP003.0722.00001.C001	AMSP003.0722.00001.C001.region018	AMSP003.0722.00001	NRPS	5419490	5469054
AMSP003.0722.00001.C001	AMSP003.0722.00001.C001.region008	AMSP003.0722.00001	terpene	3444598	3462217
AMSP003.0722.00001.C001	AMSP003.0722.00001.C001.region015	AMSP003.0722.00001	NRPS	4901495	4954642
AMSP003.0722.00001.C001	AMSP003.0722.00001.C001.region015	AMSP003.0722.00001	T1PKS	4901495	4954642
AMSP003.0722.00001.C001	AMSP003.0722.00001.C001.region015	AMSP003.0722.00001	NRPS-like	4917316	4959813
AMSP003.0722.00001.C001	AMSP003.0722.00001.C001.region016	AMSP003.0722.00001	NRPS	5203067	5246575
AMSP003.0722.00001.C001	AMSP003.0722.00001.C001.region016	AMSP003.0722.00001	NRPS-like	5207256	5247881
AMSP003.0722.00001.C001	AMSP003.0722.00001.C001.region016	AMSP003.0722.00001	T1PKS	5235152	5303517
AMSP003.0722.00001.C001	AMSP003.0722.00001.C001.region016	AMSP003.0722.00001	NRPS-like	5235152	5275002
AMSP003.0722.00001.C001	AMSP003.0722.00001.C001.region016	AMSP003.0722.00001	NRPS	5261749	5314623
AMSP003.0722.00001.C001	AMSP003.0722.00001.C001.region007	AMSP003.0722.00001	RiPP-like	3417307	3428226
AMSP003.0722.00001.C001	AMSP003.0722.00001.C001.region017	AMSP003.0722.00001	ladderane	5344963	5383951
AMSP003.0722.00001.C001	AMSP003.0722.00001.C001.region017	AMSP003.0722.00001	NRPS	5367357	5417849
AMSP003.0722.00001.C001	AMSP003.0722.00001.C001.region005	AMSP003.0722.00001	terpene	3061771	3081705
AMSP003.0722.00001.C001	AMSP003.0722.00001.C001.region031	AMSP003.0722.00001	RRE-containing	7963541	7982492
AMSP003.0722.00001.C001	AMSP003.0722.00001.C001.region037	AMSP003.0722.00001	T1PKS	9867712	9910208
AMSP003.0722.00001.C001	AMSP003.0722.00001.C001.region037	AMSP003.0722.00001	butyrolactone	9876598	9887576
AMSP003.0722.00001.C001	AMSP003.0722.00001.C001.region025	AMSP003.0722.00001	NAPAA	6566695	6600634
AMSP003.0722.00001.C001	AMSP003.0722.00001.C001.region032	AMSP003.0722.00001	NRPS	8230243	8280481
AMSP003.0722.00001.C001	AMSP003.0722.00001.C001.region032	AMSP003.0722.00001	NRPS	8268896	8330717
AMSP003.0722.00001.C001	AMSP003.0722.00001.C001.region032	AMSP003.0722.00001	NRPS-like	8298132	8334465
AMSP003.0722.00001.C001	AMSP003.0722.00001.C001.region032	AMSP003.0722.00001	T1PKS	8315415	8490364
AMSP003.0722.00001.C001	AMSP003.0722.00001.C001.region032	AMSP003.0722.00001	NRPS-like	8397112	8422075
AMSP003.0722.00001.C001	AMSP003.0722.00001.C001.region032	AMSP003.0722.00001	terpene	8471800	8494011
AMSP003.0722.00001.C001	AMSP003.0722.00001.C001.region024	AMSP003.0722.00001	RiPP-like	6505291	6516101
AMSP003.0722.00001.C001	AMSP003.0722.00001.C001.region023	AMSP003.0722.00001	siderophore	6464724	6476557
AMSP003.0722.00001.C001	AMSP003.0722.00001.C001.region013	AMSP003.0722.00001	T3PKS	4576737	4617841
AMSP005.0722.00001.C001	AMSP005.0722.00001.C001.region024	AMSP005.0722.00001	hglE-KS	7982070	8031828
AMSP005.0722.00001.C001	AMSP005.0722.00001.C001.region002	AMSP005.0722.00001	NRPS-like	398667	434611
AMSP005.0722.00001.C001	AMSP005.0722.00001.C001.region002	AMSP005.0722.00001	T1PKS	402301	559032
AMSP005.0722.00001.C001	AMSP005.0722.00001.C001.region003	AMSP005.0722.00001	T1PKS	655627	697926
AMSP005.0722.00001.C001	AMSP005.0722.00001.C001.region003	AMSP005.0722.00001	hglE-KS	661738	704554
AMSP005.0722.00001.C001	AMSP005.0722.00001.C001.region014	AMSP005.0722.00001	NRPS	3040928	3106697
AMSP005.0722.00001.C001	AMSP005.0722.00001.C001.region014	AMSP005.0722.00001	NRPS-like	3067794	3109281
AMSP005.0722.00001.C001	AMSP005.0722.00001.C001.region016	AMSP005.0722.00001	T1PKS	3498697	3642628
AMSP005.0722.00001.C001	AMSP005.0722.00001.C001.region016	AMSP005.0722.00001	NRPS	3623645	3653071
AMSP005.0722.00001.C001	AMSP005.0722.00001.C001.region017	AMSP005.0722.00001	NRPS-like	3693495	3733332
AMSP005.0722.00001.C001	AMSP005.0722.00001.C001.region017	AMSP005.0722.00001	T1PKS	3702493	3766910
AMSP005.0722.00001.C001	AMSP005.0722.00001.C001.region017	AMSP005.0722.00001	other	3712923	3753225
AMSP005.0722.00001.C001	AMSP005.0722.00001.C001.region017	AMSP005.0722.00001	RRE-containing	3765835	3787538
AMSP005.0722.00001.C001	AMSP005.0722.00001.C001.region021	AMSP005.0722.00001	lanthipeptide-class-iii	5814857	5837425
AMSP005.0722.00001.C001	AMSP005.0722.00001.C001.region030	AMSP005.0722.00001	lanthipeptide-class-ii	9628902	9651806
AMSP005.0722.00001.C001	AMSP005.0722.00001.C001.region030	AMSP005.0722.00001	thioamide-NRP	9632484	9683440
AMSP005.0722.00001.C001	AMSP005.0722.00001.C001.region030	AMSP005.0722.00001	T1PKS	9655066	9714563
AMSP005.0722.00001.C001	AMSP005.0722.00001.C001.region020	AMSP005.0722.00001	T1PKS	5480491	5569222
AMSP005.0722.00001.C001	AMSP005.0722.00001.C001.region020	AMSP005.0722.00001	NRPS-like	5520435	5569222
AMSP005.0722.00001.C001	AMSP005.0722.00001.C001.region026	AMSP005.0722.00001	terpene	8655944	8675993
AMSP005.0722.00001.C001	AMSP005.0722.00001.C001.region012	AMSP005.0722.00001	RRE-containing	2704347	2724239
AMSP005.0722.00001.C001	AMSP005.0722.00001.C001.region034	AMSP005.0722.00001	RRE-containing	10540157	10561246
AMSP005.0722.00001.C001	AMSP005.0722.00001.C001.region018	AMSP005.0722.00001	T1PKS	4611880	4679886
AMSP005.0722.00001.C001	AMSP005.0722.00001.C001.region025	AMSP005.0722.00001	thiopeptide	8459988	8503360
AMSP005.0722.00001.C001	AMSP005.0722.00001.C001.region028	AMSP005.0722.00001	siderophore	9086129	9097859
AMSP005.0722.00001.C001	AMSP005.0722.00001.C001.region008	AMSP005.0722.00001	T1PKS	1909565	1978366
AMSP005.0722.00001.C001	AMSP005.0722.00001.C001.region019	AMSP005.0722.00001	terpene	4757408	4778846
AMSP005.0722.00001.C001	AMSP005.0722.00001.C001.region023	AMSP005.0722.00001	redox-cofactor	7769762	7791770
AMSP005.0722.00001.C001	AMSP005.0722.00001.C001.region007	AMSP005.0722.00001	RiPP-like	1703302	1713010
AMSP005.0722.00001.C001	AMSP005.0722.00001.C001.region013	AMSP005.0722.00001	NAPAA	2752031	2785802
AMSP005.0722.00001.C001	AMSP005.0722.00001.C001.region010	AMSP005.0722.00001	NRPS	2438864	2480432
AMSP005.0722.00001.C001	AMSP005.0722.00001.C001.region031	AMSP005.0722.00001	thioamide-NRP	9784313	9837418
AMSP005.0722.00001.C001	AMSP005.0722.00001.C001.region031	AMSP005.0722.00001	NRPS	9787921	9836483
AMSP005.0722.00001.C001	AMSP005.0722.00001.C001.region031	AMSP005.0722.00001	ladderane	9806399	9847653
AMSP005.0722.00001.C001	AMSP005.0722.00001.C001.region031	AMSP005.0722.00001	terpene	9836643	9857606
AMSP005.0722.00001.C001	AMSP005.0722.00001.C001.region031	AMSP005.0722.00001	T2PKS	9847091	9919568
AMSP005.0722.00001.C001	AMSP005.0722.00001.C001.region011	AMSP005.0722.00001	PKS-like	2552013	2591929
AMSP005.0722.00001.C001	AMSP005.0722.00001.C001.region036	AMSP005.0722.00001	NRPS-like	10930359	10972795
AMSP005.0722.00001.C001	AMSP005.0722.00001.C001.region036	AMSP005.0722.00001	NRPS	10933198	10972864
AMSP005.0722.00001.C001	AMSP005.0722.00001.C001.region036	AMSP005.0722.00001	T1PKS	10936638	10972864
AMSP005.0722.00001.C001	AMSP005.0722.00001.C001.region022	AMSP005.0722.00001	ectoine	6961294	6971687
AMSP005.0722.00001.C001	AMSP005.0722.00001.C001.region005	AMSP005.0722.00001	T1PKS	1230808	1274237
AMSP005.0722.00001.C001	AMSP005.0722.00001.C001.region004	AMSP005.0722.00001	T1PKS	795426	837670
AMSP005.0722.00001.C001	AMSP005.0722.00001.C001.region033	AMSP005.0722.00001	NRPS-like	10477012	10517552
AMSP005.0722.00001.C001	AMSP005.0722.00001.C001.region033	AMSP005.0722.00001	PKS-like	10494108	10535068
AMSP005.0722.00001.C001	AMSP005.0722.00001.C001.region015	AMSP005.0722.00001	indole	3240005	3261106
AMSP005.0722.00001.C001	AMSP005.0722.00001.C001.region029	AMSP005.0722.00001	NRPS	9485111	9562978
AMSP005.0722.00001.C001	AMSP005.0722.00001.C001.region029	AMSP005.0722.00001	NRPS	9558624	9606105
AMSP005.0722.00001.C001	AMSP005.0722.00001.C001.region029	AMSP005.0722.00001	nucleoside	9565774	9586455
AMSP005.0722.00001.C001	AMSP005.0722.00001.C001.region032	AMSP005.0722.00001	other	10150568	10191243
AMSP005.0722.00001.C001	AMSP005.0722.00001.C001.region032	AMSP005.0722.00001	transAT-PKS	10157918	10220258
AMSP005.0722.00001.C001	AMSP005.0722.00001.C001.region032	AMSP005.0722.00001	NRPS	10158145	10201479
AMSP005.0722.00001.C001	AMSP005.0722.00001.C001.region001	AMSP005.0722.00001	NRPS	88077	145812
AMSP005.0722.00001.C001	AMSP005.0722.00001.C001.region035	AMSP005.0722.00001	butyrolactone	10886934	10897741
AMSP005.0722.00001.C001	AMSP005.0722.00001.C001.region006	AMSP005.0722.00001	terpene	1377970	1397023
AMSP005.0722.00001.C001	AMSP005.0722.00001.C001.region027	AMSP005.0722.00001	RiPP-like	9043404	9054223
AMSP005.0722.00001.C001	AMSP005.0722.00001.C001.region009	AMSP005.0722.00001	T1PKS	2269688	2343080
AMSP005.0722.00001.C001	AMSP005.0722.00001.C001.region009	AMSP005.0722.00001	betalactone	2293342	2324761
AMSP005.0722.00001.C001	AMSP005.0722.00001.C001.region009	AMSP005.0722.00001	amglyccycl	2326022	2347228
AMSP005.0722.00001.C001	AMSP005.0722.00001.C001.region009	AMSP005.0722.00001	PKS-like	2326199	2365240
AMSP006.0722.00001.C001	AMSP006.0722.00001.C001.region027	AMSP006.0722.00001	linaridin	6412855	6433413
AMSP006.0722.00001.C001	AMSP006.0722.00001.C001.region017	AMSP006.0722.00001	PKS-like	4660735	4701332
AMSP006.0722.00001.C001	AMSP006.0722.00001.C001.region046	AMSP006.0722.00001	betalactone	10301126	10326337
AMSP006.0722.00001.C001	AMSP006.0722.00001.C001.region036	AMSP006.0722.00001	NAPAA	8130278	8162663
AMSP006.0722.00001.C001	AMSP006.0722.00001.C001.region024	AMSP006.0722.00001	redox-cofactor	6085298	6107324
AMSP006.0722.00001.C001	AMSP006.0722.00001.C001.region003	AMSP006.0722.00001	siderophore	226484	238317
AMSP006.0722.00001.C001	AMSP006.0722.00001.C001.region007	AMSP006.0722.00001	terpene	1095025	1115089
AMSP006.0722.00001.C001	AMSP006.0722.00001.C001.region007	AMSP006.0722.00001	NRPS-like	1096722	1137114
AMSP006.0722.00001.C001	AMSP006.0722.00001.C001.region025	AMSP006.0722.00001	cyanobactin	6141589	6165842
AMSP006.0722.00001.C001	AMSP006.0722.00001.C001.region025	AMSP006.0722.00001	PKS-like	6154413	6195445
AMSP006.0722.00001.C001	AMSP006.0722.00001.C001.region025	AMSP006.0722.00001	NRPS	6168001	6219621
AMSP006.0722.00001.C001	AMSP006.0722.00001.C001.region025	AMSP006.0722.00001	T1PKS	6168001	6213884
AMSP006.0722.00001.C001	AMSP006.0722.00001.C001.region025	AMSP006.0722.00001	lanthipeptide-class-v	6186255	6227448
AMSP006.0722.00001.C001	AMSP006.0722.00001.C001.region025	AMSP006.0722.00001	linaridin	6207765	6226121
AMSP006.0722.00001.C001	AMSP006.0722.00001.C001.region038	AMSP006.0722.00001	ladderane	8459692	8483644
AMSP006.0722.00001.C001	AMSP006.0722.00001.C001.region038	AMSP006.0722.00001	NRPS	8464201	8533398
AMSP006.0722.00001.C001	AMSP006.0722.00001.C001.region038	AMSP006.0722.00001	T1PKS	8522041	8632794
AMSP006.0722.00001.C001	AMSP006.0722.00001.C001.region022	AMSP006.0722.00001	NRPS	5484389	5554331
AMSP006.0722.00001.C001	AMSP006.0722.00001.C001.region022	AMSP006.0722.00001	T1PKS	5517906	5557431
AMSP006.0722.00001.C001	AMSP006.0722.00001.C001.region042	AMSP006.0722.00001	ladderane	9245766	9286398
AMSP006.0722.00001.C001	AMSP006.0722.00001.C001.region042	AMSP006.0722.00001	NRPS	9247357	9297036
AMSP006.0722.00001.C001	AMSP006.0722.00001.C001.region042	AMSP006.0722.00001	NRPS-like	9266503	9308445
AMSP006.0722.00001.C001	AMSP006.0722.00001.C001.region042	AMSP006.0722.00001	transAT-PKS	9280009	9409085
AMSP006.0722.00001.C001	AMSP006.0722.00001.C001.region042	AMSP006.0722.00001	NRPS	9323861	9435336
AMSP006.0722.00001.C001	AMSP006.0722.00001.C001.region042	AMSP006.0722.00001	T1PKS	9323861	9391305
AMSP006.0722.00001.C001	AMSP006.0722.00001.C001.region042	AMSP006.0722.00001	NAPAA	9392589	9438558
AMSP006.0722.00001.C001	AMSP006.0722.00001.C001.region042	AMSP006.0722.00001	T1PKS	9424305	9470737
AMSP006.0722.00001.C001	AMSP006.0722.00001.C001.region042	AMSP006.0722.00001	ladderane	9450463	9491603
AMSP006.0722.00001.C001	AMSP006.0722.00001.C001.region033	AMSP006.0722.00001	NAPAA	7865584	7898507
AMSP006.0722.00001.C001	AMSP006.0722.00001.C001.region020	AMSP006.0722.00001	arylpolyene	4913340	4953681
AMSP006.0722.00001.C001	AMSP006.0722.00001.C001.region026	AMSP006.0722.00001	lanthipeptide-class-v	6231617	6272205
AMSP006.0722.00001.C001	AMSP006.0722.00001.C001.region010	AMSP006.0722.00001	T1PKS	1505071	1550108
AMSP006.0722.00001.C001	AMSP006.0722.00001.C001.region006	AMSP006.0722.00001	terpene	605395	627074
AMSP006.0722.00001.C001	AMSP006.0722.00001.C001.region008	AMSP006.0722.00001	T1PKS	1334808	1380266
AMSP006.0722.00001.C001	AMSP006.0722.00001.C001.region016	AMSP006.0722.00001	CDPS	3664269	3684953
AMSP006.0722.00001.C001	AMSP006.0722.00001.C001.region035	AMSP006.0722.00001	NRPS	8028301	8090434
AMSP006.0722.00001.C001	AMSP006.0722.00001.C001.region035	AMSP006.0722.00001	NRPS-like	8065538	8102493
AMSP006.0722.00001.C001	AMSP006.0722.00001.C001.region039	AMSP006.0722.00001	NRPS	8863944	8915178
AMSP006.0722.00001.C001	AMSP006.0722.00001.C001.region039	AMSP006.0722.00001	NRPS	8906958	8949362
AMSP006.0722.00001.C001	AMSP006.0722.00001.C001.region039	AMSP006.0722.00001	arylpolyene	8929358	8970465
AMSP006.0722.00001.C001	AMSP006.0722.00001.C001.region039	AMSP006.0722.00001	NRPS	8940507	8994243
AMSP006.0722.00001.C001	AMSP006.0722.00001.C001.region040	AMSP006.0722.00001	T1PKS	9070245	9137885
AMSP006.0722.00001.C001	AMSP006.0722.00001.C001.region001	AMSP006.0722.00001	PKS-like	41222	82078
AMSP006.0722.00001.C001	AMSP006.0722.00001.C001.region011	AMSP006.0722.00001	T1PKS	2018397	2234914
AMSP006.0722.00001.C001	AMSP006.0722.00001.C001.region011	AMSP006.0722.00001	oligosaccharide	2205916	2231942
AMSP006.0722.00001.C001	AMSP006.0722.00001.C001.region043	AMSP006.0722.00001	NRPS	9595279	9644952
AMSP006.0722.00001.C001	AMSP006.0722.00001.C001.region043	AMSP006.0722.00001	RiPP-like	9607969	9618812
AMSP006.0722.00001.C001	AMSP006.0722.00001.C001.region013	AMSP006.0722.00001	other	2517218	2557623
AMSP006.0722.00001.C001	AMSP006.0722.00001.C001.region013	AMSP006.0722.00001	thiopeptide	2549865	2576659
AMSP006.0722.00001.C001	AMSP006.0722.00001.C001.region013	AMSP006.0722.00001	terpene	2558284	2577089
AMSP006.0722.00001.C001	AMSP006.0722.00001.C001.region013	AMSP006.0722.00001	lanthipeptide-class-ii	2568229	2589462
AMSP006.0722.00001.C001	AMSP006.0722.00001.C001.region019	AMSP006.0722.00001	lanthipeptide-class-iii	4880914	4903494
AMSP006.0722.00001.C001	AMSP006.0722.00001.C001.region014	AMSP006.0722.00001	NAPAA	3180805	3212446
AMSP006.0722.00001.C001	AMSP006.0722.00001.C001.region034	AMSP006.0722.00001	NRPS	7940424	7988219
AMSP006.0722.00001.C001	AMSP006.0722.00001.C001.region034	AMSP006.0722.00001	ectoine	7970115	7980490
AMSP006.0722.00001.C001	AMSP006.0722.00001.C001.region034	AMSP006.0722.00001	T1PKS	7975115	8020721
AMSP006.0722.00001.C001	AMSP006.0722.00001.C001.region041	AMSP006.0722.00001	lassopeptide	9216898	9241401
AMSP006.0722.00001.C001	AMSP006.0722.00001.C001.region045	AMSP006.0722.00001	NRPS	10212645	10287993
AMSP006.0722.00001.C001	AMSP006.0722.00001.C001.region045	AMSP006.0722.00001	thioamitides	10270801	10293375
AMSP006.0722.00001.C001	AMSP006.0722.00001.C001.region032	AMSP006.0722.00001	NRPS	7765423	7823381
AMSP006.0722.00001.C001	AMSP006.0722.00001.C001.region023	AMSP006.0722.00001	thiopeptide	5726323	5756582
AMSP006.0722.00001.C001	AMSP006.0722.00001.C001.region023	AMSP006.0722.00001	LAP	5726323	5750717
AMSP006.0722.00001.C001	AMSP006.0722.00001.C001.region029	AMSP006.0722.00001	lanthipeptide-class-ii	6793352	6816406
AMSP006.0722.00001.C001	AMSP006.0722.00001.C001.region028	AMSP006.0722.00001	lanthipeptide-class-v	6579981	6621906
AMSP006.0722.00001.C001	AMSP006.0722.00001.C001.region037	AMSP006.0722.00001	terpene	8400016	8421132
AMSP006.0722.00001.C001	AMSP006.0722.00001.C001.region018	AMSP006.0722.00001	lanthipeptide-class-i	4743122	4768457
AMSP006.0722.00001.C001	AMSP006.0722.00001.C001.region005	AMSP006.0722.00001	thiopeptide	442235	468103
AMSP006.0722.00001.C001	AMSP006.0722.00001.C001.region005	AMSP006.0722.00001	LAP	448142	470213
AMSP006.0722.00001.C001	AMSP006.0722.00001.C001.region030	AMSP006.0722.00001	NAPAA	7511845	7544415
AMSP006.0722.00001.C001	AMSP006.0722.00001.C001.region031	AMSP006.0722.00001	hglE-KS	7546756	7593287
AMSP006.0722.00001.C001	AMSP006.0722.00001.C001.region031	AMSP006.0722.00001	T1PKS	7553654	7596658
AMSP006.0722.00001.C001	AMSP006.0722.00001.C001.region044	AMSP006.0722.00001	furan	10124220	10145219
AMSP006.0722.00001.C001	AMSP006.0722.00001.C001.region021	AMSP006.0722.00001	ectoine	5224772	5233305
AMSP006.0722.00001.C001	AMSP006.0722.00001.C001.region015	AMSP006.0722.00001	NRPS	3406635	3469439
AMSP006.0722.00001.C001	AMSP006.0722.00001.C001.region004	AMSP006.0722.00001	RiPP-like	271638	281610
AMSP006.0722.00001.C001	AMSP006.0722.00001.C001.region002	AMSP006.0722.00001	NRPS	166827	211039
AMSP006.0722.00001.C001	AMSP006.0722.00001.C001.region012	AMSP006.0722.00001	LAP	2389884	2422060
AMSP006.0722.00001.C001	AMSP006.0722.00001.C001.region012	AMSP006.0722.00001	ladderane	2395047	2435347
AMSP006.0722.00001.C001	AMSP006.0722.00001.C001.region012	AMSP006.0722.00001	thioamide-NRP	2400695	2463179
AMSP006.0722.00001.C001	AMSP006.0722.00001.C001.region012	AMSP006.0722.00001	NRPS	2416137	2466505
AMSP006.0722.00001.C001	AMSP006.0722.00001.C001.region009	AMSP006.0722.00001	terpene	1406096	1425924
AMSP009.0722.00001.C001	AMSP009.0722.00001.C001.region006	AMSP009.0722.00001	NAPAA	3040813	3073237
AMSP009.0722.00001.C001	AMSP009.0722.00001.C001.region015	AMSP009.0722.00001	terpene	6807344	6827652
AMSP009.0722.00001.C001	AMSP009.0722.00001.C001.region001	AMSP009.0722.00001	ectoine	219280	229676
AMSP009.0722.00001.C001	AMSP009.0722.00001.C001.region012	AMSP009.0722.00001	betalactone	6071451	6094589
AMSP009.0722.00001.C001	AMSP009.0722.00001.C001.region010	AMSP009.0722.00001	redox-cofactor	5236157	5261400
AMSP009.0722.00001.C001	AMSP009.0722.00001.C001.region005	AMSP009.0722.00001	NAPAA	1607701	1643075
AMSP009.0722.00001.C001	AMSP009.0722.00001.C001.region009	AMSP009.0722.00001	terpene	4976663	4996294
AMSP009.0722.00001.C001	AMSP009.0722.00001.C001.region013	AMSP009.0722.00001	terpene	6307250	6325595
AMSP009.0722.00001.C001	AMSP009.0722.00001.C001.region011	AMSP009.0722.00001	terpene	5844920	5870377
AMSP009.0722.00001.C001	AMSP009.0722.00001.C001.region002	AMSP009.0722.00001	NRPS	648238	691595
AMSP009.0722.00001.C001	AMSP009.0722.00001.C001.region002	AMSP009.0722.00001	T1PKS	651591	695563
AMSP009.0722.00001.C001	AMSP009.0722.00001.C001.region002	AMSP009.0722.00001	NRPS-like	659722	701084
AMSP009.0722.00001.C001	AMSP009.0722.00001.C001.region018	AMSP009.0722.00001	redox-cofactor	8807776	8829868
AMSP009.0722.00001.C001	AMSP009.0722.00001.C001.region004	AMSP009.0722.00001	NRPS-like	1566265	1607630
AMSP009.0722.00001.C001	AMSP009.0722.00001.C001.region003	AMSP009.0722.00001	NRPS-like	727751	768999
AMSP009.0722.00001.C001	AMSP009.0722.00001.C001.region003	AMSP009.0722.00001	RiPP-like	748356	759154
AMSP009.0722.00001.C001	AMSP009.0722.00001.C001.region008	AMSP009.0722.00001	NAPAA	4904887	4941789
AMSP009.0722.00001.C001	AMSP009.0722.00001.C001.region016	AMSP009.0722.00001	terpene	7699661	7721884
AMSP009.0722.00001.C001	AMSP009.0722.00001.C001.region017	AMSP009.0722.00001	lanthipeptide-class-iii	8693806	8715825
AMSP009.0722.00001.C001	AMSP009.0722.00001.C001.region017	AMSP009.0722.00001	indole	8703873	8724950
AMSP009.0722.00001.C001	AMSP009.0722.00001.C001.region007	AMSP009.0722.00001	redox-cofactor	4628437	4649850
AMSP009.0722.00001.C001	AMSP009.0722.00001.C001.region014	AMSP009.0722.00001	siderophore	6455690	6467484
AMSP010.0722.00001.C001	AMSP010.0722.00001.C001.region028	AMSP010.0722.00001	ectoine	7138074	7148464
AMSP010.0722.00001.C001	AMSP010.0722.00001.C001.region018	AMSP010.0722.00001	terpene	3393727	3413171
AMSP010.0722.00001.C001	AMSP010.0722.00001.C001.region012	AMSP010.0722.00001	RRE-containing	2294144	2314023
AMSP010.0722.00001.C001	AMSP010.0722.00001.C001.region016	AMSP010.0722.00001	terpene	2961137	2981285
AMSP010.0722.00001.C001	AMSP010.0722.00001.C001.region017	AMSP010.0722.00001	T1PKS	3243471	3347854
AMSP010.0722.00001.C001	AMSP010.0722.00001.C001.region020	AMSP010.0722.00001	lassopeptide	3859175	3881702
AMSP010.0722.00001.C001	AMSP010.0722.00001.C001.region025	AMSP010.0722.00001	lanthipeptide-class-iii	5961661	5984223
AMSP010.0722.00001.C001	AMSP010.0722.00001.C001.region019	AMSP010.0722.00001	RiPP-like	3599644	3610460
AMSP010.0722.00001.C001	AMSP010.0722.00001.C001.region024	AMSP010.0722.00001	arylpolyene	5019681	5060833
AMSP010.0722.00001.C001	AMSP010.0722.00001.C001.region023	AMSP010.0722.00001	T3PKS	4784784	4825885
AMSP010.0722.00001.C001	AMSP010.0722.00001.C001.region023	AMSP010.0722.00001	NRPS-like	4796078	4835005
AMSP010.0722.00001.C001	AMSP010.0722.00001.C001.region023	AMSP010.0722.00001	NRPS	4815645	4881926
AMSP010.0722.00001.C001	AMSP010.0722.00001.C001.region003	AMSP010.0722.00001	hglE-KS	884115	934431
AMSP010.0722.00001.C001	AMSP010.0722.00001.C001.region003	AMSP010.0722.00001	T1PKS	931812	974050
AMSP010.0722.00001.C001	AMSP010.0722.00001.C001.region014	AMSP010.0722.00001	NRPS	2630287	2678261
AMSP010.0722.00001.C001	AMSP010.0722.00001.C001.region005	AMSP010.0722.00001	terpene	1129279	1149848
AMSP010.0722.00001.C001	AMSP010.0722.00001.C001.region013	AMSP010.0722.00001	RiPP-like	2592029	2601179
AMSP010.0722.00001.C001	AMSP010.0722.00001.C001.region021	AMSP010.0722.00001	terpene	3953859	3973397
AMSP010.0722.00001.C001	AMSP010.0722.00001.C001.region027	AMSP010.0722.00001	T2PKS	7048839	7121328
AMSP010.0722.00001.C001	AMSP010.0722.00001.C001.region027	AMSP010.0722.00001	terpene	7093137	7115291
AMSP010.0722.00001.C001	AMSP010.0722.00001.C001.region031	AMSP010.0722.00001	thiopeptide	8578489	8602185
AMSP010.0722.00001.C001	AMSP010.0722.00001.C001.region029	AMSP010.0722.00001	redox-cofactor	7829696	7851734
AMSP010.0722.00001.C001	AMSP010.0722.00001.C001.region002	AMSP010.0722.00001	NAPAA	682226	715671
AMSP010.0722.00001.C001	AMSP010.0722.00001.C001.region011	AMSP010.0722.00001	NRPS	2221273	2281211
AMSP010.0722.00001.C001	AMSP010.0722.00001.C001.region010	AMSP010.0722.00001	NAPAA	1995203	2029268
AMSP010.0722.00001.C001	AMSP010.0722.00001.C001.region006	AMSP010.0722.00001	NRPS	1252562	1322528
AMSP010.0722.00001.C001	AMSP010.0722.00001.C001.region030	AMSP010.0722.00001	NRPS	7875819	7920574
AMSP010.0722.00001.C001	AMSP010.0722.00001.C001.region001	AMSP010.0722.00001	terpene	221342	241086
AMSP010.0722.00001.C001	AMSP010.0722.00001.C001.region001	AMSP010.0722.00001	NRPS-like	222565	264016
AMSP010.0722.00001.C001	AMSP010.0722.00001.C001.region001	AMSP010.0722.00001	NRPS	248722	302426
AMSP010.0722.00001.C001	AMSP010.0722.00001.C001.region022	AMSP010.0722.00001	T1PKS	4420496	4466325
AMSP010.0722.00001.C001	AMSP010.0722.00001.C001.region022	AMSP010.0722.00001	thiopeptide	4449311	4490784
AMSP010.0722.00001.C001	AMSP010.0722.00001.C001.region007	AMSP010.0722.00001	lanthipeptide-class-ii	1672842	1695722
AMSP010.0722.00001.C001	AMSP010.0722.00001.C001.region004	AMSP010.0722.00001	NRPS	1049872	1105658
AMSP010.0722.00001.C001	AMSP010.0722.00001.C001.region004	AMSP010.0722.00001	T1PKS	1052845	1093454
AMSP010.0722.00001.C001	AMSP010.0722.00001.C001.region015	AMSP010.0722.00001	T1PKS	2791799	2832967
AMSP010.0722.00001.C001	AMSP010.0722.00001.C001.region008	AMSP010.0722.00001	RRE-containing	1700923	1719856
AMSP010.0722.00001.C001	AMSP010.0722.00001.C001.region026	AMSP010.0722.00001	CDPS	6997581	7018268
AMSP010.0722.00001.C001	AMSP010.0722.00001.C001.region009	AMSP010.0722.00001	T1PKS	1742024	1803285
AMSP010.0722.00001.C001	AMSP010.0722.00001.C001.region009	AMSP010.0722.00001	terpene	1746767	1759512
AMSP010.0722.00001.C001	AMSP010.0722.00001.C001.region009	AMSP010.0722.00001	NRPS	1794068	1842663
AMSP010.0722.00001.C001	AMSP010.0722.00001.C001.region009	AMSP010.0722.00001	other	1806786	1847236
AMSP010.0722.00001.C001	AMSP010.0722.00001.C001.region009	AMSP010.0722.00001	terpene	1830427	1850078
AMSP011.0722.00001.C001	AMSP011.0722.00001.C001.region006	AMSP011.0722.00001	CDPS	963724	983149
AMSP011.0722.00001.C001	AMSP011.0722.00001.C001.region034	AMSP011.0722.00001	indole	7998887	8019964
AMSP011.0722.00001.C001	AMSP011.0722.00001.C001.region034	AMSP011.0722.00001	lanthipeptide-class-iii	8005614	8027999
AMSP011.0722.00001.C001	AMSP011.0722.00001.C001.region012	AMSP011.0722.00001	NRPS-like	1774022	1813114
AMSP011.0722.00001.C001	AMSP011.0722.00001.C001.region012	AMSP011.0722.00001	NRPS	1777537	1848931
AMSP011.0722.00001.C001	AMSP011.0722.00001.C001.region012	AMSP011.0722.00001	T1PKS	1777537	1841059
AMSP011.0722.00001.C001	AMSP011.0722.00001.C001.region013	AMSP011.0722.00001	NRPS-like	1855951	1897314
AMSP011.0722.00001.C001	AMSP011.0722.00001.C001.region013	AMSP011.0722.00001	terpene	1868402	1889357
AMSP011.0722.00001.C001	AMSP011.0722.00001.C001.region013	AMSP011.0722.00001	PKS-like	1879695	1919973
AMSP011.0722.00001.C001	AMSP011.0722.00001.C001.region035	AMSP011.0722.00001	CDPS	8954399	8975077
AMSP011.0722.00001.C001	AMSP011.0722.00001.C001.region025	AMSP011.0722.00001	PKS-like	5225638	5265229
AMSP011.0722.00001.C001	AMSP011.0722.00001.C001.region025	AMSP011.0722.00001	butyrolactone	5238909	5249548
AMSP011.0722.00001.C001	AMSP011.0722.00001.C001.region024	AMSP011.0722.00001	redox-cofactor	5189149	5211217
AMSP011.0722.00001.C001	AMSP011.0722.00001.C001.region023	AMSP011.0722.00001	lanthipeptide-class-i	5111386	5135831
AMSP011.0722.00001.C001	AMSP011.0722.00001.C001.region026	AMSP011.0722.00001	RiPP-like	5303294	5312360
AMSP011.0722.00001.C001	AMSP011.0722.00001.C001.region009	AMSP011.0722.00001	NRPS	1437133	1565315
AMSP011.0722.00001.C001	AMSP011.0722.00001.C001.region009	AMSP011.0722.00001	terpene	1507624	1526217
AMSP011.0722.00001.C001	AMSP011.0722.00001.C001.region031	AMSP011.0722.00001	lassopeptide	6448220	6470737
AMSP011.0722.00001.C001	AMSP011.0722.00001.C001.region014	AMSP011.0722.00001	terpene	2475141	2495342
AMSP011.0722.00001.C001	AMSP011.0722.00001.C001.region021	AMSP011.0722.00001	RiPP-like	3935578	3945680
AMSP011.0722.00001.C001	AMSP011.0722.00001.C001.region010	AMSP011.0722.00001	lanthipeptide-class-iii	1578018	1598299
AMSP011.0722.00001.C001	AMSP011.0722.00001.C001.region029	AMSP011.0722.00001	T2PKS	6126750	6199146
AMSP011.0722.00001.C001	AMSP011.0722.00001.C001.region029	AMSP011.0722.00001	PKS-like	6128773	6169808
AMSP011.0722.00001.C001	AMSP011.0722.00001.C001.region036	AMSP011.0722.00001	terpene	9013957	9036270
AMSP011.0722.00001.C001	AMSP011.0722.00001.C001.region011	AMSP011.0722.00001	T1PKS	1681085	1724628
AMSP011.0722.00001.C001	AMSP011.0722.00001.C001.region016	AMSP011.0722.00001	T1PKS	3158532	3202921
AMSP011.0722.00001.C001	AMSP011.0722.00001.C001.region020	AMSP011.0722.00001	T1PKS	3842183	3907659
AMSP011.0722.00001.C001	AMSP011.0722.00001.C001.region020	AMSP011.0722.00001	NRPS-like	3861989	3907659
AMSP011.0722.00001.C001	AMSP011.0722.00001.C001.region020	AMSP011.0722.00001	other	3871392	3911851
AMSP011.0722.00001.C001	AMSP011.0722.00001.C001.region020	AMSP011.0722.00001	siderophore	3907809	3921607
AMSP011.0722.00001.C001	AMSP011.0722.00001.C001.region017	AMSP011.0722.00001	redox-cofactor	3266890	3287542
AMSP011.0722.00001.C001	AMSP011.0722.00001.C001.region004	AMSP011.0722.00001	terpene	629957	650081
AMSP011.0722.00001.C001	AMSP011.0722.00001.C001.region007	AMSP011.0722.00001	terpene	1024413	1048778
AMSP011.0722.00001.C001	AMSP011.0722.00001.C001.region027	AMSP011.0722.00001	T1PKS	5519665	5626145
AMSP011.0722.00001.C001	AMSP011.0722.00001.C001.region027	AMSP011.0722.00001	butyrolactone	5526174	5537143
AMSP011.0722.00001.C001	AMSP011.0722.00001.C001.region002	AMSP011.0722.00001	RiPP-like	459735	469205
AMSP011.0722.00001.C001	AMSP011.0722.00001.C001.region037	AMSP011.0722.00001	thioamide-NRP	9174284	9226987
AMSP011.0722.00001.C001	AMSP011.0722.00001.C001.region037	AMSP011.0722.00001	NRPS	9177309	9226987
AMSP011.0722.00001.C001	AMSP011.0722.00001.C001.region037	AMSP011.0722.00001	ladderane	9195697	9236945
AMSP011.0722.00001.C001	AMSP011.0722.00001.C001.region032	AMSP011.0722.00001	NRPS-like	6576385	6618080
AMSP011.0722.00001.C001	AMSP011.0722.00001.C001.region001	AMSP011.0722.00001	terpene	115981	136162
AMSP011.0722.00001.C001	AMSP011.0722.00001.C001.region022	AMSP011.0722.00001	NAPAA	3959799	3994829
AMSP011.0722.00001.C001	AMSP011.0722.00001.C001.region008	AMSP011.0722.00001	redox-cofactor	1123972	1148138
AMSP011.0722.00001.C001	AMSP011.0722.00001.C001.region008	AMSP011.0722.00001	NRPS	1138359	1184822
AMSP011.0722.00001.C001	AMSP011.0722.00001.C001.region008	AMSP011.0722.00001	betalactone	1160988	1198978
AMSP011.0722.00001.C001	AMSP011.0722.00001.C001.region008	AMSP011.0722.00001	NAPAA	1170988	1203558
AMSP011.0722.00001.C001	AMSP011.0722.00001.C001.region018	AMSP011.0722.00001	NRPS-like	3422056	3460654
AMSP011.0722.00001.C001	AMSP011.0722.00001.C001.region018	AMSP011.0722.00001	NRPS	3426996	3467630
AMSP011.0722.00001.C001	AMSP011.0722.00001.C001.region003	AMSP011.0722.00001	siderophore	496479	505816
AMSP011.0722.00001.C001	AMSP011.0722.00001.C001.region030	AMSP011.0722.00001	RiPP-like	6396412	6407210
AMSP011.0722.00001.C001	AMSP011.0722.00001.C001.region028	AMSP011.0722.00001	T1PKS	5858151	5984527
AMSP011.0722.00001.C001	AMSP011.0722.00001.C001.region005	AMSP011.0722.00001	NRPS-like	671910	713758
AMSP011.0722.00001.C001	AMSP011.0722.00001.C001.region019	AMSP011.0722.00001	NAPAA	3563929	3596912
AMSP011.0722.00001.C001	AMSP011.0722.00001.C001.region033	AMSP011.0722.00001	ectoine	6884671	6895064
AMSP011.0722.00001.C001	AMSP011.0722.00001.C001.region015	AMSP011.0722.00001	NRPS	3066511	3148851
AMSP011.0722.00001.C001	AMSP011.0722.00001.C001.region015	AMSP011.0722.00001	T1PKS	3071638	3113969
AMSP012.0722.00001.C001	AMSP012.0722.00001.C001.region030	AMSP012.0722.00001	terpene	9044689	9064830
AMSP012.0722.00001.C001	AMSP012.0722.00001.C001.region030	AMSP012.0722.00001	NRPS	9052474	9098303
AMSP012.0722.00001.C001	AMSP012.0722.00001.C001.region030	AMSP012.0722.00001	T1PKS	9062641	9103769
AMSP012.0722.00001.C001	AMSP012.0722.00001.C001.region009	AMSP012.0722.00001	terpene	4079708	4100597
AMSP012.0722.00001.C001	AMSP012.0722.00001.C001.region025	AMSP012.0722.00001	NRPS-like	8256015	8296785
AMSP012.0722.00001.C001	AMSP012.0722.00001.C001.region025	AMSP012.0722.00001	NRPS	8257851	8300752
AMSP012.0722.00001.C001	AMSP012.0722.00001.C001.region026	AMSP012.0722.00001	NRPS-like	8320422	8343357
AMSP012.0722.00001.C001	AMSP012.0722.00001.C001.region026	AMSP012.0722.00001	T1PKS	8324277	8428100
AMSP012.0722.00001.C001	AMSP012.0722.00001.C001.region026	AMSP012.0722.00001	NRPS	8412994	8466498
AMSP012.0722.00001.C001	AMSP012.0722.00001.C001.region026	AMSP012.0722.00001	lanthipeptide-class-ii	8444355	8467217
AMSP012.0722.00001.C001	AMSP012.0722.00001.C001.region017	AMSP012.0722.00001	NRPS	6885468	6963381
AMSP012.0722.00001.C001	AMSP012.0722.00001.C001.region017	AMSP012.0722.00001	T2PKS	6918542	6991019
AMSP012.0722.00001.C001	AMSP012.0722.00001.C001.region004	AMSP012.0722.00001	oligosaccharide	587845	636959
AMSP012.0722.00001.C001	AMSP012.0722.00001.C001.region004	AMSP012.0722.00001	other	613200	653300
AMSP012.0722.00001.C001	AMSP012.0722.00001.C001.region011	AMSP012.0722.00001	terpene	5185635	5205444
AMSP012.0722.00001.C001	AMSP012.0722.00001.C001.region020	AMSP012.0722.00001	RiPP-like	7560127	7568757
AMSP012.0722.00001.C001	AMSP012.0722.00001.C001.region039	AMSP012.0722.00001	NAPAA	10170521	10204460
AMSP012.0722.00001.C001	AMSP012.0722.00001.C001.region019	AMSP012.0722.00001	T1PKS	7429379	7474377
AMSP012.0722.00001.C001	AMSP012.0722.00001.C001.region022	AMSP012.0722.00001	ranthipeptide	7880160	7901629
AMSP012.0722.00001.C001	AMSP012.0722.00001.C001.region010	AMSP012.0722.00001	NAPAA	4881383	4913657
AMSP012.0722.00001.C001	AMSP012.0722.00001.C001.region034	AMSP012.0722.00001	NRPS-like	9566566	9606436
AMSP012.0722.00001.C001	AMSP012.0722.00001.C001.region041	AMSP012.0722.00001	indole	10683497	10704586
AMSP012.0722.00001.C001	AMSP012.0722.00001.C001.region041	AMSP012.0722.00001	terpene	10686480	10707587
AMSP012.0722.00001.C001	AMSP012.0722.00001.C001.region029	AMSP012.0722.00001	butyrolactone	8803922	8814753
AMSP012.0722.00001.C001	AMSP012.0722.00001.C001.region038	AMSP012.0722.00001	RRE-containing	10127243	10147840
AMSP012.0722.00001.C001	AMSP012.0722.00001.C001.region014	AMSP012.0722.00001	siderophore	5649673	5661413
AMSP012.0722.00001.C001	AMSP012.0722.00001.C001.region012	AMSP012.0722.00001	NRPS	5227514	5270178
AMSP012.0722.00001.C001	AMSP012.0722.00001.C001.region012	AMSP012.0722.00001	NRPS-like	5237901	5279735
AMSP012.0722.00001.C001	AMSP012.0722.00001.C001.region033	AMSP012.0722.00001	RiPP-like	9468316	9479218
AMSP012.0722.00001.C001	AMSP012.0722.00001.C001.region033	AMSP012.0722.00001	T1PKS	9474746	9522700
AMSP012.0722.00001.C001	AMSP012.0722.00001.C001.region003	AMSP012.0722.00001	T1PKS	395269	438592
AMSP012.0722.00001.C001	AMSP012.0722.00001.C001.region003	AMSP012.0722.00001	NRPS-like	395269	438592
AMSP012.0722.00001.C001	AMSP012.0722.00001.C001.region003	AMSP012.0722.00001	arylpolyene	402342	443509
AMSP012.0722.00001.C001	AMSP012.0722.00001.C001.region001	AMSP012.0722.00001	NRPS-like	212373	250080
AMSP012.0722.00001.C001	AMSP012.0722.00001.C001.region035	AMSP012.0722.00001	RiPP-like	9620087	9631947
AMSP012.0722.00001.C001	AMSP012.0722.00001.C001.region036	AMSP012.0722.00001	T1PKS	9639961	9739847
AMSP012.0722.00001.C001	AMSP012.0722.00001.C001.region006	AMSP012.0722.00001	T2PKS	1850805	1936802
AMSP012.0722.00001.C001	AMSP012.0722.00001.C001.region013	AMSP012.0722.00001	RiPP-like	5615087	5624291
AMSP012.0722.00001.C001	AMSP012.0722.00001.C001.region031	AMSP012.0722.00001	NRPS	9160395	9210364
AMSP012.0722.00001.C001	AMSP012.0722.00001.C001.region002	AMSP012.0722.00001	indole	371285	387928
AMSP012.0722.00001.C001	AMSP012.0722.00001.C001.region018	AMSP012.0722.00001	transAT-PKS	7291194	7376780
AMSP012.0722.00001.C001	AMSP012.0722.00001.C001.region021	AMSP012.0722.00001	PKS-like	7581135	7620591
AMSP012.0722.00001.C001	AMSP012.0722.00001.C001.region032	AMSP012.0722.00001	LAP	9240797	9276439
AMSP012.0722.00001.C001	AMSP012.0722.00001.C001.region042	AMSP012.0722.00001	T1PKS	11033616	11079442
AMSP012.0722.00001.C001	AMSP012.0722.00001.C001.region042	AMSP012.0722.00001	RRE-containing	11073353	11095675
AMSP012.0722.00001.C001	AMSP012.0722.00001.C001.region042	AMSP012.0722.00001	NRPS-like	11087836	11129606
AMSP012.0722.00001.C001	AMSP012.0722.00001.C001.region042	AMSP012.0722.00001	other	11097029	11133454
AMSP012.0722.00001.C001	AMSP012.0722.00001.C001.region040	AMSP012.0722.00001	redox-cofactor	10374755	10396832
AMSP012.0722.00001.C001	AMSP012.0722.00001.C001.region008	AMSP012.0722.00001	lanthipeptide-class-i	3289251	3313285
AMSP012.0722.00001.C001	AMSP012.0722.00001.C001.region015	AMSP012.0722.00001	T1PKS	5894395	6077773
AMSP012.0722.00001.C001	AMSP012.0722.00001.C001.region015	AMSP012.0722.00001	NRPS	6043202	6081385
AMSP012.0722.00001.C001	AMSP012.0722.00001.C001.region015	AMSP012.0722.00001	NRPS-like	6069995	6108631
AMSP012.0722.00001.C001	AMSP012.0722.00001.C001.region015	AMSP012.0722.00001	nucleoside	6076460	6097165
AMSP012.0722.00001.C001	AMSP012.0722.00001.C001.region015	AMSP012.0722.00001	NRPS	6078992	6135391
AMSP012.0722.00001.C001	AMSP012.0722.00001.C001.region015	AMSP012.0722.00001	T1PKS	6124472	6205796
AMSP012.0722.00001.C001	AMSP012.0722.00001.C001.region015	AMSP012.0722.00001	NRPS-like	6124472	6175415
AMSP012.0722.00001.C001	AMSP012.0722.00001.C001.region028	AMSP012.0722.00001	NRPS	8704266	8760720
AMSP012.0722.00001.C001	AMSP012.0722.00001.C001.region028	AMSP012.0722.00001	T1PKS	8712751	8757722
AMSP012.0722.00001.C001	AMSP012.0722.00001.C001.region028	AMSP012.0722.00001	NRPS-like	8721541	8764562
AMSP012.0722.00001.C001	AMSP012.0722.00001.C001.region016	AMSP012.0722.00001	NRPS-like	6456174	6496009
AMSP012.0722.00001.C001	AMSP012.0722.00001.C001.region016	AMSP012.0722.00001	NRPS	6463312	6527435
AMSP012.0722.00001.C001	AMSP012.0722.00001.C001.region007	AMSP012.0722.00001	lanthipeptide-class-iii	3035759	3058324
[truncated: 37,165 more rows]
