# Supplementary material for: Genomic characterization of the antiviral arsenal of Actinobacteria
Source: Microbiology (Reading). 2023 Aug 2;169(8):001374. doi: 10.1099/mic.0.001374 (PMC10482375; doi:10.1099/mic.0.001374)
Supplement: Supplementary material 4 [file mic-169-1374-s004.xlsx]

## Sheet: Sheet1
seqname	trim_bp_start	trim_bp_end	seqname_new
ACAC002.0722.00002.C001	3155065	3241559	ACAC002.0722.00002.C001||0_partial
ACAC002.0722.00002.C001	684586	762110	ACAC002.0722.00002.C001||1_partial
ACAC002.0722.00002.C001	3645237	3662862	ACAC002.0722.00002.C001||2_partial
ACAC002.0722.00002.P002	2	2364	ACAC002.0722.00002.P002||full
ACAC002.0722.00003.C001	3451850	3534981	ACAC002.0722.00003.C001||0_partial
ACAC002.0722.00003.C001	983227	1057345	ACAC002.0722.00003.C001||1_partial
ACAC002.0722.00003.C001	340519	356839	ACAC002.0722.00003.C001||2_partial
ACAC002.0722.00004.C001	3266054	3289236	ACAC002.0722.00004.C001||0_partial
ACAC002.0722.00005.C001	2979638	3083225	ACAC002.0722.00005.C001||0_partial
ACAC002.0722.00005.C001	1851279	1936350	ACAC002.0722.00005.C001||1_partial
ACAC002.0722.00005.C001	2518544	2533759	ACAC002.0722.00005.C001||2_partial
ACAC002.0722.00006.C001	2257648	2320790	ACAC002.0722.00006.C001||0_partial
ACER001.0722.00001.C001	2163694	2231681	ACER001.0722.00001.C001||0_partial
ACER001.0722.00001.C001	197540	212353	ACER001.0722.00001.C001||1_partial
ACFA001.0722.00001.C001	831036	911181	ACFA001.0722.00001.C001||0_partial
ACFA001.0722.00001.C001	1579973	1635057	ACFA001.0722.00001.C001||1_partial
ACFA001.0722.00001.C001	748822	766032	ACFA001.0722.00001.C001||2_partial
ACFA001.0722.00001.P002	1	3069	ACFA001.0722.00001.P002||full
ACFJ001.0722.00001.C001	4912397	4938259	ACFJ001.0722.00001.C001||0_partial
ACFR001.0722.00001.C001	9031789	9044471	ACFR001.0722.00001.C001||0_partial
ACGA001.0722.00001.C001	486379	505469	ACGA001.0722.00001.C001||0_partial
ACGA001.0722.00001.C001	2187672	2202732	ACGA001.0722.00001.C001||1_partial
ACGR001.0722.00001.C001	176478	230994	ACGR001.0722.00001.C001||0_partial
ACGR001.0722.00001.C001	2316677	2348599	ACGR001.0722.00001.C001||1_partial
ACHO002.0722.00001.C001	1516873	1594097	ACHO002.0722.00001.C001||0_partial
ACHO002.0722.00001.C001	1852040	1861197	ACHO002.0722.00001.C001||1_partial
ACHY001.0722.00001.C001	4122667	4155028	ACHY001.0722.00001.C001||0_partial
ACIA001.0722.00001.C001	6508876	6562083	ACIA001.0722.00001.C001||0_partial
ACIA001.0722.00001.C001	2478597	2530981	ACIA001.0722.00001.C001||1_partial
ACIA001.0722.00001.C001	501583	539069	ACIA001.0722.00001.C001||2_partial
ACJE001.0722.00001.C001	2089682	2106758	ACJE001.0722.00001.C001||0_partial
ACJE001.0722.00001.C001	2705378	2721036	ACJE001.0722.00001.C001||1_partial
ACJE001.0722.00001.C001	1093435	1105612	ACJE001.0722.00001.C001||2_partial
ACJE001.0722.00002.C001	2037674	2052078	ACJE001.0722.00002.C001||0_partial
ACJE001.0722.00004.C001	2589894	2665475	ACJE001.0722.00004.C001||0_partial
ACJE001.0722.00004.C001	1916050	1934304	ACJE001.0722.00004.C001||1_partial
ACMA003.0722.00001.C001	820496	834667	ACMA003.0722.00001.C001||0_partial
ACMI001.0722.00001.C001	2179255	2255285	ACMI001.0722.00001.C001||0_partial
ACMI001.0722.00001.C001	254457	296227	ACMI001.0722.00001.C001||1_partial
ACMI002.0722.00001.C001	6623132	6676288	ACMI002.0722.00001.C001||0_partial
ACMI002.0722.00001.C001	1783747	1817614	ACMI002.0722.00001.C001||1_partial
ACMI002.0722.00001.C001	3778260	3809337	ACMI002.0722.00001.C001||2_partial
ACMI002.0722.00001.C001	3389649	3409291	ACMI002.0722.00001.C001||3_partial
ACNA001.0722.00002.C001	536249	544654	ACNA001.0722.00002.C001||0_partial
ACOR004.0722.00002.C001	66597	120392	ACOR004.0722.00002.C001||0_partial
ACPR001.0722.00001.C001	3314202	3372228	ACPR001.0722.00001.C001||0_partial
ACPR001.0722.00001.C001	2354497	2410360	ACPR001.0722.00001.C001||1_partial
ACPR001.0722.00001.C001	3458739	3507168	ACPR001.0722.00001.C001||2_partial
ACPR002.0722.00001.C001	5679519	5726393	ACPR002.0722.00001.C001||0_partial
ACPR002.0722.00001.C001	3492359	3510628	ACPR002.0722.00001.C001||1_partial
ACPR002.0722.00002.C001	7404173	7465804	ACPR002.0722.00002.C001||0_partial
ACPR002.0722.00002.C001	6558218	6569661	ACPR002.0722.00002.C001||1_partial
ACQI001.0722.00001.C001	2683533	2791159	ACQI001.0722.00001.C001||0_partial
ACSC002.0722.00001.C001	1946353	1949171	ACSC002.0722.00001.C001||0_partial
ACSP001.0722.00001.C001	7513963	7598672	ACSP001.0722.00001.C001||0_partial
ACSP003.0722.00001.C001	6443903	6476916	ACSP003.0722.00001.C001||0_partial
ACSP003.0722.00002.C001	6443924	6476937	ACSP003.0722.00002.C001||0_partial
ACSP008.0722.00001.C001	3255868	3322394	ACSP008.0722.00001.C001||0_partial
ACSP008.0722.00001.P002	37	59407	ACSP008.0722.00001.P002||full
ACSP016.0722.00001.C001	2202579	2220152	ACSP016.0722.00001.C001||0_partial
ACSP022.0722.00001.C001	6443053	6476066	ACSP022.0722.00001.C001||0_partial
ACSP023.0722.00001.C001	2902406	2977095	ACSP023.0722.00001.C001||0_partial
ACSP023.0722.00001.C001	1558726	1617887	ACSP023.0722.00001.C001||1_partial
ACSP023.0722.00001.C001	374595	392401	ACSP023.0722.00001.C001||2_partial
ACSP034.0722.00001.C001	2065342	2085991	ACSP034.0722.00001.C001||0_partial
ACSP034.0722.00001.C001	2544610	2561858	ACSP034.0722.00001.C001||1_partial
ACSP041.0722.00001.C001	1173064	1191619	ACSP041.0722.00001.C001||0_partial
ACSP050.0722.00001.C001	1590204	1602534	ACSP050.0722.00001.C001||0_partial
ACSP052.0722.00001.C001	377775	421603	ACSP052.0722.00001.C001||0_partial
ACSP054.0722.00001.C001	468751	512558	ACSP054.0722.00001.C001||0_partial
ACSP058.0722.00001.C001	6649760	6691514	ACSP058.0722.00001.C001||0_partial
ACSP074.0722.00001.C001	359900	434784	ACSP074.0722.00001.C001||0_partial
ACSP074.0722.00001.C001	6878817	6922231	ACSP074.0722.00001.C001||1_partial
ACSP077.0722.00001.C001	1003276	1017848	ACSP077.0722.00001.C001||0_partial
ACSP079.0722.00001.C001	6615073	6648337	ACSP079.0722.00001.C001||0_partial
ACSP079.0722.00001.C001	9257152	9278027	ACSP079.0722.00001.C001||1_partial
ACSP079.0722.00001.C001	9278042	9290199	ACSP079.0722.00001.C001||2_partial
ACTE001.0722.00001.C001	5356860	5426951	ACTE001.0722.00001.C001||0_partial
ACTE001.0722.00001.C001	1451371	1460253	ACTE001.0722.00001.C001||1_partial
ACTE001.0722.00001.C001	2769200	2781304	ACTE001.0722.00001.C001||2_partial
ACTR002.0722.00001.C001	820245	872846	ACTR002.0722.00001.C001||0_partial
ACVI001.0722.00001.C001	3180763	3200113	ACVI001.0722.00001.C001||0_partial
ACVI002.0722.00001.C001	897275	918627	ACVI002.0722.00001.C001||0_partial
ACWE001.0722.00001.C001	166757	185778	ACWE001.0722.00001.C001||0_partial
ACWU002.0722.00001.C001	1645218	1654958	ACWU002.0722.00001.C001||0_partial
ADEQ001.0722.00001.C001	1754200	1874530	ADEQ001.0722.00001.C001||0_partial
ADEQ001.0722.00001.C001	2883387	2929989	ADEQ001.0722.00001.C001||1_partial
AECH001.0722.00001.C001	145419	157077	AECH001.0722.00001.C001||0_partial
AESP005.0722.00001.C001	3004653	3015904	AESP005.0722.00001.C001||0_partial
AGAR001.0722.00001.C001	2728615	2752683	AGAR001.0722.00001.C001||0_partial
AGAR001.0722.00001.C001	3237793	3254084	AGAR001.0722.00001.C001||1_partial
AGAU001.0722.00001.C001	2005818	2072679	AGAU001.0722.00001.C001||0_partial
AGAU001.0722.00001.C001	1824253	1846081	AGAU001.0722.00001.C001||1_partial
AGAU001.0722.00001.C001	2721560	2737679	AGAU001.0722.00001.C001||2_partial
AGAU001.0722.00001.C001	454110	472158	AGAU001.0722.00001.C001||3_partial
AGSO001.0722.00001.C001	1551641	1562305	AGSO001.0722.00001.C001||0_partial
AGSP003.0722.00001.C001	499309	518962	AGSP003.0722.00001.C001||0_partial
AGSP008.0722.00001.C001	1656954	1701437	AGSP008.0722.00001.C001||0_partial
AGSP009.0722.00001.C001	45991	116639	AGSP009.0722.00001.C001||0_partial
AGSP013.0722.00001.C001	1906321	2015058	AGSP013.0722.00001.C001||0_partial
AGSP013.0722.00001.C001	1467036	1518900	AGSP013.0722.00001.C001||1_partial
AGSP013.0722.00001.C001	3437594	3461407	AGSP013.0722.00001.C001||2_partial
AGSP013.0722.00001.C001	3540609	3560166	AGSP013.0722.00001.C001||3_partial
AGSP014.0722.00001.C001	4055256	4091277	AGSP014.0722.00001.C001||0_partial
ALSP003.0722.00001.C001	4231439	4325028	ALSP003.0722.00001.C001||0_partial
ALSP003.0722.00001.C001	425577	471676	ALSP003.0722.00001.C001||1_partial
ALSP003.0722.00001.C001	2018331	2059198	ALSP003.0722.00001.C001||2_partial
ALSP003.0722.00001.C001	3602169	3616654	ALSP003.0722.00001.C001||3_partial
ALSP026.0722.00001.C001	1820636	1836274	ALSP026.0722.00001.C001||0_partial
AMAL001.0722.00001.C001	195147	251811	AMAL001.0722.00001.C001||0_partial
AMAL001.0722.00001.C001	7805398	7842804	AMAL001.0722.00001.C001||1_partial
AMAL001.0722.00001.C001	6333545	6352225	AMAL001.0722.00001.C001||2_partial
AMJA001.0722.00001.C001	5949237	6043385	AMJA001.0722.00001.C001||0_partial
AMJA001.0722.00001.P002	1	92537	AMJA001.0722.00001.P002||full
AMKE001.0722.00001.C001	7256508	7271269	AMKE001.0722.00001.C001||0_partial
AMKE001.0722.00001.C001	3507862	3524062	AMKE001.0722.00001.C001||1_partial
AMME001.0722.00001.C001	6442030	6531611	AMME001.0722.00001.C001||0_partial
AMOR001.0722.00001.C001	2634453	2722115	AMOR001.0722.00001.C001||0_partial
AMPR001.0722.00001.C001	4474058	4507245	AMPR001.0722.00001.C001||0_partial
AMPR001.0722.00001.C001	2587655	2606367	AMPR001.0722.00001.C001||1_partial
AMSP001.0722.00001.C001	3108957	3163057	AMSP001.0722.00001.C001||0_partial
AMSP001.0722.00001.C001	932673	954912	AMSP001.0722.00001.C001||1_partial
AMSP002.0722.00001.C001	197	72307	AMSP002.0722.00001.C001||0_partial
AMSP002.0722.00001.C001	3739846	3765041	AMSP002.0722.00001.C001||1_partial
AMSP002.0722.00001.C001	5973693	5987682	AMSP002.0722.00001.C001||2_partial
AMSP003.0722.00001.C001	2704831	2770813	AMSP003.0722.00001.C001||0_partial
AMSP003.0722.00001.C001	10162842	10215999	AMSP003.0722.00001.C001||1_partial
AMSP003.0722.00001.P002	62	39871	AMSP003.0722.00001.P002||full
AMSP005.0722.00001.C001	2910797	2943505	AMSP005.0722.00001.C001||0_partial
AMSP005.0722.00001.C001	10279165	10297366	AMSP005.0722.00001.C001||1_partial
AMSP005.0722.00001.C001	2484017	2491497	AMSP005.0722.00001.C001||2_partial
AMSP006.0722.00001.C001	2351191	2418002	AMSP006.0722.00001.C001||0_partial
AMSP006.0722.00001.C001	3794150	3852469	AMSP006.0722.00001.C001||1_partial
AMSP006.0722.00001.C001	4804971	4847350	AMSP006.0722.00001.C001||2_partial
AMSP009.0722.00001.C001	1786934	1825776	AMSP009.0722.00001.C001||0_partial
AMSP011.0722.00001.C001	9672011	9759556	AMSP011.0722.00001.C001||0_partial
AMSP012.0722.00001.C001	4365130	4392564	AMSP012.0722.00001.C001||0_partial
AQSP009.0722.00001.C001	2716795	2774450	AQSP009.0722.00001.C001||0_partial
AQSP009.0722.00001.C001	4196059	4214478	AQSP009.0722.00001.C001||1_partial
ARAG001.0722.00001.C001	1964875	2038662	ARAG001.0722.00001.C001||0_partial
ARAL002.0722.00001.C001	2318575	2370448	ARAL002.0722.00001.C001||0_partial
ARAL002.0722.00001.C001	814716	830667	ARAL002.0722.00001.C001||1_partial
ARAL002.0722.00001.C001	2920952	2935076	ARAL002.0722.00001.C001||2_partial
ARAL002.0722.00002.C001	1121472	1178997	ARAL002.0722.00002.C001||0_partial
ARAL002.0722.00002.C001	44124	70346	ARAL002.0722.00002.C001||1_partial
ARAL002.0722.00003.C001	2198913	2230794	ARAL002.0722.00003.C001||0_partial
ARAL002.0722.00003.C001	3194902	3215846	ARAL002.0722.00003.C001||1_partial
ARAL002.0722.00003.C001	4281159	4294401	ARAL002.0722.00003.C001||2_partial
ARDO001.0722.00001.C001	2822905	2849691	ARDO001.0722.00001.C001||0_partial
ARDO001.0722.00001.C001	3352613	3378246	ARDO001.0722.00001.C001||1_partial
ARDO001.0722.00001.C001	4174540	4192722	ARDO001.0722.00001.C001||2_partial
ARDO001.0722.00001.C001	3667792	3694174	ARDO001.0722.00001.C001||3_partial
ARHA001.0722.00001.C001	484037	549316	ARHA001.0722.00001.C001||0_partial
ARHA001.0722.00001.C001	1596878	1650761	ARHA001.0722.00001.C001||1_partial
ARHA001.0722.00001.C001	855516	898073	ARHA001.0722.00001.C001||2_partial
ARHA001.0722.00001.C001	758611	775436	ARHA001.0722.00001.C001||3_partial
ARHA001.0722.00001.C001	370138	384551	ARHA001.0722.00001.C001||4_partial
ARJI001.0722.00001.C001	209548	292039	ARJI001.0722.00001.C001||0_partial
ARPH001.0722.00001.C001	579485	593186	ARPH001.0722.00001.C001||0_partial
ARPH001.0722.00001.C001	1828242	1843507	ARPH001.0722.00001.C001||1_partial
ARPI001.0722.00001.C001	563411	658950	ARPI001.0722.00001.C001||0_partial
ARPI001.0722.00001.C001	1186126	1200329	ARPI001.0722.00001.C001||1_partial
ARPR001.0722.00004.C001	1713557	1730752	ARPR001.0722.00004.C001||0_partial
ARPR001.0722.00004.C001	1702924	1713560	ARPR001.0722.00004.C001||1_partial
ARPR001.0722.00004.C001	3297630	3309185	ARPR001.0722.00004.C001||2_partial
ARPR001.0722.00004.C001	2400529	2412502	ARPR001.0722.00004.C001||3_partial
ARPR001.0722.00005.C001	3255360	3264932	ARPR001.0722.00005.C001||0_partial
ARSP001.0722.00001.C001	3973703	4009859	ARSP001.0722.00001.C001||0_partial
ARSP001.0722.00001.C001	4814664	4843351	ARSP001.0722.00001.C001||1_partial
ARSP001.0722.00001.C001	3372728	3395277	ARSP001.0722.00001.C001||2_partial
ARSP001.0722.00001.C001	276592	288386	ARSP001.0722.00001.C001||3_partial
ARSP002.0722.00001.C001	3042947	3109968	ARSP002.0722.00001.C001||0_partial
ARSP002.0722.00001.C001	307658	362810	ARSP002.0722.00001.C001||1_partial
ARSP003.0722.00001.C001	1631178	1736224	ARSP003.0722.00001.C001||0_partial
ARSP003.0722.00001.C001	164656	212865	ARSP003.0722.00001.C001||1_partial
ARSP005.0722.00001.C001	1016540	1061980	ARSP005.0722.00001.C001||0_partial
ARSP005.0722.00001.C001	2417839	2447825	ARSP005.0722.00001.C001||1_partial
ARSP005.0722.00001.C001	2734172	2752616	ARSP005.0722.00001.C001||2_partial
ARSP005.0722.00001.P002	632182	642541	ARSP005.0722.00001.P002||0_partial
ARSP006.0722.00001.C001	3957419	3995089	ARSP006.0722.00001.C001||0_partial
ARSP006.0722.00001.P004	20982	34109	ARSP006.0722.00001.P004||0_partial
ARSP008.0722.00001.C001	3073399	3154939	ARSP008.0722.00001.C001||0_partial
ARSP008.0722.00001.C001	3573352	3585553	ARSP008.0722.00001.C001||1_partial
ARSP009.0722.00001.C001	3325488	3352399	ARSP009.0722.00001.C001||0_partial
ARSP009.0722.00001.C001	1797492	1822092	ARSP009.0722.00001.C001||1_partial
ARSP009.0722.00001.C001	2808934	2821361	ARSP009.0722.00001.C001||2_partial
ARSP010.0722.00001.C001	2388786	2408329	ARSP010.0722.00001.C001||0_partial
ARSP010.0722.00001.C001	577596	585840	ARSP010.0722.00001.C001||1_partial
ARSP010.0722.00001.C001	937524	944645	ARSP010.0722.00001.C001||2_partial
ARSP012.0722.00001.C001	2027702	2121040	ARSP012.0722.00001.C001||0_partial
ARSP013.0722.00001.C001	4329936	4362981	ARSP013.0722.00001.C001||0_partial
ARSP013.0722.00001.C001	3480898	3507421	ARSP013.0722.00001.C001||1_partial
ARSP016.0722.00001.C001	1193318	1294253	ARSP016.0722.00001.C001||0_partial
ARSP016.0722.00001.C001	567517	601914	ARSP016.0722.00001.C001||1_partial
ARSP017.0722.00001.C001	4122392	4129900	ARSP017.0722.00001.C001||0_partial
ARSP019.0722.00001.C001	1950293	1975931	ARSP019.0722.00001.C001||0_partial
ARSP021.0722.00001.C001	2033341	2072400	ARSP021.0722.00001.C001||0_partial
ARSP022.0722.00001.C001	242619	372312	ARSP022.0722.00001.C001||0_partial
ARSP022.0722.00001.C001	2415131	2431016	ARSP022.0722.00001.C001||1_partial
ARSP024.0722.00001.C001	2081331	2092477	ARSP024.0722.00001.C001||0_partial
ARSP024.0722.00001.C001	3316501	3329970	ARSP024.0722.00001.C001||1_partial
ARSP025.0722.00001.C001	2731900	2751342	ARSP025.0722.00001.C001||0_partial
ARSP026.0722.00001.C001	1543240	1554995	ARSP026.0722.00001.C001||0_partial
ARSP027.0722.00001.C001	2791336	2811807	ARSP027.0722.00001.C001||0_partial
ARSP028.0722.00001.C001	1080383	1127456	ARSP028.0722.00001.C001||0_partial
ARSP028.0722.00001.C001	239945	257579	ARSP028.0722.00001.C001||1_partial
ARSP030.0722.00001.C001	905721	934886	ARSP030.0722.00001.C001||0_partial
ARSP030.0722.00001.C001	3796335	3815175	ARSP030.0722.00001.C001||1_partial
ARSP030.0722.00001.P003	48857	63999	ARSP030.0722.00001.P003||0_partial
ARSP031.0722.00001.C001	390130	465095	ARSP031.0722.00001.C001||0_partial
ARSP032.0722.00001.C001	2787346	2809168	ARSP032.0722.00001.C001||0_partial
ARSP032.0722.00001.C001	1810487	1824881	ARSP032.0722.00001.C001||1_partial
ARSP034.0722.00001.C001	2534118	2548454	ARSP034.0722.00001.C001||0_partial
ARSP034.0722.00001.P002	235292	291635	ARSP034.0722.00001.P002||0_partial
ARSP035.0722.00001.C001	252479	262731	ARSP035.0722.00001.C001||0_partial
ARSP036.0722.00001.C001	522844	532355	ARSP036.0722.00001.C001||0_partial
ARSP036.0722.00001.C001	2744327	2756804	ARSP036.0722.00001.C001||1_partial
ARSP036.0722.00001.C001	1284013	1293968	ARSP036.0722.00001.C001||2_partial
ARSP037.0722.00001.C001	1679755	1719060	ARSP037.0722.00001.C001||0_partial
ARSP038.0722.00001.C001	3000901	3038471	ARSP038.0722.00001.C001||0_partial
ARSP038.0722.00001.C001	3230498	3253153	ARSP038.0722.00001.C001||1_partial
ARSP038.0722.00001.C001	3574837	3598114	ARSP038.0722.00001.C001||2_partial
ARSU004.0722.00001.C001	2935396	2947722	ARSU004.0722.00001.C001||0_partial
ARWO001.0722.00001.C001	17407	88216	ARWO001.0722.00001.C001||0_partial
ARWO001.0722.00001.C001	1512254	1543476	ARWO001.0722.00001.C001||1_partial
ATSP001.0722.00001.C001	2634299	2666200	ATSP001.0722.00001.C001||0_partial
ATSP001.0722.00001.C001	199072	209990	ATSP001.0722.00001.C001||1_partial
AUMI001.0722.00001.C001	1111435	1229426	AUMI001.0722.00001.C001||0_partial
AUSP003.0722.00001.C001	2051034	2071446	AUSP003.0722.00001.C001||0_partial
AUSP003.0722.00001.C001	858598	871331	AUSP003.0722.00001.C001||1_partial
BASO002.0722.00001.C001	3910097	3924773	BASO002.0722.00001.C001||0_partial
BIAC001.0722.00001.C001	971782	1057302	BIAC001.0722.00001.C001||0_partial
BIAC001.0722.00001.C001	282520	358302	BIAC001.0722.00001.C001||1_partial
BIAD001.0722.00001.C001	1574799	1600111	BIAD001.0722.00001.C001||0_partial
BIAD001.0722.00002.C001	892964	976821	BIAD001.0722.00002.C001||0_partial
BIAD001.0722.00002.C001	1832926	1911027	BIAD001.0722.00002.C001||1_partial
BIAD001.0722.00002.C001	1762696	1783710	BIAD001.0722.00002.C001||2_partial
BIAD001.0722.00003.C001	828415	912430	BIAD001.0722.00003.C001||0_partial
BIAD001.0722.00003.C001	1105639	1140653	BIAD001.0722.00003.C001||1_partial
BIAD001.0722.00003.C001	1387673	1407266	BIAD001.0722.00003.C001||2_partial
BIAD001.0722.00004.C001	1447918	1521298	BIAD001.0722.00004.C001||0_partial
BIAD001.0722.00004.C001	760511	775575	BIAD001.0722.00004.C001||1_partial
BIAD001.0722.00005.C001	844895	930422	BIAD001.0722.00005.C001||0_partial
BIAD001.0722.00005.C001	1834216	1861190	BIAD001.0722.00005.C001||1_partial
BIAD001.0722.00006.C001	1149327	1206969	BIAD001.0722.00006.C001||0_partial
BIAD001.0722.00006.C001	1530873	1547896	BIAD001.0722.00006.C001||1_partial
BIAD001.0722.00006.C001	783376	798440	BIAD001.0722.00006.C001||2_partial
BIAD001.0722.00006.C001	2057287	2079349	BIAD001.0722.00006.C001||3_partial
BIAD001.0722.00006.C001	2039194	2056002	BIAD001.0722.00006.C001||4_partial
BIAD001.0722.00007.C001	1536402	1624843	BIAD001.0722.00007.C001||0_partial
BIAD001.0722.00007.C001	928317	995067	BIAD001.0722.00007.C001||1_partial
BIAD001.0722.00007.C001	1905126	1942603	BIAD001.0722.00007.C001||2_partial
BIAD001.0722.00007.C001	806903	821967	BIAD001.0722.00007.C001||3_partial
BIAD001.0722.00008.C001	892964	976821	BIAD001.0722.00008.C001||0_partial
BIAD001.0722.00008.C001	1832926	1911027	BIAD001.0722.00008.C001||1_partial
BIAD001.0722.00008.C001	1762696	1783710	BIAD001.0722.00008.C001||2_partial
BIAN001.0722.00001.C001	1220577	1240301	BIAN001.0722.00001.C001||0_partial
BIAN002.0722.00001.C001	1362299	1373990	BIAN002.0722.00001.C001||0_partial
BIAN002.0722.00002.C001	1870035	1881725	BIAN002.0722.00002.C001||0_partial
BIAN002.0722.00002.C001	916323	929092	BIAN002.0722.00002.C001||1_partial
BIAN002.0722.00003.C001	1742222	1752796	BIAN002.0722.00003.C001||0_partial
BIAN002.0722.00004.C001	1367953	1379644	BIAN002.0722.00004.C001||0_partial
BIAN002.0722.00005.C001	1367947	1379638	BIAN002.0722.00005.C001||0_partial
BIAN002.0722.00006.C001	1367946	1379637	BIAN002.0722.00006.C001||0_partial
BIAN002.0722.00007.C001	1367252	1378943	BIAN002.0722.00007.C001||0_partial
BIAN002.0722.00008.C001	746758	758449	BIAN002.0722.00008.C001||0_partial
BIAN002.0722.00009.C001	1367953	1379644	BIAN002.0722.00009.C001||0_partial
BIAN002.0722.00010.C001	1367997	1379688	BIAN002.0722.00010.C001||0_partial
BIAN002.0722.00011.C001	910444	926866	BIAN002.0722.00011.C001||0_partial
BIAS001.0722.00001.C001	1419255	1429098	BIAS001.0722.00001.C001||0_partial
BIBI001.0722.00001.C001	1032488	1056366	BIBI001.0722.00001.C001||0_partial
BIBI001.0722.00001.C001	1487677	1506274	BIBI001.0722.00001.C001||1_partial
BIBI001.0722.00001.C001	41162	50870	BIBI001.0722.00001.C001||2_partial
BIBI001.0722.00002.C001	1278834	1361003	BIBI001.0722.00002.C001||0_partial
BIBI001.0722.00002.C001	308617	335809	BIBI001.0722.00002.C001||1_partial
BIBI001.0722.00002.C001	2085393	2105232	BIBI001.0722.00002.C001||2_partial
BIBI001.0722.00003.C001	1081470	1180913	BIBI001.0722.00003.C001||0_partial
BIBI001.0722.00003.C001	448165	483276	BIBI001.0722.00003.C001||1_partial
BIBI001.0722.00003.C001	1477555	1509284	BIBI001.0722.00003.C001||2_partial
BIBI001.0722.00003.C001	541007	551763	BIBI001.0722.00003.C001||3_partial
BIBI001.0722.00004.C001	171463	196075	BIBI001.0722.00004.C001||0_partial
BIBI001.0722.00005.C001	622594	667000	BIBI001.0722.00005.C001||0_partial
BIBI001.0722.00005.C001	1852108	1879669	BIBI001.0722.00005.C001||1_partial
BIBI001.0722.00005.C001	93984	106364	BIBI001.0722.00005.C001||2_partial
BIBI001.0722.00006.C001	681307	780710	BIBI001.0722.00006.C001||0_partial
BIBI001.0722.00006.C001	993884	1018077	BIBI001.0722.00006.C001||1_partial
BIBI001.0722.00007.C001	1428524	1450157	BIBI001.0722.00007.C001||0_partial
BIBI001.0722.00008.C001	1556457	1651717	BIBI001.0722.00008.C001||0_partial
BIBI001.0722.00008.C001	1671313	1714508	BIBI001.0722.00008.C001||1_partial
BIBI001.0722.00009.C001	1081470	1180913	BIBI001.0722.00009.C001||0_partial
BIBI001.0722.00009.C001	448165	483276	BIBI001.0722.00009.C001||1_partial
BIBI001.0722.00009.C001	1477555	1509284	BIBI001.0722.00009.C001||2_partial
BIBI001.0722.00009.C001	541007	551763	BIBI001.0722.00009.C001||3_partial
BIBR001.0722.00001.C001	1813549	1888533	BIBR001.0722.00001.C001||0_partial
BIBR001.0722.00001.C001	929383	1002527	BIBR001.0722.00001.C001||1_partial
BIBR001.0722.00002.C001	357972	431764	BIBR001.0722.00002.C001||0_partial
BIBR001.0722.00002.C001	1200706	1261735	BIBR001.0722.00002.C001||1_partial
BIBR001.0722.00003.C001	1238487	1295406	BIBR001.0722.00003.C001||0_partial
BIBR001.0722.00004.C001	1472082	1534742	BIBR001.0722.00004.C001||0_partial
BIBR001.0722.00004.C001	879239	898867	BIBR001.0722.00004.C001||1_partial
BIBR001.0722.00005.C001	397467	424246	BIBR001.0722.00005.C001||0_partial
BIBR001.0722.00007.C001	1307915	1317296	BIBR001.0722.00007.C001||0_partial
BIBR001.0722.00008.C001	1133094	1193281	BIBR001.0722.00008.C001||0_partial
BIBR001.0722.00008.C001	22904	25545	BIBR001.0722.00008.C001||1_partial
BIBR001.0722.00009.C001	871172	948055	BIBR001.0722.00009.C001||0_partial
BIBR001.0722.00009.C001	1479457	1493452	BIBR001.0722.00009.C001||1_partial
BIBR001.0722.00010.C001	362418	497492	BIBR001.0722.00010.C001||0_partial
BIBR001.0722.00011.C001	1201281	1258204	BIBR001.0722.00011.C001||0_partial
BIBR001.0722.00011.C001	346436	382638	BIBR001.0722.00011.C001||1_partial
BIBR001.0722.00011.C001	22500	24731	BIBR001.0722.00011.C001||2_partial
BIBR001.0722.00011.C001	19324	21524	BIBR001.0722.00011.C001||3_partial
BIBR001.0722.00013.C001	406390	429312	BIBR001.0722.00013.C001||0_partial
BIBR001.0722.00014.C001	338244	405674	BIBR001.0722.00014.C001||0_partial
BIBR001.0722.00014.C001	791683	852818	BIBR001.0722.00014.C001||1_partial
BIBR001.0722.00015.C001	1193597	1252243	BIBR001.0722.00015.C001||0_partial
BIBR001.0722.00015.C001	929981	950908	BIBR001.0722.00015.C001||1_partial
BIBR001.0722.00016.C001	1693515	1774294	BIBR001.0722.00016.C001||0_partial
BIBR001.0722.00016.C001	925528	937915	BIBR001.0722.00016.C001||1_partial
BIBR001.0722.00017.C001	389128	495367	BIBR001.0722.00017.C001||0_partial
BIBR001.0722.00017.C001	495439	563890	BIBR001.0722.00017.C001||1_partial
BIBR001.0722.00017.C001	1291134	1358202	BIBR001.0722.00017.C001||2_partial
BIBR001.0722.00017.C001	22500	25140	BIBR001.0722.00017.C001||3_partial
BIBR001.0722.00017.C001	19324	21524	BIBR001.0722.00017.C001||4_partial
BIBR001.0722.00018.C001	1178007	1236652	BIBR001.0722.00018.C001||0_partial
BIBR001.0722.00019.C001	1193867	1251034	BIBR001.0722.00019.C001||0_partial
BIBR001.0722.00020.C001	1302897	1372300	BIBR001.0722.00020.C001||0_partial
BIBR001.0722.00020.C001	418568	447145	BIBR001.0722.00020.C001||1_partial
BIBR001.0722.00021.C001	339825	450732	BIBR001.0722.00021.C001||0_partial
BIBR001.0722.00021.C001	1548803	1618530	BIBR001.0722.00021.C001||1_partial
BIBR001.0722.00021.C001	1288952	1301675	BIBR001.0722.00021.C001||2_partial
BIBR001.0722.00021.C001	1394197	1409640	BIBR001.0722.00021.C001||3_partial
BIBR001.0722.00021.C001	22500	25140	BIBR001.0722.00021.C001||4_partial
BIBR001.0722.00021.C001	19324	21524	BIBR001.0722.00021.C001||5_partial
BIBR001.0722.00022.C001	397467	424246	BIBR001.0722.00022.C001||0_partial
BIBR001.0722.00023.C001	397458	425025	BIBR001.0722.00023.C001||0_partial
BIBR001.0722.00024.C001	397470	424249	BIBR001.0722.00024.C001||0_partial
BIBR001.0722.00025.C001	397474	424253	BIBR001.0722.00025.C001||0_partial
BIBR001.0722.00026.C001	397470	424249	BIBR001.0722.00026.C001||0_partial
BIBR001.0722.00027.C001	338244	405674	BIBR001.0722.00027.C001||0_partial
BIBR001.0722.00027.C001	791683	852818	BIBR001.0722.00027.C001||1_partial
BIBR001.0722.00028.C001	339825	452056	BIBR001.0722.00028.C001||0_partial
BIBR001.0722.00028.C001	1548821	1618549	BIBR001.0722.00028.C001||1_partial
BIBR001.0722.00028.C001	1288974	1298920	BIBR001.0722.00028.C001||2_partial
BIBR001.0722.00028.C001	1394216	1409305	BIBR001.0722.00028.C001||3_partial
BIBR001.0722.00028.C001	22500	25140	BIBR001.0722.00028.C001||4_partial
BIBR001.0722.00028.C001	19324	21524	BIBR001.0722.00028.C001||5_partial
BIBR001.0722.00029.C001	397463	424242	BIBR001.0722.00029.C001||0_partial
BIBR001.0722.00030.C001	1479810	1546596	BIBR001.0722.00030.C001||0_partial
BIBR001.0722.00030.C001	886973	906601	BIBR001.0722.00030.C001||1_partial
BIBR001.0722.00031.C001	751868	809436	BIBR001.0722.00031.C001||0_partial
BIBR001.0722.00033.C001	1146031	1209654	BIBR001.0722.00033.C001||0_partial
BIBR001.0722.00035.C001	1472088	1547353	BIBR001.0722.00035.C001||0_partial
BIBR001.0722.00035.C001	879249	898877	BIBR001.0722.00035.C001||1_partial
BIBR001.0722.00037.C001	425891	444132	BIBR001.0722.00037.C001||0_partial
BICA001.0722.00001.C001	983339	1045031	BICA001.0722.00001.C001||0_partial
BICA001.0722.00001.C001	1781452	1809937	BICA001.0722.00001.C001||1_partial
BICA001.0722.00001.C001	870524	877895	BICA001.0722.00001.C001||2_partial
BICH001.0722.00001.C001	1886102	1963173	BICH001.0722.00001.C001||0_partial
BICH001.0722.00001.C001	2215510	2246281	BICH001.0722.00001.C001||1_partial
BICH001.0722.00001.C001	354650	383720	BICH001.0722.00001.C001||2_partial
BICH001.0722.00001.C001	68	21871	BICH001.0722.00001.C001||3_partial
BICH001.0722.00001.C001	308600	338284	BICH001.0722.00001.C001||4_partial
BICO001.0722.00001.C001	1211144	1247798	BICO001.0722.00001.C001||0_partial
BICO001.0722.00001.C001	1084599	1098991	BICO001.0722.00001.C001||1_partial
BIDE001.0722.00001.C001	1625615	1698832	BIDE001.0722.00001.C001||0_partial
BIDE001.0722.00001.C001	681743	718863	BIDE001.0722.00001.C001||1_partial
BIDE001.0722.00002.C001	1592837	1692017	BIDE001.0722.00002.C001||0_partial
BIDE001.0722.00003.C001	1625614	1698831	BIDE001.0722.00003.C001||0_partial
BIDE001.0722.00003.C001	681742	718862	BIDE001.0722.00003.C001||1_partial
BIEU001.0722.00001.C001	835930	963138	BIEU001.0722.00001.C001||0_partial
BIEU001.0722.00001.C001	1635898	1657049	BIEU001.0722.00001.C001||1_partial
BIKA001.0722.00001.C001	1083243	1215934	BIKA001.0722.00001.C001||0_partial
BILE001.0722.00001.C001	307303	343865	BILE001.0722.00001.C001||0_partial
BILE001.0722.00001.C001	1360140	1379896	BILE001.0722.00001.C001||1_partial
BILE001.0722.00001.C001	2333975	2350023	BILE001.0722.00001.C001||2_partial
BILE001.0722.00001.C001	2263095	2272651	BILE001.0722.00001.C001||3_partial
BILO001.0722.00001.C001	2000854	2068543	BILO001.0722.00001.C001||0_partial
BILO001.0722.00001.C001	1228107	1246966	BILO001.0722.00001.C001||1_partial
BILO001.0722.00002.C001	1335620	1407703	BILO001.0722.00002.C001||0_partial
BILO001.0722.00002.C001	1254259	1295047	BILO001.0722.00002.C001||1_partial
BILO001.0722.00003.C001	174045	299096	BILO001.0722.00003.C001||0_partial
BILO001.0722.00003.C001	723448	813443	BILO001.0722.00003.C001||1_partial
BILO001.0722.00003.C001	2078689	2095273	BILO001.0722.00003.C001||2_partial
BILO001.0722.00003.C001	827425	841144	BILO001.0722.00003.C001||3_partial
BILO001.0722.00005.C001	1212840	1299066	BILO001.0722.00005.C001||0_partial
BILO001.0722.00005.C001	632944	718886	BILO001.0722.00005.C001||1_partial
BILO001.0722.00006.C001	1762713	1839391	BILO001.0722.00006.C001||0_partial
BILO001.0722.00006.C001	1178408	1194761	BILO001.0722.00006.C001||1_partial
BILO001.0722.00008.C001	573792	647714	BILO001.0722.00008.C001||0_partial
BILO001.0722.00008.C001	1545215	1616715	BILO001.0722.00008.C001||1_partial
BILO001.0722.00008.C001	832276	858818	BILO001.0722.00008.C001||2_partial
BILO001.0722.00008.C001	469241	478198	BILO001.0722.00008.C001||3_partial
BILO001.0722.00009.C001	1494622	1606938	BILO001.0722.00009.C001||0_partial
BILO001.0722.00009.C001	1857513	1930275	BILO001.0722.00009.C001||1_partial
BILO001.0722.00010.C001	1333394	1452382	BILO001.0722.00010.C001||0_partial
BILO001.0722.00010.C001	1922199	1981048	BILO001.0722.00010.C001||1_partial
BILO001.0722.00010.C001	311557	341646	BILO001.0722.00010.C001||2_partial
BILO001.0722.00010.C001	870479	899896	BILO001.0722.00010.C001||3_partial
BILO001.0722.00011.C001	1908579	1986590	BILO001.0722.00011.C001||0_partial
BILO001.0722.00012.C001	2253546	2292915	BILO001.0722.00012.C001||0_partial
BILO001.0722.00013.C001	279889	347998	BILO001.0722.00013.C001||0_partial
BILO001.0722.00013.C001	1832540	1903998	BILO001.0722.00013.C001||1_partial
BILO001.0722.00013.C001	1292187	1358756	BILO001.0722.00013.C001||2_partial
BILO001.0722.00014.C001	589416	672437	BILO001.0722.00014.C001||0_partial
BILO001.0722.00014.C001	1560308	1631245	BILO001.0722.00014.C001||1_partial
BILO001.0722.00014.C001	1319324	1339525	BILO001.0722.00014.C001||2_partial
BILO001.0722.00014.C001	158377	172476	BILO001.0722.00014.C001||3_partial
BILO001.0722.00015.C001	2494772	2576617	BILO001.0722.00015.C001||0_partial
BILO001.0722.00017.C001	2494787	2576632	BILO001.0722.00017.C001||0_partial
BILO001.0722.00017.P002	3	198120	BILO001.0722.00017.P002||full
BILO001.0722.00018.C001	1188859	1228230	BILO001.0722.00018.C001||0_partial
BILO001.0722.00019.C001	1807696	1882520	BILO001.0722.00019.C001||0_partial
BILO001.0722.00019.C001	881779	946765	BILO001.0722.00019.C001||1_partial
BILO001.0722.00019.C001	1555373	1581256	BILO001.0722.00019.C001||2_partial
BILO001.0722.00019.P002	2	169192	BILO001.0722.00019.P002||full
BILO001.0722.00020.C001	1050654	1183033	BILO001.0722.00020.C001||0_partial
BILO001.0722.00020.C001	344827	374916	BILO001.0722.00020.C001||1_partial
BILO001.0722.00020.C001	953067	976204	BILO001.0722.00020.C001||2_partial
BILO001.0722.00021.C001	21324	23964	BILO001.0722.00021.C001||0_partial
BILO001.0722.00021.C001	386247	389149	BILO001.0722.00021.C001||1_partial
BILO001.0722.00022.C001	353991	422169	BILO001.0722.00022.C001||0_partial
BILO001.0722.00022.C001	2351774	2408446	BILO001.0722.00022.C001||1_partial
BILO001.0722.00023.C001	1152001	1225864	BILO001.0722.00023.C001||0_partial
BILO001.0722.00023.C001	1416396	1435720	BILO001.0722.00023.C001||1_partial
BILO001.0722.00023.C001	1045800	1054746	BILO001.0722.00023.C001||2_partial
BILO001.0722.00023.C001	2317583	2323363	BILO001.0722.00023.C001||3_partial
BILO001.0722.00024.C001	1188924	1228295	BILO001.0722.00024.C001||0_partial
BILO001.0722.00025.C001	1659675	1780440	BILO001.0722.00025.C001||0_partial
BILO001.0722.00025.C001	1955551	2049135	BILO001.0722.00025.C001||1_partial
BILO001.0722.00025.C001	1276944	1351444	BILO001.0722.00025.C001||2_partial
BILO001.0722.00025.C001	1800150	1816909	BILO001.0722.00025.C001||3_partial
BIPS001.0722.00001.C001	1156179	1226101	BIPS001.0722.00001.C001||0_partial
BIPS001.0722.00001.C001	1678577	1704215	BIPS001.0722.00001.C001||1_partial
BIPS001.0722.00002.C001	532109	570065	BIPS001.0722.00002.C001||0_partial
BIPS001.0722.00003.C001	532137	570093	BIPS001.0722.00003.C001||0_partial
BIPS001.0722.00004.C001	532128	570084	BIPS001.0722.00004.C001||0_partial
BIPS001.0722.00005.C001	532100	570056	BIPS001.0722.00005.C001||0_partial
BIPS002.0722.00002.C001	1030363	1090722	BIPS002.0722.00002.C001||0_partial
BIPS002.0722.00003.C001	905408	991721	BIPS002.0722.00003.C001||0_partial
BIPS002.0722.00003.C001	1577394	1658380	BIPS002.0722.00003.C001||1_partial
BIPS002.0722.00004.C001	1237357	1260011	BIPS002.0722.00004.C001||0_partial
BIPS002.0722.00004.C001	1222332	1237277	BIPS002.0722.00004.C001||1_partial
BIPS002.0722.00005.C001	936021	1026362	BIPS002.0722.00005.C001||0_partial
BIPS002.0722.00007.C001	1710939	1797014	BIPS002.0722.00007.C001||0_partial
BIPS002.0722.00007.C001	906290	995627	BIPS002.0722.00007.C001||1_partial
BIPS002.0722.00007.C001	1500444	1560743	BIPS002.0722.00007.C001||2_partial
BIPS002.0722.00007.C001	2020161	2031066	BIPS002.0722.00007.C001||3_partial
BIPS002.0722.00008.C001	1666398	1728859	BIPS002.0722.00008.C001||0_partial
BIPS002.0722.00008.C001	1426102	1442300	BIPS002.0722.00008.C001||1_partial
BISC001.0722.00001.C001	2373707	2475892	BISC001.0722.00001.C001||0_partial
BISC001.0722.00001.C001	1763211	1838986	BISC001.0722.00001.C001||1_partial
BISC001.0722.00001.C001	494433	544979	BISC001.0722.00001.C001||2_partial
BISC001.0722.00001.C001	124218	135003	BISC001.0722.00001.C001||3_partial
BISU001.0722.00001.C001	1251062	1279468	BISU001.0722.00001.C001||0_partial
BISU001.0722.00001.C001	829592	840453	BISU001.0722.00001.C001||1_partial
BISU001.0722.00001.C001	2044094	2051842	BISU001.0722.00001.C001||2_partial
BOTA001.0722.00001.C001	1706785	1824729	BOTA001.0722.00001.C001||0_partial
BOTA001.0722.00001.C001	257961	321736	BOTA001.0722.00001.C001||1_partial
BOTA001.0722.00001.C001	674949	683178	BOTA001.0722.00001.C001||2_partial
BRAU001.0722.00001.C001	3154210	3175594	BRAU001.0722.00001.C001||0_partial
BRAU001.0722.00001.C001	3639445	3652154	BRAU001.0722.00001.C001||1_partial
BRAU001.0722.00003.C001	3447866	3462511	BRAU001.0722.00003.C001||0_partial
BRAU001.0722.00003.C001	969014	988224	BRAU001.0722.00003.C001||1_partial
BRAU001.0722.00004.C001	2942750	3054767	BRAU001.0722.00004.C001||0_partial
BRAU001.0722.00005.C001	3816541	3841662	BRAU001.0722.00005.C001||0_partial
BRAU001.0722.00005.C001	3223376	3234570	BRAU001.0722.00005.C001||1_partial
BRAU001.0722.00005.C001	3202301	3213653	BRAU001.0722.00005.C001||2_partial
BRAU001.0722.00006.C001	3209415	3233022	BRAU001.0722.00006.C001||0_partial
BRAV001.0722.00001.C001	1388724	1401835	BRAV001.0722.00001.C001||0_partial
BRCA002.0722.00001.C001	258267	343439	BRCA002.0722.00001.C001||0_partial
BRCA002.0722.00001.C001	2198593	2238847	BRCA002.0722.00001.C001||1_partial
BRCA002.0722.00001.C001	1083225	1102771	BRCA002.0722.00001.C001||2_partial
BRCA002.0722.00001.C001	2279574	2290730	BRCA002.0722.00001.C001||3_partial
BRCA002.0722.00001.C001	1727812	1739496	BRCA002.0722.00001.C001||4_partial
BRCA002.0722.00002.C001	3655606	3739447	BRCA002.0722.00002.C001||0_partial
BRCA002.0722.00002.C001	1713060	1753320	BRCA002.0722.00002.C001||1_partial
BRCA002.0722.00002.C001	598985	618531	BRCA002.0722.00002.C001||2_partial
BRCA002.0722.00002.C001	1794047	1805203	BRCA002.0722.00002.C001||3_partial
BRCA002.0722.00002.C001	1243572	1255256	BRCA002.0722.00002.C001||4_partial
BRCA002.0722.00003.C001	3554211	3599512	BRCA002.0722.00003.C001||0_partial
BRCA002.0722.00003.C001	3829751	3853128	BRCA002.0722.00003.C001||1_partial
BRCA002.0722.00003.C001	3758586	3777193	BRCA002.0722.00003.C001||2_partial
BRCA002.0722.00003.C001	3160008	3172632	BRCA002.0722.00003.C001||3_partial
BRCA002.0722.00004.C001	3618120	3638758	BRCA002.0722.00004.C001||0_partial
BRCA002.0722.00005.C001	3075857	3096265	BRCA002.0722.00005.C001||0_partial
BRCA002.0722.00005.C001	1846454	1864630	BRCA002.0722.00005.C001||1_partial
BRCA002.0722.00005.C001	3155561	3172050	BRCA002.0722.00005.C001||2_partial
BRGI001.0722.00001.C001	1555887	1565290	BRGI001.0722.00001.C001||0_partial
BRLI001.0722.00002.C001	2287777	2300216	BRLI001.0722.00002.C001||0_partial
BRLI001.0722.00003.C001	3488448	3668073	BRLI001.0722.00003.C001||0_partial
BRLI001.0722.00003.C001	2976095	3071193	BRLI001.0722.00003.C001||1_partial
BRLI001.0722.00003.C001	1714773	1729747	BRLI001.0722.00003.C001||2_partial
BRPI002.0722.00001.C001	2700991	2797034	BRPI002.0722.00001.C001||0_partial
BRPI002.0722.00001.C001	3394898	3450702	BRPI002.0722.00001.C001||1_partial
BRSP021.0722.00001.C001	1381820	1399601	BRSP021.0722.00001.C001||0_partial
BRSP029.0722.00001.C001	1390594	1459985	BRSP029.0722.00001.C001||0_partial
BRSP030.0722.00001.C001	870868	891323	BRSP030.0722.00001.C001||0_partial
BRSP046.0722.00001.C001	703104	793004	BRSP046.0722.00001.C001||0_partial
BRSP067.0722.00001.C001	1068019	1085831	BRSP067.0722.00001.C001||0_partial
BRSP075.0722.00001.C001	1420880	1509147	BRSP075.0722.00001.C001||0_partial
BRSP075.0722.00001.C001	3947714	4013852	BRSP075.0722.00001.C001||1_partial
BRSP079.0722.00001.C001	1001417	1064953	BRSP079.0722.00001.C001||0_partial
BRSP079.0722.00001.C001	3904925	3973103	BRSP079.0722.00001.C001||1_partial
BRVU001.0722.00001.C001	1042756	1061756	BRVU001.0722.00001.C001||0_partial
CAAC001.0722.00001.C001	3237123	3449101	CAAC001.0722.00001.C001||0_partial
CAAC001.0722.00001.C001	9922317	9938155	CAAC001.0722.00001.C001||1_partial
CAAC001.0722.00001.C001	9892568	9910882	CAAC001.0722.00001.C001||2_partial
CAAC001.0722.00001.C001	475544	482917	CAAC001.0722.00001.C001||3_partial
CAFR001.0722.00001.C001	1481584	1503465	CAFR001.0722.00001.C001||0_partial
CANA001.0722.00001.C001	191644	199541	CANA001.0722.00001.C001||0_partial
CANA003.0722.00001.C001	860857	872603	CANA003.0722.00001.C001||0_partial
CAPL001.0722.00001.C001	442751	458328	CAPL001.0722.00001.C001||0_partial
CAPL005.0722.00002.C001	33969	71763	CAPL005.0722.00002.C001||0_partial
CECE001.0722.00001.C001	15	20099	CECE001.0722.00001.C001||0_partial
CECE001.0722.00001.C001	4699899	4713885	CECE001.0722.00001.C001||1_partial
CECE001.0722.00001.C001	3605624	3613228	CECE001.0722.00001.C001||2_partial
CECE001.0722.00003.C001	1899719	1962325	CECE001.0722.00003.C001||0_partial
CECE001.0722.00003.C001	1795108	1814024	CECE001.0722.00003.C001||1_partial
CEFI001.0722.00001.C001	169410	193658	CEFI001.0722.00001.C001||0_partial
CEFL001.0722.00001.C001	2523765	2538242	CEFL001.0722.00001.C001||0_partial
CESP002.0722.00001.C001	1070902	1139246	CESP002.0722.00001.C001||0_partial
CESP002.0722.00001.C001	240241	273161	CESP002.0722.00001.C001||1_partial
CESP007.0722.00001.C001	1614588	1630965	CESP007.0722.00001.C001||0_partial
CESP011.0722.00001.C001	1649942	1673560	CESP011.0722.00001.C001||0_partial
CESP011.0722.00001.C001	1731725	1741640	CESP011.0722.00001.C001||1_partial
CESP015.0722.00001.C001	87556	104402	CESP015.0722.00001.C001||0_partial
CESP016.0722.00001.C001	1502252	1520797	CESP016.0722.00001.C001||0_partial
CESP019.0722.00001.C001	3676531	3689875	CESP019.0722.00001.C001||0_partial
CHSP022.0722.00001.C001	2327669	2345809	CHSP022.0722.00001.C001||0_partial
CHYU001.0722.00001.C001	962654	1023917	CHYU001.0722.00001.C001||0_partial
CHYU001.0722.00001.C001	409456	416323	CHYU001.0722.00001.C001||1_partial
CISP011.0722.00001.C001	604544	617527	CISP011.0722.00001.C001||0_partial
CISP011.0722.00001.P003	36334	52738	CISP011.0722.00001.P003||0_partial
CLMI001.0722.00002.P003	8373	25110	CLMI001.0722.00002.P003||0_partial
CLMI001.0722.00006.P002	19545	33043	CLMI001.0722.00006.P002||0_partial
CLMI001.0722.00007.P002	19546	33044	CLMI001.0722.00007.P002||0_partial
CLMI001.0722.00008.P002	20160	33046	CLMI001.0722.00008.P002||0_partial
CLMI001.0722.00010.P002	62530	85680	CLMI001.0722.00010.P002||0_partial
CLMI001.0722.00012.C001	1226275	1239345	CLMI001.0722.00012.C001||0_partial
CLMI001.0722.00012.P003	1389	47950	CLMI001.0722.00012.P003||full
CLMI001.0722.00013.P003	5029	35198	CLMI001.0722.00013.P003||0_partial
CLMI001.0722.00014.C001	1297953	1312999	CLMI001.0722.00014.C001||0_partial
CNPH001.0722.00001.C001	3342261	3364639	CNPH001.0722.00001.C001||0_partial
CNPH001.0722.00001.C001	2076410	2085160	CNPH001.0722.00001.C001||1_partial
CNPH001.0722.00001.P002	37236	58071	CNPH001.0722.00001.P002||0_partial
CNPH001.0722.00001.P003	30989	38566	CNPH001.0722.00001.P003||0_partial
COAM003.0722.00001.C001	1553014	1619215	COAM003.0722.00001.C001||0_partial
COAM003.0722.00001.C001	1264012	1335632	COAM003.0722.00001.C001||1_partial
COAM003.0722.00002.C001	1663731	1745002	COAM003.0722.00002.C001||0_partial
COAM003.0722.00002.C001	116668	190382	COAM003.0722.00002.C001||1_partial
COAM003.0722.00002.C001	1375863	1448501	COAM003.0722.00002.C001||2_partial
COAM003.0722.00003.C001	2400540	2467121	COAM003.0722.00003.C001||0_partial
COAM003.0722.00004.C001	1394792	1434783	COAM003.0722.00004.C001||0_partial
COAM003.0722.00004.C001	2686357	2704186	COAM003.0722.00004.C001||1_partial
COAQ001.0722.00001.C001	2266716	2337361	COAQ001.0722.00001.C001||0_partial
COAQ001.0722.00001.C001	1105866	1164900	COAQ001.0722.00001.C001||1_partial
COAR002.0722.00001.C001	490593	580181	COAR002.0722.00001.C001||0_partial
COAR002.0722.00001.C001	1684612	1696558	COAR002.0722.00001.C001||1_partial
COAT001.0722.00001.C001	226718	291088	COAT001.0722.00001.C001||0_partial
COAT001.0722.00001.C001	2092994	2159982	COAT001.0722.00001.C001||1_partial
COAT001.0722.00001.C001	146631	157902	COAT001.0722.00001.C001||2_partial
COAT001.0722.00001.P002	219	47664	COAT001.0722.00001.P002||full
COAU001.0722.00001.C001	2095905	2295592	COAU001.0722.00001.C001||0_partial
COAU001.0722.00002.C001	1307870	1410169	COAU001.0722.00002.C001||0_partial
COCA001.0722.00001.C001	43959	55739	COCA001.0722.00001.C001||0_partial
COCA001.0722.00001.C001	2555590	2566949	COCA001.0722.00001.C001||1_partial
COCO004.0722.00001.C001	1298115	1352363	COCO004.0722.00001.C001||0_partial
COCO004.0722.00001.C001	1696793	1736802	COCO004.0722.00001.C001||1_partial
COCO004.0722.00002.C001	1133226	1230285	COCO004.0722.00002.C001||0_partial
COCY001.0722.00001.C001	1468029	1576824	COCY001.0722.00001.C001||0_partial
COCY001.0722.00001.C001	1884456	1906418	COCY001.0722.00001.C001||1_partial
COCY001.0722.00001.C001	1988893	2000684	COCY001.0722.00001.C001||2_partial
COCY001.0722.00001.C001	561438	571294	COCY001.0722.00001.C001||3_partial
CODE001.0722.00001.C001	1531965	1618735	CODE001.0722.00001.C001||0_partial
CODE001.0722.00001.C001	2941972	2968031	CODE001.0722.00001.C001||1_partial
CODI001.0722.00001.C001	676385	760706	CODI001.0722.00001.C001||0_partial
CODI001.0722.00001.C001	2163149	2177643	CODI001.0722.00001.C001||1_partial
CODI001.0722.00001.C001	2040862	2056332	CODI001.0722.00001.C001||2_partial
CODI001.0722.00002.C001	1833760	1901790	CODI001.0722.00002.C001||0_partial
CODI001.0722.00002.C001	1417317	1432826	CODI001.0722.00002.C001||1_partial
CODI001.0722.00002.C001	1528993	1540952	CODI001.0722.00002.C001||2_partial
CODI001.0722.00003.C001	2021635	2078648	CODI001.0722.00003.C001||0_partial
CODI001.0722.00003.C001	1242262	1272014	CODI001.0722.00003.C001||1_partial
CODI001.0722.00003.C001	1585471	1600074	CODI001.0722.00003.C001||2_partial
CODI001.0722.00003.C001	1722447	1733511	CODI001.0722.00003.C001||3_partial
CODI001.0722.00004.C001	783312	868261	CODI001.0722.00004.C001||0_partial
CODI001.0722.00004.C001	135330	208288	CODI001.0722.00004.C001||1_partial
CODI001.0722.00004.C001	700663	716044	CODI001.0722.00004.C001||2_partial
CODI001.0722.00005.C001	78	32270	CODI001.0722.00005.C001||0_partial
CODI001.0722.00005.C001	2477582	2503957	CODI001.0722.00005.C001||1_partial
CODI001.0722.00006.C001	2167557	2214904	CODI001.0722.00006.C001||0_partial
CODI001.0722.00007.C001	1727361	1755136	CODI001.0722.00007.C001||0_partial
CODI001.0722.00007.C001	1809622	1827286	CODI001.0722.00007.C001||1_partial
CODI001.0722.00008.C001	2019024	2038756	CODI001.0722.00008.C001||0_partial
CODI001.0722.00008.C001	2260496	2271557	CODI001.0722.00008.C001||1_partial
CODI001.0722.00009.C001	139895	195520	CODI001.0722.00009.C001||0_partial
CODI001.0722.00010.C001	2112935	2144743	CODI001.0722.00010.C001||0_partial
CODI001.0722.00011.C001	2168493	2190490	CODI001.0722.00011.C001||0_partial
CODI001.0722.00012.C001	1852623	1886126	CODI001.0722.00012.C001||0_partial
CODI001.0722.00012.C001	2206000	2221463	CODI001.0722.00012.C001||1_partial
CODI001.0722.00012.C001	2325075	2342624	CODI001.0722.00012.C001||2_partial
CODI001.0722.00013.C001	156162	210237	CODI001.0722.00013.C001||0_partial
CODI001.0722.00013.C001	2256155	2273819	CODI001.0722.00013.C001||1_partial
CODI001.0722.00013.C001	2369629	2381588	CODI001.0722.00013.C001||2_partial
CODI001.0722.00014.C001	155795	214890	CODI001.0722.00014.C001||0_partial
CODI001.0722.00014.C001	252914	264401	CODI001.0722.00014.C001||1_partial
CODI001.0722.00014.C001	1646354	1656387	CODI001.0722.00014.C001||2_partial
CODI001.0722.00015.C001	147526	215558	CODI001.0722.00015.C001||0_partial
CODI001.0722.00015.C001	2204858	2223858	CODI001.0722.00015.C001||1_partial
CODI001.0722.00015.C001	2318855	2329918	CODI001.0722.00015.C001||2_partial
CODI001.0722.00016.C001	147526	215558	CODI001.0722.00016.C001||0_partial
CODI001.0722.00016.C001	2204855	2223855	CODI001.0722.00016.C001||1_partial
CODI001.0722.00016.C001	2318852	2329915	CODI001.0722.00016.C001||2_partial
CODI001.0722.00017.C001	2490591	2528660	CODI001.0722.00017.C001||0_partial
CODI001.0722.00017.C001	1906362	1950271	CODI001.0722.00017.C001||1_partial
CODI001.0722.00018.C001	1688852	1717592	CODI001.0722.00018.C001||0_partial
CODI001.0722.00018.C001	2	29181	CODI001.0722.00018.C001||1_partial
CODI001.0722.00018.C001	2420009	2435112	CODI001.0722.00018.C001||2_partial
CODI001.0722.00018.C001	2021225	2042026	CODI001.0722.00018.C001||3_partial
CODI001.0722.00018.C001	2135208	2146269	CODI001.0722.00018.C001||4_partial
CODI001.0722.00019.C001	1051921	1149735	CODI001.0722.00019.C001||0_partial
CODI001.0722.00019.C001	2078758	2094595	CODI001.0722.00019.C001||1_partial
CODI001.0722.00019.C001	2317533	2328594	CODI001.0722.00019.C001||2_partial
CODO001.0722.00001.C001	330479	406047	CODO001.0722.00001.C001||0_partial
COEF001.0722.00001.C001	875774	927678	COEF001.0722.00001.C001||0_partial
COEP001.0722.00001.C001	439217	457870	COEP001.0722.00001.C001||0_partial
COFA001.0722.00002.C001	2632672	2677376	COFA001.0722.00002.C001||0_partial
COFA001.0722.00002.C001	1270949	1288692	COFA001.0722.00002.C001||1_partial
COFL002.0722.00001.C001	2021548	2115403	COFL002.0722.00001.C001||0_partial
COFR002.0722.00001.C001	2578694	2675722	COFR002.0722.00001.C001||0_partial
COFR002.0722.00001.C001	2844774	2881810	COFR002.0722.00001.C001||1_partial
COFR002.0722.00002.C001	1956100	2014323	COFR002.0722.00002.C001||0_partial
COGE001.0722.00001.C001	794480	813067	COGE001.0722.00001.C001||0_partial
COGL001.0722.00001.C001	235760	257697	COGL001.0722.00001.C001||0_partial
COGL001.0722.00001.C001	2633107	2642825	COGL001.0722.00001.C001||1_partial
COGL002.0722.00006.C001	2457841	2560814	COGL002.0722.00006.C001||0_partial
COGL002.0722.00006.C001	1999121	2095648	COGL002.0722.00006.C001||1_partial
COGL002.0722.00006.C001	1063222	1123614	COGL002.0722.00006.C001||2_partial
COGL002.0722.00009.C001	2337440	2355428	COGL002.0722.00009.C001||0_partial
COGL002.0722.00020.C001	2054128	2155936	COGL002.0722.00020.C001||0_partial
COGL002.0722.00020.C001	1593711	1689661	COGL002.0722.00020.C001||1_partial
COGL002.0722.00020.C001	654961	715358	COGL002.0722.00020.C001||2_partial
COGL002.0722.00022.C001	973344	1059525	COGL002.0722.00022.C001||0_partial
COGL002.0722.00022.C001	1788466	1878161	COGL002.0722.00022.C001||1_partial
COGL002.0722.00022.C001	2593744	2606981	COGL002.0722.00022.C001||2_partial
COGL005.0722.00001.C001	1432573	1593659	COGL005.0722.00001.C001||0_partial
COGL005.0722.00001.C001	2680191	2743340	COGL005.0722.00001.C001||1_partial
COGL005.0722.00001.C001	1008180	1021027	COGL005.0722.00001.C001||2_partial
COGL005.0722.00002.C001	544244	551410	COGL005.0722.00002.C001||0_partial
COGL005.0722.00003.C001	2708384	2720265	COGL005.0722.00003.C001||0_partial
COHA001.0722.00001.C001	588384	601036	COHA001.0722.00001.C001||0_partial
COHU001.0722.00001.C001	650938	747246	COHU001.0722.00001.C001||0_partial
COHU001.0722.00001.C001	1892413	1906762	COHU001.0722.00001.C001||1_partial
COIM001.0722.00001.C001	1161570	1219137	COIM001.0722.00001.C001||0_partial
COIM001.0722.00002.C001	1243536	1301103	COIM001.0722.00002.C001||0_partial
COKA001.0722.00001.C001	2315483	2398175	COKA001.0722.00001.C001||0_partial
COKE001.0722.00001.P002	24381	36805	COKE001.0722.00001.P002||0_partial
COKR001.0722.00001.C001	2072250	2133435	COKR001.0722.00001.C001||0_partial
COKR001.0722.00001.C001	692941	705398	COKR001.0722.00001.C001||1_partial
COKR001.0722.00002.C001	1596386	1666112	COKR001.0722.00002.C001||0_partial
COKR001.0722.00002.C001	404921	448341	COKR001.0722.00002.C001||1_partial
COKR001.0722.00002.C001	376983	404915	COKR001.0722.00002.C001||2_partial
COKU001.0722.00001.C001	941537	998628	COKU001.0722.00001.C001||0_partial
COKU001.0722.00002.C001	1564330	1623715	COKU001.0722.00002.C001||0_partial
COKU001.0722.00002.C001	1154334	1175574	COKU001.0722.00002.C001||1_partial
COKU001.0722.00002.C001	997474	1014029	COKU001.0722.00002.C001||2_partial
COKU001.0722.00003.C001	349662	401797	COKU001.0722.00003.C001||0_partial
COKU001.0722.00003.C001	1476044	1492600	COKU001.0722.00003.C001||1_partial
COKU001.0722.00004.C001	229497	282654	COKU001.0722.00004.C001||0_partial
COKU001.0722.00004.C001	2202039	2223279	COKU001.0722.00004.C001||1_partial
COKU001.0722.00004.C001	2045176	2061732	COKU001.0722.00004.C001||2_partial
COLA001.0722.00001.C001	765679	841947	COLA001.0722.00001.C001||0_partial
COLA001.0722.00001.C001	2141626	2212686	COLA001.0722.00001.C001||1_partial
COLA001.0722.00001.C001	1631053	1698259	COLA001.0722.00001.C001||2_partial
COLI001.0722.00001.C001	2100651	2215966	COLI001.0722.00001.C001||0_partial
COLI002.0722.00001.C001	1415783	1485750	COLI002.0722.00001.C001||0_partial
COLU001.0722.00001.C001	730139	803947	COLU001.0722.00001.C001||0_partial
COLU001.0722.00001.C001	1384673	1446889	COLU001.0722.00001.C001||1_partial
COMA004.0722.00001.C001	1904089	1979540	COMA004.0722.00001.C001||0_partial
COMA004.0722.00003.C001	1940079	2018355	COMA004.0722.00003.C001||0_partial
COMA004.0722.00003.C001	2079215	2100529	COMA004.0722.00003.C001||1_partial
COMA004.0722.00003.C001	395610	410012	COMA004.0722.00003.C001||2_partial
COMA005.0722.00002.C001	2706263	2740966	COMA005.0722.00002.C001||0_partial
COMA006.0722.00001.C001	421834	424073	COMA006.0722.00001.C001||0_partial
COMI001.0722.00001.C001	659248	673392	COMI001.0722.00001.C001||0_partial
COMI001.0722.00002.C001	2093802	2107946	COMI001.0722.00002.C001||0_partial
COMI001.0722.00003.C001	2550908	2627354	COMI001.0722.00003.C001||0_partial
COMI001.0722.00003.C001	2328952	2389181	COMI001.0722.00003.C001||1_partial
COMI001.0722.00003.C001	2239408	2290202	COMI001.0722.00003.C001||2_partial
COMI001.0722.00004.C001	2459795	2473939	COMI001.0722.00004.C001||0_partial
COMI001.0722.00005.C001	457456	471600	COMI001.0722.00005.C001||0_partial
COMU001.0722.00001.C001	232988	308594	COMU001.0722.00001.C001||0_partial
COMU001.0722.00001.C001	911182	968101	COMU001.0722.00001.C001||1_partial
COMU001.0722.00001.C001	1414579	1428090	COMU001.0722.00001.C001||2_partial
COMU001.0722.00001.P002	157	42805	COMU001.0722.00001.P002||full
COMU001.0722.00001.P003	2	39865	COMU001.0722.00001.P003||full
CONU001.0722.00001.C001	2662517	2740968	CONU001.0722.00001.C001||0_partial
COPH001.0722.00001.C001	1837116	1913667	COPH001.0722.00001.C001||0_partial
COPH001.0722.00001.C001	1578594	1661635	COPH001.0722.00001.C001||1_partial
COPR001.0722.00001.C001	2871894	2883173	COPR001.0722.00001.C001||0_partial
COPR001.0722.00001.C001	161785	181069	COPR001.0722.00001.C001||1_partial
COPR001.0722.00001.C001	233683	250673	COPR001.0722.00001.C001||2_partial
COPS001.0722.00001.C001	1852320	1869251	COPS001.0722.00001.C001||0_partial
COPS001.0722.00008.C001	1830897	1856533	COPS001.0722.00008.C001||0_partial
COPS001.0722.00009.C001	1847193	1863483	COPS001.0722.00009.C001||0_partial
COPS001.0722.00017.C001	1846866	1863154	COPS001.0722.00017.C001||0_partial
COPS001.0722.00018.C001	1847169	1863458	COPS001.0722.00018.C001||0_partial
COPS001.0722.00019.C001	1847501	1863788	COPS001.0722.00019.C001||0_partial
COPS001.0722.00020.C001	665927	685041	COPS001.0722.00020.C001||0_partial
COPS001.0722.00027.C001	149461	191766	COPS001.0722.00027.C001||0_partial
COPS001.0722.00027.C001	1882116	1896502	COPS001.0722.00027.C001||1_partial
COPS001.0722.00028.C001	140873	187156	COPS001.0722.00028.C001||0_partial
COPS001.0722.00028.C001	1882281	1896666	COPS001.0722.00028.C001||1_partial
COPS001.0722.00029.C001	140874	187157	COPS001.0722.00029.C001||0_partial
COPS001.0722.00029.C001	1882296	1896681	COPS001.0722.00029.C001||1_partial
COPS001.0722.00030.C001	149675	191752	COPS001.0722.00030.C001||0_partial
COPS001.0722.00030.C001	1882311	1896696	COPS001.0722.00030.C001||1_partial
COPS001.0722.00031.C001	140890	187173	COPS001.0722.00031.C001||0_partial
COPS001.0722.00031.C001	1882062	1896446	COPS001.0722.00031.C001||1_partial
COPS001.0722.00032.C001	149676	191753	COPS001.0722.00032.C001||0_partial
COPS001.0722.00032.C001	1882302	1896687	COPS001.0722.00032.C001||1_partial
COPS001.0722.00033.C001	149674	191750	COPS001.0722.00033.C001||0_partial
COPS001.0722.00033.C001	1882307	1896691	COPS001.0722.00033.C001||1_partial
COPS001.0722.00034.C001	1841733	1858196	COPS001.0722.00034.C001||0_partial
COPS001.0722.00035.C001	1843210	1859671	COPS001.0722.00035.C001||0_partial
COPS001.0722.00036.C001	140889	187172	COPS001.0722.00036.C001||0_partial
COPS001.0722.00036.C001	1882048	1896432	COPS001.0722.00036.C001||1_partial
COPS001.0722.00037.C001	1845090	1860232	COPS001.0722.00037.C001||0_partial
COPS001.0722.00038.C001	1847222	1861669	COPS001.0722.00038.C001||0_partial
COPS001.0722.00039.C001	1846819	1862040	COPS001.0722.00039.C001||0_partial
COPS001.0722.00041.C001	1846876	1863163	COPS001.0722.00041.C001||0_partial
COPS001.0722.00042.C001	665843	689174	COPS001.0722.00042.C001||0_partial
COPS001.0722.00043.C001	1848716	1865004	COPS001.0722.00043.C001||0_partial
COPS001.0722.00044.C001	1847036	1863324	COPS001.0722.00044.C001||0_partial
COPS001.0722.00090.C001	1847223	1863511	COPS001.0722.00090.C001||0_partial
COPS001.0722.00098.C001	1220551	1243886	COPS001.0722.00098.C001||0_partial
COPS002.0722.00001.C001	573111	650066	COPS002.0722.00001.C001||0_partial
COPS004.0722.00002.C001	203169	277784	COPS004.0722.00002.C001||0_partial
COQI001.0722.00001.C001	109381	112237	COQI001.0722.00001.C001||0_partial
CORE001.0722.00001.C001	1960543	1981078	CORE001.0722.00001.C001||0_partial
CORE001.0722.00002.C001	1101275	1141203	CORE001.0722.00002.C001||0_partial
CORE001.0722.00002.C001	94892	118306	CORE001.0722.00002.C001||1_partial
CORE002.0722.00001.C001	1055311	1116858	CORE002.0722.00001.C001||0_partial
CORE002.0722.00001.C001	1862268	1906944	CORE002.0722.00001.C001||1_partial
CORE002.0722.00001.C001	1846608	1862251	CORE002.0722.00001.C001||2_partial
CORO001.0722.00001.C001	1265055	1323337	CORO001.0722.00001.C001||0_partial
CORO001.0722.00001.C001	168414	224864	CORO001.0722.00001.C001||1_partial
CORO001.0722.00001.C001	1859700	1878972	CORO001.0722.00001.C001||2_partial
COSA001.0722.00001.C001	23297	51506	COSA001.0722.00001.C001||0_partial
COSI001.0722.00001.C001	2067969	2169573	COSI001.0722.00001.C001||0_partial
COSI002.0722.00001.C001	981857	994972	COSI002.0722.00001.C001||0_partial
COSI003.0722.00001.C001	697728	777565	COSI003.0722.00001.C001||0_partial
COSI003.0722.00001.C001	169079	229262	COSI003.0722.00001.C001||1_partial
COSI003.0722.00001.C001	2109373	2161881	COSI003.0722.00001.C001||2_partial
COSI003.0722.00001.C001	1614147	1644746	COSI003.0722.00001.C001||3_partial
COSP006.0722.00001.C001	1041881	1105334	COSP006.0722.00001.C001||0_partial
COSP006.0722.00001.C001	1809174	1825179	COSP006.0722.00001.C001||1_partial
COSP015.0722.00001.C001	1858058	1923600	COSP015.0722.00001.C001||0_partial
COSP015.0722.00001.C001	2038978	2059555	COSP015.0722.00001.C001||1_partial
COSP015.0722.00001.C001	2392936	2412001	COSP015.0722.00001.C001||2_partial
COSP020.0722.00001.C001	1132663	1208497	COSP020.0722.00001.C001||0_partial
COSP020.0722.00001.C001	1514570	1527253	COSP020.0722.00001.C001||1_partial
COSP021.0722.00001.C001	2067772	2090089	COSP021.0722.00001.C001||0_partial
COSP023.0722.00001.C001	690202	742200	COSP023.0722.00001.C001||0_partial
COSP027.0722.00001.C001	954823	968966	COSP027.0722.00001.C001||0_partial
COSP027.0722.00001.C001	447455	458986	COSP027.0722.00001.C001||1_partial
COSP028.0722.00001.C001	1982310	1998910	COSP028.0722.00001.C001||0_partial
COST001.0722.00001.C001	2048638	2136459	COST001.0722.00001.C001||0_partial
COST001.0722.00001.C001	2398129	2459976	COST001.0722.00001.C001||1_partial
COST003.0722.00001.C001	222606	269184	COST003.0722.00001.C001||0_partial
COST003.0722.00001.C001	2115441	2137503	COST003.0722.00001.C001||1_partial
COST003.0722.00001.C001	1948479	1962719	COST003.0722.00001.C001||2_partial
COST003.0722.00001.C001	380694	389864	COST003.0722.00001.C001||3_partial
COST003.0722.00003.C001	45282	91860	COST003.0722.00003.C001||0_partial
COST003.0722.00003.C001	1938100	1960162	COST003.0722.00003.C001||1_partial
COST003.0722.00003.C001	1771143	1785383	COST003.0722.00003.C001||2_partial
COST003.0722.00003.C001	203370	212540	COST003.0722.00003.C001||3_partial
COST004.0722.00001.C001	2	41173	COST004.0722.00001.C001||0_partial
COST004.0722.00001.C001	2744300	2758549	COST004.0722.00001.C001||1_partial
COST004.0722.00002.C001	2377005	2455387	COST004.0722.00002.C001||0_partial
COST004.0722.00003.C001	1170703	1237552	COST004.0722.00003.C001||0_partial
COST004.0722.00003.C001	119893	137616	COST004.0722.00003.C001||1_partial
COST004.0722.00004.C001	1601627	1669815	COST004.0722.00004.C001||0_partial
COST004.0722.00004.C001	2155170	2176279	COST004.0722.00004.C001||1_partial
COST004.0722.00005.C001	2206851	2228256	COST004.0722.00005.C001||0_partial
COST004.0722.00006.C001	1236651	1257050	COST004.0722.00006.C001||0_partial
COST004.0722.00006.P002	3	55972	COST004.0722.00006.P002||full
COSU001.0722.00001.C001	1914570	1929716	COSU001.0722.00001.C001||0_partial
COTE003.0722.00001.C001	2162143	2174757	COTE003.0722.00001.C001||0_partial
COTU001.0722.00001.C001	1263782	1278238	COTU001.0722.00001.C001||0_partial
COUL001.0722.00002.C001	2007959	2070646	COUL001.0722.00002.C001||0_partial
COUL001.0722.00005.C001	1265501	1327935	COUL001.0722.00005.C001||0_partial
COUL001.0722.00005.C001	1256157	1265454	COUL001.0722.00005.C001||1_partial
COUL001.0722.00006.C001	520687	605418	COUL001.0722.00006.C001||0_partial
COUL001.0722.00006.C001	1355540	1431958	COUL001.0722.00006.C001||1_partial
COUL001.0722.00006.C001	177716	240028	COUL001.0722.00006.C001||2_partial
COUL001.0722.00007.C001	520075	607385	COUL001.0722.00007.C001||0_partial
COUL001.0722.00007.C001	1354432	1430699	COUL001.0722.00007.C001||1_partial
COUL001.0722.00007.C001	177102	239414	COUL001.0722.00007.C001||2_partial
COUL001.0722.00008.C001	172094	219750	COUL001.0722.00008.C001||0_partial
COUL001.0722.00009.C001	2470292	2512824	COUL001.0722.00009.C001||0_partial
COUL001.0722.00012.C001	1815438	1892060	COUL001.0722.00012.C001||0_partial
COUR002.0722.00001.C001	559589	641714	COUR002.0722.00001.C001||0_partial
COUR002.0722.00001.P002	158	48031	COUR002.0722.00001.P002||full
COUR003.0722.00001.C001	2283593	2298633	COUR003.0722.00001.C001||0_partial
COUR003.0722.00002.C001	1288410	1340468	COUR003.0722.00002.C001||0_partial
COUR003.0722.00003.C001	962327	1028594	COUR003.0722.00003.C001||0_partial
COUR003.0722.00003.C001	1768578	1784836	COUR003.0722.00003.C001||1_partial
COUT001.0722.00001.C001	605283	638069	COUT001.0722.00001.C001||0_partial
COVA001.0722.00001.C001	949145	1049699	COVA001.0722.00001.C001||0_partial
COVA001.0722.00001.C001	88168	101884	COVA001.0722.00001.C001||1_partial
COVI001.0722.00001.C001	724580	802250	COVI001.0722.00001.C001||0_partial
COVI001.0722.00001.C001	182796	246456	COVI001.0722.00001.C001||1_partial
COVI001.0722.00001.C001	702104	713151	COVI001.0722.00001.C001||2_partial
COWO001.0722.00001.C001	1832520	1852393	COWO001.0722.00001.C001||0_partial
COWO001.0722.00001.C001	5379930	5410831	COWO001.0722.00001.C001||1_partial
COXE001.0722.00002.C001	629716	699090	COXE001.0722.00002.C001||0_partial
COXE001.0722.00002.C001	2259967	2317154	COXE001.0722.00002.C001||1_partial
COXE001.0722.00002.C001	532299	546603	COXE001.0722.00002.C001||2_partial
CRAR001.0722.00001.C001	3932491	4017777	CRAR001.0722.00001.C001||0_partial
CRAR001.0722.00001.C001	540924	558956	CRAR001.0722.00001.C001||1_partial
CRCU001.0722.00001.C001	311045	430659	CRCU001.0722.00001.C001||0_partial
CRCU001.0722.00001.C001	1193556	1210698	CRCU001.0722.00001.C001||1_partial
CRSO001.0722.00001.C001	1825028	1899003	CRSO001.0722.00001.C001||0_partial
CRSP004.0722.00001.C001	1020566	1034721	CRSP004.0722.00001.C001||0_partial
CRSP004.0722.00001.P002	15629	54467	CRSP004.0722.00001.P002||0_partial
CUAC001.0722.00002.C001	1698110	1756167	CUAC001.0722.00002.C001||0_partial
CUAC001.0722.00007.C001	2399125	2441320	CUAC001.0722.00007.C001||0_partial
CUAC001.0722.00011.C001	76214	80348	CUAC001.0722.00011.C001||0_partial
CUAV001.0722.00001.C001	615497	638313	CUAV001.0722.00001.C001||0_partial
CUAV001.0722.00001.C001	812115	828362	CUAV001.0722.00001.C001||1_partial
CUAV001.0722.00002.C001	1454740	1501033	CUAV001.0722.00002.C001||0_partial
CUAV001.0722.00002.C001	2604440	2609136	CUAV001.0722.00002.C001||1_partial
CUAV001.0722.00003.C001	3	38817	CUAV001.0722.00003.C001||0_partial
CUAV001.0722.00003.C001	2792905	2812987	CUAV001.0722.00003.C001||1_partial
CUAV001.0722.00003.C001	577407	591794	CUAV001.0722.00003.C001||2_partial
CUAV001.0722.00004.C001	1475054	1515422	CUAV001.0722.00004.C001||0_partial
CUAV001.0722.00005.C001	1708286	1772726	CUAV001.0722.00005.C001||0_partial
CUAV001.0722.00005.C001	2282926	2298969	CUAV001.0722.00005.C001||1_partial
CUAV001.0722.00006.C001	1534303	1573804	CUAV001.0722.00006.C001||0_partial
CUFL001.0722.00001.P004	786	21214	CUFL001.0722.00001.P004||full
CUFL001.0722.00002.C001	1387795	1396577	CUFL001.0722.00002.C001||0_partial
CUFL001.0722.00003.C001	877418	887618	CUFL001.0722.00003.C001||0_partial
CUFL001.0722.00004.C001	1434601	1443006	CUFL001.0722.00004.C001||0_partial
CUGR001.0722.00001.C001	1861684	1888027	CUGR001.0722.00001.C001||0_partial
CULU001.0722.00001.C001	3191886	3246045	CULU001.0722.00001.C001||0_partial
CUSP006.0722.00001.C001	2015241	2034231	CUSP006.0722.00001.C001||0_partial
CUSP006.0722.00001.C001	794089	807693	CUSP006.0722.00001.C001||1_partial
CUSP006.0722.00001.C001	476262	487016	CUSP006.0722.00001.C001||2_partial
CUSP006.0722.00001.P002	6921	23676	CUSP006.0722.00001.P002||0_partial
CUSP013.0722.00001.C001	517315	566848	CUSP013.0722.00001.C001||0_partial
CUSP013.0722.00001.P004	28258	54099	CUSP013.0722.00001.P004||0_partial
DAVI001.0722.00001.C001	11453184	11474427	DAVI001.0722.00001.C001||0_partial
DEAG001.0722.00001.C001	586752	661903	DEAG001.0722.00001.C001||0_partial
DEAG001.0722.00001.C001	1930083	1947635	DEAG001.0722.00001.C001||1_partial
DEAG001.0722.00001.C001	105872	114706	DEAG001.0722.00001.C001||2_partial
DEDE005.0722.00001.C001	1163197	1249448	DEDE005.0722.00001.C001||0_partial
DEDE005.0722.00001.C001	225297	310104	DEDE005.0722.00001.C001||1_partial
DEDE005.0722.00001.C001	939309	1024032	DEDE005.0722.00001.C001||2_partial
DEDE005.0722.00001.C001	838150	856447	DEDE005.0722.00001.C001||3_partial
DEJI001.0722.00001.C001	442514	505610	DEJI001.0722.00001.C001||0_partial
DEJI001.0722.00001.C001	288080	321209	DEJI001.0722.00001.C001||1_partial
DEJI001.0722.00001.C001	894447	920333	DEJI001.0722.00001.C001||2_partial
DEJI001.0722.00001.C001	1029632	1045965	DEJI001.0722.00001.C001||3_partial
DEJI001.0722.00001.C001	2251886	2268710	DEJI001.0722.00001.C001||4_partial
DENI001.0722.00001.C001	1719453	1741447	DENI001.0722.00001.C001||0_partial
DENI001.0722.00001.C001	1904936	1916362	DENI001.0722.00001.C001||1_partial
DENI001.0722.00001.P002	40269	62145	DENI001.0722.00001.P002||0_partial
DESP019.0722.00001.C001	2310296	2324361	DESP019.0722.00001.C001||0_partial
DESP019.0722.00001.C001	2967435	2978392	DESP019.0722.00001.C001||1_partial
DESP024.0722.00001.C001	734878	802466	DESP024.0722.00001.C001||0_partial
DESP024.0722.00001.C001	2221911	2283358	DESP024.0722.00001.C001||1_partial
DEVA002.0722.00001.C001	1570465	1584953	DEVA002.0722.00001.C001||0_partial
DEVA002.0722.00002.C001	988873	1087983	DEVA002.0722.00002.C001||0_partial
DEVA002.0722.00002.C001	548918	559914	DEVA002.0722.00002.C001||1_partial
DISP002.0722.00001.C001	1303466	1314872	DISP002.0722.00001.C001||0_partial
DISP003.0722.00001.C001	1573853	1601150	DISP003.0722.00001.C001||0_partial
DISP009.0722.00001.C001	1685249	1708275	DISP009.0722.00001.C001||0_partial
DISP009.0722.00001.C001	2717304	2735733	DISP009.0722.00001.C001||1_partial
DISP009.0722.00001.P002	169990	185000	DISP009.0722.00001.P002||0_partial
DISP010.0722.00001.C001	1301685	1313091	DISP010.0722.00001.C001||0_partial
EGGU001.0722.00001.C001	3751799	3774254	EGGU001.0722.00001.C001||0_partial
EGLE001.0722.00001.C001	3026993	3115701	EGLE001.0722.00001.C001||0_partial
EGLE001.0722.00001.C001	976849	998864	EGLE001.0722.00001.C001||1_partial
EGLE001.0722.00001.C001	1788120	1805016	EGLE001.0722.00001.C001||2_partial
EGLE001.0722.00001.C001	929015	946930	EGLE001.0722.00001.C001||3_partial
EGLE001.0722.00002.C001	3335513	3431050	EGLE001.0722.00002.C001||0_partial
EGLE001.0722.00002.C001	3240253	3328880	EGLE001.0722.00002.C001||1_partial
EGLE001.0722.00002.C001	1051623	1068613	EGLE001.0722.00002.C001||2_partial
EGLE001.0722.00004.C001	2410515	2439490	EGLE001.0722.00004.C001||0_partial
EGLE001.0722.00004.C001	909751	927669	EGLE001.0722.00004.C001||1_partial
EGLE001.0722.00005.C001	2543936	2561854	EGLE001.0722.00005.C001||0_partial
EGLE001.0722.00006.C001	3184321	3282607	EGLE001.0722.00006.C001||0_partial
EGLE001.0722.00007.C001	3603843	3705150	EGLE001.0722.00007.C001||0_partial
EGLE001.0722.00007.C001	2858880	2887698	EGLE001.0722.00007.C001||1_partial
EGLE001.0722.00007.C001	1260719	1278633	EGLE001.0722.00007.C001||2_partial
EGLE001.0722.00008.P003	1	3086	EGLE001.0722.00008.P003||full
EGLE001.0722.00009.C001	3246761	3342983	EGLE001.0722.00009.C001||0_partial
EGLE001.0722.00009.C001	702249	782209	EGLE001.0722.00009.C001||1_partial
EGLE001.0722.00009.C001	117733	191775	EGLE001.0722.00009.C001||2_partial
EGRH001.0722.00001.C001	1536830	1594238	EGRH001.0722.00001.C001||0_partial
EGSP001.0722.00001.C001	15703	18896	EGSP001.0722.00001.C001||0_partial
EPKE001.0722.00001.C001	718819	800515	EPKE001.0722.00001.C001||0_partial
EPKE001.0722.00001.C001	1300161	1318066	EPKE001.0722.00001.C001||1_partial
EUPA001.0722.00001.C001	5468835	5483970	EUPA001.0722.00001.C001||0_partial
EUPA001.0722.00001.P002	518814	563526	EUPA001.0722.00001.P002||0_partial
FLCI001.0722.00001.C001	2311028	2381652	FLCI001.0722.00001.C001||0_partial
FLCI001.0722.00001.C001	1212891	1224172	FLCI001.0722.00001.C001||1_partial
FRAL001.0722.00001.C001	2974878	3016173	FRAL001.0722.00001.C001||0_partial
FRAL001.0722.00001.C001	2903681	2960012	FRAL001.0722.00001.C001||1_partial
FRCA001.0722.00001.C001	2828662	2846097	FRCA001.0722.00001.C001||0_partial
FRIN001.0722.00001.C001	7879797	7904431	FRIN001.0722.00001.C001||0_partial
FRIN001.0722.00001.C001	8600116	8626228	FRIN001.0722.00001.C001||1_partial
FRIN001.0722.00001.C001	7167464	7187008	FRIN001.0722.00001.C001||2_partial
FRIN001.0722.00001.C001	326827	340769	FRIN001.0722.00001.C001||3_partial
FRIN001.0722.00001.C001	8505517	8517939	FRIN001.0722.00001.C001||4_partial
FRSP002.0722.00001.C001	510683	598769	FRSP002.0722.00001.C001||0_partial
FRSP006.0722.00001.C001	1869504	1900690	FRSP006.0722.00001.C001||0_partial
FRSP008.0722.00001.P002	59775	79421	FRSP008.0722.00001.P002||0_partial
GAPI001.0722.00001.C001	1004420	1018502	GAPI001.0722.00001.C001||0_partial
GASW001.0722.00001.C001	1418938	1430803	GASW001.0722.00001.C001||0_partial
GAVA001.0722.00001.C001	594584	759829	GAVA001.0722.00001.C001||0_partial
GAVA001.0722.00001.C001	944673	1066630	GAVA001.0722.00001.C001||1_partial
GAVA001.0722.00001.C001	1359122	1457445	GAVA001.0722.00001.C001||2_partial
GAVA001.0722.00001.C001	239751	254313	GAVA001.0722.00001.C001||3_partial
GAVA001.0722.00002.C001	896754	1026710	GAVA001.0722.00002.C001||0_partial
GAVA001.0722.00003.C001	1190873	1279921	GAVA001.0722.00003.C001||0_partial
GAVA001.0722.00003.C001	422652	440731	GAVA001.0722.00003.C001||1_partial
GAVA001.0722.00004.C001	251249	347866	GAVA001.0722.00004.C001||0_partial
GAVA001.0722.00005.C001	319821	388126	GAVA001.0722.00005.C001||0_partial
GAVA001.0722.00005.C001	1102341	1115278	GAVA001.0722.00005.C001||1_partial
GAVA001.0722.00006.C001	1358869	1457613	GAVA001.0722.00006.C001||0_partial
GAVA001.0722.00006.C001	275511	352128	GAVA001.0722.00006.C001||1_partial
GAVA001.0722.00007.C001	1074727	1087659	GAVA001.0722.00007.C001||0_partial
GAVA001.0722.00008.C001	211729	318660	GAVA001.0722.00008.C001||0_partial
GAVA001.0722.00008.C001	1347150	1420787	GAVA001.0722.00008.C001||1_partial
GAVA001.0722.00008.C001	600979	613800	GAVA001.0722.00008.C001||2_partial
GAVA001.0722.00009.C001	329396	401268	GAVA001.0722.00009.C001||0_partial
GAVA001.0722.00009.C001	1130785	1143742	GAVA001.0722.00009.C001||1_partial
GAVA001.0722.00010.C001	884866	898968	GAVA001.0722.00010.C001||0_partial
GEFA001.0722.00001.C001	1100265	1122070	GEFA001.0722.00001.C001||0_partial
GEOB002.0722.00001.C001	750149	774991	GEOB002.0722.00001.C001||0_partial
GEOB002.0722.00001.C001	3753241	3770143	GEOB002.0722.00001.C001||1_partial
GESP016.0722.00001.C001	3125006	3180321	GESP016.0722.00001.C001||0_partial
GESP016.0722.00001.C001	912861	940634	GESP016.0722.00001.C001||1_partial
GESP016.0722.00001.C001	2464049	2484053	GESP016.0722.00001.C001||2_partial
GESP016.0722.00001.C001	2147358	2160885	GESP016.0722.00001.C001||3_partial
GEWU001.0722.00001.C001	1871693	1902343	GEWU001.0722.00001.C001||0_partial
GEYU001.0722.00001.C001	2063886	2099047	GEYU001.0722.00001.C001||0_partial
GLAR001.0722.00001.C001	406259	428632	GLAR001.0722.00001.C001||0_partial
GLAR001.0722.00001.P002	34244	50405	GLAR001.0722.00001.P002||0_partial
GLHA001.0722.00001.C001	606146	731328	GLHA001.0722.00001.C001||0_partial
GLHA001.0722.00001.C001	232468	239852	GLHA001.0722.00001.C001||1_partial
GLHA001.0722.00002.C001	34810	103774	GLHA001.0722.00002.C001||0_partial
GLNI002.0722.00001.C001	542402	575618	GLNI002.0722.00001.C001||0_partial
GLNI002.0722.00001.C001	1262130	1291314	GLNI002.0722.00001.C001||1_partial
GLNI002.0722.00001.P002	47160	63335	GLNI002.0722.00001.P002||0_partial
GLNI002.0722.00002.C001	1229486	1315656	GLNI002.0722.00002.C001||0_partial
GLNI002.0722.00002.C001	2014425	2083234	GLNI002.0722.00002.C001||1_partial
GLNI002.0722.00002.C001	2234737	2253094	GLNI002.0722.00002.C001||2_partial
GLNI002.0722.00002.C001	403247	420354	GLNI002.0722.00002.C001||3_partial
GLPR001.0722.00001.C001	500679	582941	GLPR001.0722.00001.C001||0_partial
GLPR001.0722.00001.C001	1311308	1333198	GLPR001.0722.00001.C001||1_partial
GLPR001.0722.00001.C001	205546	217357	GLPR001.0722.00001.C001||2_partial
GLPR001.0722.00001.C001	3729863	3736788	GLPR001.0722.00001.C001||3_partial
GLPR001.0722.00001.P003	2602	22559	GLPR001.0722.00001.P003||0_partial
GLSP001.0722.00001.C001	456840	536887	GLSP001.0722.00001.C001||0_partial
GLSP001.0722.00001.C001	3534027	3601297	GLSP001.0722.00001.C001||1_partial
GLSP001.0722.00001.C001	596221	603918	GLSP001.0722.00001.C001||2_partial
GLSP004.0722.00001.C001	952943	993264	GLSP004.0722.00001.C001||0_partial
GOAJ001.0722.00001.C001	1177690	1196629	GOAJ001.0722.00001.C001||0_partial
GOAL001.0722.00001.C001	2302812	2313068	GOAL001.0722.00001.C001||0_partial
GOAL001.0722.00002.C001	2879329	2891448	GOAL001.0722.00002.C001||0_partial
GOAM001.0722.00001.C001	3025257	3053514	GOAM001.0722.00001.C001||0_partial
GOAM001.0722.00001.C001	3992738	4012673	GOAM001.0722.00001.C001||1_partial
GOAM001.0722.00001.C001	3158435	3170239	GOAM001.0722.00001.C001||2_partial
GOAM001.0722.00001.C001	5347068	5363718	GOAM001.0722.00001.C001||3_partial
GOAM001.0722.00002.C001	3113402	3123946	GOAM001.0722.00002.C001||0_partial
GOAM002.0722.00001.C001	4592076	4611017	GOAM002.0722.00001.C001||0_partial
GOAM002.0722.00002.P002	89525	113941	GOAM002.0722.00002.P002||0_partial
GOAM002.0722.00002.P003	52210	85072	GOAM002.0722.00002.P003||0_partial
GOAM002.0722.00003.P002	16332	33622	GOAM002.0722.00003.P002||0_partial
GOBR001.0722.00001.C001	3860560	3888467	GOBR001.0722.00001.C001||0_partial
GOBR001.0722.00002.C001	127293	305979	GOBR001.0722.00002.C001||0_partial
GOHO001.0722.00001.C001	3440530	3455182	GOHO001.0722.00001.C001||0_partial
GOHO001.0722.00001.C001	1286677	1297431	GOHO001.0722.00001.C001||1_partial
GOHO001.0722.00001.P002	31535	43091	GOHO001.0722.00001.P002||0_partial
GOIN001.0722.00001.C001	1	68489	GOIN001.0722.00001.C001||0_partial
GOIN001.0722.00001.C001	5947807	5962176	GOIN001.0722.00001.C001||1_partial
GOIT001.0722.00001.C001	3967245	4006479	GOIT001.0722.00001.C001||0_partial
GOOT001.0722.00001.C001	2530483	2608775	GOOT001.0722.00001.C001||0_partial
GOOT001.0722.00001.C001	4083705	4104589	GOOT001.0722.00001.C001||1_partial
GOOT001.0722.00001.C001	3771859	3784549	GOOT001.0722.00001.C001||2_partial
GOPH001.0722.00001.C001	3572243	3593029	GOPH001.0722.00001.C001||0_partial
GOPH001.0722.00001.C001	13175	35514	GOPH001.0722.00001.C001||1_partial
GOPH001.0722.00001.C001	2020454	2033871	GOPH001.0722.00001.C001||2_partial
GOPH001.0722.00001.C001	3966455	3978163	GOPH001.0722.00001.C001||3_partial
GOPO001.0722.00001.C001	2917254	2930855	GOPO001.0722.00001.C001||0_partial
GOPO001.0722.00001.C001	1268606	1287269	GOPO001.0722.00001.C001||1_partial
GOPO001.0722.00002.C001	4550544	4568159	GOPO001.0722.00002.C001||0_partial
GOPO001.0722.00002.C001	3199600	3217333	GOPO001.0722.00002.C001||1_partial
GOPO001.0722.00002.C001	1877514	1890928	GOPO001.0722.00002.C001||2_partial
GOPS001.0722.00001.C001	4738750	4781242	GOPS001.0722.00001.C001||0_partial
GOPS001.0722.00001.C001	3220515	3240560	GOPS001.0722.00001.C001||1_partial
GORU001.0722.00002.C001	2714563	2815228	GORU001.0722.00002.C001||0_partial
GORU001.0722.00002.C001	1327839	1428306	GORU001.0722.00002.C001||1_partial
GORU001.0722.00002.C001	3071870	3147135	GORU001.0722.00002.C001||2_partial
GORU001.0722.00002.C001	1833075	1894039	GORU001.0722.00002.C001||3_partial
GORU001.0722.00002.C001	2287702	2313236	GORU001.0722.00002.C001||4_partial
GOSP001.0722.00001.C001	1978838	2059595	GOSP001.0722.00001.C001||0_partial
GOSP001.0722.00001.C001	3813008	3832037	GOSP001.0722.00001.C001||1_partial
GOSP002.0722.00001.C001	1372782	1387316	GOSP002.0722.00001.C001||0_partial
GOSP003.0722.00001.C001	589621	606737	GOSP003.0722.00001.C001||0_partial
GOSP004.0722.00001.C001	149	84063	GOSP004.0722.00001.C001||0_partial
GOSP004.0722.00001.C001	2851604	2918179	GOSP004.0722.00001.C001||1_partial
GOSP005.0722.00001.C001	3638384	3744575	GOSP005.0722.00001.C001||0_partial
GOSP005.0722.00001.C001	4088206	4162672	GOSP005.0722.00001.C001||1_partial
GOSP005.0722.00001.C001	389768	404165	GOSP005.0722.00001.C001||2_partial
GOSP005.0722.00001.C001	362871	377589	GOSP005.0722.00001.C001||3_partial
GOSP005.0722.00001.C001	1451308	1467312	GOSP005.0722.00001.C001||4_partial
GOSP005.0722.00001.C001	4921584	4939396	GOSP005.0722.00001.C001||5_partial
GOSP005.0722.00001.C001	4566588	4576908	GOSP005.0722.00001.C001||6_partial
GOSP006.0722.00001.C001	3412203	3495116	GOSP006.0722.00001.C001||0_partial
GOSP006.0722.00001.C001	3028318	3085279	GOSP006.0722.00001.C001||1_partial
GOSP006.0722.00001.C001	4010780	4031273	GOSP006.0722.00001.C001||2_partial
GOSP006.0722.00001.C001	1048863	1061776	GOSP006.0722.00001.C001||3_partial
GOSP007.0722.00001.C001	1516903	1597989	GOSP007.0722.00001.C001||0_partial
GOTE001.0722.00003.C001	4970682	4991358	GOTE001.0722.00003.C001||0_partial
GOTE001.0722.00003.P002	42352	81530	GOTE001.0722.00003.P002||0_partial
GOTE001.0722.00004.P002	3751	29627	GOTE001.0722.00004.P002||0_partial
GRPR001.0722.00001.C001	326919	390497	GRPR001.0722.00001.C001||0_partial
GRPR001.0722.00001.C001	2957952	2975582	GRPR001.0722.00001.C001||1_partial
GRPR001.0722.00001.C001	1220443	1232461	GRPR001.0722.00001.C001||2_partial
GRPR001.0722.00001.C001	1581175	1599130	GRPR001.0722.00001.C001||3_partial
HESP002.0722.00001.C001	2555143	2626238	HESP002.0722.00001.C001||0_partial
HESP002.0722.00001.C001	872909	933551	HESP002.0722.00001.C001||1_partial
HESP002.0722.00001.C001	2831268	2861303	HESP002.0722.00001.C001||2_partial
HESP005.0722.00001.C001	2436265	2454305	HESP005.0722.00001.C001||0_partial
HESP005.0722.00001.P002	5423	25475	HESP005.0722.00001.P002||0_partial
HOSU001.0722.00001.C001	4369015	4419151	HOSU001.0722.00001.C001||0_partial
HUSP001.0722.00001.C001	3087407	3165766	HUSP001.0722.00001.C001||0_partial
HUSP001.0722.00001.C001	1760255	1784627	HUSP001.0722.00001.C001||1_partial
HUSP001.0722.00001.C001	1078315	1103494	HUSP001.0722.00001.C001||2_partial
HUSP001.0722.00001.C001	1023152	1056962	HUSP001.0722.00001.C001||3_partial
HUSP001.0722.00001.C001	2296799	2309959	HUSP001.0722.00001.C001||4_partial
HUSP001.0722.00001.C001	1670317	1681400	HUSP001.0722.00001.C001||5_partial
ILCO001.0722.00001.C001	2564831	2578090	ILCO001.0722.00001.C001||0_partial
INCA001.0722.00001.C001	2984775	3002638	INCA001.0722.00001.C001||0_partial
INCA001.0722.00001.C001	3432367	3439826	INCA001.0722.00001.C001||1_partial
ISDO001.0722.00001.C001	1998981	2050852	ISDO001.0722.00001.C001||0_partial
JAIN001.0722.00002.C001	3030758	3052976	JAIN001.0722.00002.C001||0_partial
JAIN001.0722.00002.C001	1490864	1502608	JAIN001.0722.00002.C001||1_partial
JAIN001.0722.00002.C001	2166648	2178306	JAIN001.0722.00002.C001||2_partial
JAIN001.0722.00002.C001	1521505	1536280	JAIN001.0722.00002.C001||3_partial
JAIN001.0722.00002.C001	687718	694422	JAIN001.0722.00002.C001||4_partial
JALI002.0722.00001.C001	1363979	1384988	JALI002.0722.00001.C001||0_partial
JAME001.0722.00001.C001	139226	187740	JAME001.0722.00001.C001||0_partial
JAME001.0722.00001.P002	13287	35458	JAME001.0722.00001.P002||0_partial
JASP006.0722.00001.C001	2243957	2255144	JASP006.0722.00001.C001||0_partial
JATE001.0722.00001.C001	3826349	3854266	JATE001.0722.00001.C001||0_partial
JODE001.0722.00001.C001	1335888	1610555	JODE001.0722.00001.C001||0_partial
JODE001.0722.00002.C001	67633	167953	JODE001.0722.00002.C001||0_partial
JODE001.0722.00002.C001	203017	290940	JODE001.0722.00002.C001||1_partial
JODE001.0722.00002.C001	1630612	1642545	JODE001.0722.00002.C001||2_partial
JODE001.0722.00003.C001	2460334	2564766	JODE001.0722.00003.C001||0_partial
JODE001.0722.00003.C001	2323427	2394491	JODE001.0722.00003.C001||1_partial
KIAL001.0722.00001.C001	6319504	6385432	KIAL001.0722.00001.C001||0_partial
KIAL001.0722.00001.C001	3890761	3912255	KIAL001.0722.00001.C001||1_partial
KIAL001.0722.00001.C001	3311182	3324104	KIAL001.0722.00001.C001||2_partial
KIPH001.0722.00001.C001	2736048	2858563	KIPH001.0722.00001.C001||0_partial
KIPH001.0722.00001.C001	1669106	1751831	KIPH001.0722.00001.C001||1_partial
KIPH001.0722.00001.C001	1790939	1827955	KIPH001.0722.00001.C001||2_partial
KIRA001.0722.00001.C001	455677	540808	KIRA001.0722.00001.C001||0_partial
KISE001.0722.00001.C001	2031798	2040844	KISE001.0722.00001.C001||0_partial
KISP001.0722.00001.C001	3814529	3852908	KISP001.0722.00001.C001||0_partial
KISP003.0722.00001.C001	6134666	6180720	KISP003.0722.00001.C001||0_partial
KISP003.0722.00001.C001	6099441	6126302	KISP003.0722.00001.C001||1_partial
KOFL001.0722.00001.C001	87765	99035	KOFL001.0722.00001.C001||0_partial
KOFL001.0722.00001.C001	2635556	2647228	KOFL001.0722.00001.C001||1_partial
KOFL001.0722.00001.P002	46333	59065	KOFL001.0722.00001.P002||0_partial
KOPA002.0722.00001.C001	1965597	1977511	KOPA002.0722.00001.C001||0_partial
KORH002.0722.00001.C001	823583	838705	KORH002.0722.00001.C001||0_partial
KORH002.0722.00002.C001	2208566	2226648	KORH002.0722.00002.C001||0_partial
KORH002.0722.00003.C001	1812783	1831306	KORH002.0722.00003.C001||0_partial
KOSP001.0722.00001.C001	2012238	2024709	KOSP001.0722.00001.C001||0_partial
KOSP004.0722.00001.C001	2113244	2177022	KOSP004.0722.00001.C001||0_partial
KOSP005.0722.00001.C001	786703	800088	KOSP005.0722.00001.C001||0_partial
KUAL001.0722.00001.C001	5433555	5563385	KUAL001.0722.00001.C001||0_partial
KUAL001.0722.00001.C001	6805100	6828472	KUAL001.0722.00001.C001||1_partial
KUAL001.0722.00001.C001	4276532	4293810	KUAL001.0722.00001.C001||2_partial
KUAL001.0722.00001.C001	874572	886462	KUAL001.0722.00001.C001||3_partial
KUAL001.0722.00001.C001	2906295	2915526	KUAL001.0722.00001.C001||4_partial
KUSP002.0722.00001.C001	3936026	3956509	KUSP002.0722.00001.C001||0_partial
KUSP002.0722.00001.C001	1797502	1812746	KUSP002.0722.00001.C001||1_partial
KYSE001.0722.00001.C001	216194	256433	KYSE001.0722.00001.C001||0_partial
LAPA001.0722.00001.C001	631786	716772	LAPA001.0722.00001.C001||0_partial
LECO001.0722.00001.C001	1028663	1035265	LECO001.0722.00001.C001||0_partial
LEDE001.0722.00001.C001	1805603	1821435	LEDE001.0722.00001.C001||0_partial
LEGU001.0722.00001.C001	642319	748244	LEGU001.0722.00001.C001||0_partial
LEGU001.0722.00001.C001	969344	1027191	LEGU001.0722.00001.C001||1_partial
LEGU001.0722.00001.C001	2127711	2178633	LEGU001.0722.00001.C001||2_partial
LELU001.0722.00001.C001	1290879	1320259	LELU001.0722.00001.C001||0_partial
LELU001.0722.00001.C001	2242967	2255036	LELU001.0722.00001.C001||1_partial
LEMU001.0722.00001.C001	2784512	2853886	LEMU001.0722.00001.C001||0_partial
LEMU001.0722.00001.C001	1199359	1262644	LEMU001.0722.00001.C001||1_partial
LEMU001.0722.00001.C001	2284851	2333922	LEMU001.0722.00001.C001||2_partial
LEMU001.0722.00001.C001	766299	800892	LEMU001.0722.00001.C001||3_partial
LEMU001.0722.00001.C001	2876913	2915016	LEMU001.0722.00001.C001||4_partial
LEMU001.0722.00001.C001	2404840	2416465	LEMU001.0722.00001.C001||5_partial
LESH001.0722.00001.P002	72576	81713	LESH001.0722.00001.P002||0_partial
LESH001.0722.00001.P003	19460	52711	LESH001.0722.00001.P003||0_partial
LESP026.0722.00001.C001	2795483	2876274	LESP026.0722.00001.C001||0_partial
LESP026.0722.00001.C001	491402	567260	LESP026.0722.00001.C001||1_partial
LESP026.0722.00001.C001	718819	783551	LESP026.0722.00001.C001||2_partial
LESP027.0722.00001.C001	1567579	1589581	LESP027.0722.00001.C001||0_partial
LESP028.0722.00001.C001	1158125	1231839	LESP028.0722.00001.C001||0_partial
LESP028.0722.00001.C001	957318	971572	LESP028.0722.00001.C001||1_partial
LESP029.0722.00001.C001	2094501	2153193	LESP029.0722.00001.C001||0_partial
LESP031.0722.00001.C001	3293249	3337832	LESP031.0722.00001.C001||0_partial
LESP031.0722.00001.C001	1295747	1320164	LESP031.0722.00001.C001||1_partial
LESP032.0722.00001.C001	312073	410273	LESP032.0722.00001.C001||0_partial
LESP032.0722.00001.C001	713920	729062	LESP032.0722.00001.C001||1_partial
LESP032.0722.00001.C001	785786	802086	LESP032.0722.00001.C001||2_partial
LESP033.0722.00001.C001	961449	1021806	LESP033.0722.00001.C001||0_partial
LESP033.0722.00001.C001	2177240	2234763	LESP033.0722.00001.C001||1_partial
LESP033.0722.00001.C001	1478744	1533775	LESP033.0722.00001.C001||2_partial
LESP033.0722.00001.C001	3513851	3562127	LESP033.0722.00001.C001||3_partial
LETR002.0722.00001.C001	1707721	1736461	LETR002.0722.00001.C001||0_partial
LETR002.0722.00001.C001	351509	381279	LETR002.0722.00001.C001||1_partial
LETR002.0722.00001.C001	2924346	2951953	LETR002.0722.00001.C001||2_partial
LETR002.0722.00001.C001	1345431	1360771	LETR002.0722.00001.C001||3_partial
LEVI001.0722.00001.C001	3623344	3697082	LEVI001.0722.00001.C001||0_partial
LEVI001.0722.00001.C001	3132475	3223308	LEVI001.0722.00001.C001||1_partial
LEVI001.0722.00001.C001	2739332	2820746	LEVI001.0722.00001.C001||2_partial
LEVI001.0722.00001.C001	664273	726592	LEVI001.0722.00001.C001||3_partial
LEVI001.0722.00001.C001	3	35420	LEVI001.0722.00001.C001||4_partial
LEVI001.0722.00001.C001	1826171	1850563	LEVI001.0722.00001.C001||5_partial
LEXY001.0722.00001.C001	2445059	2510659	LEXY001.0722.00001.C001||0_partial
LEXY001.0722.00001.C001	375854	424231	LEXY001.0722.00001.C001||1_partial
LUMO001.0722.00001.C001	1580209	1676994	LUMO001.0722.00001.C001||0_partial
LUXY001.0722.00001.C001	898401	912751	LUXY001.0722.00001.C001||0_partial
LUXY001.0722.00001.C001	1564870	1580020	LUXY001.0722.00001.C001||1_partial
LUXY001.0722.00001.C001	1403704	1417024	LUXY001.0722.00001.C001||2_partial
MIAL001.0722.00001.C001	1594861	1674774	MIAL001.0722.00001.C001||0_partial
MIAM001.0722.00001.C001	893660	929396	MIAM001.0722.00001.C001||0_partial
MIAT001.0722.00001.C001	2746729	2763848	MIAT001.0722.00001.C001||0_partial
MIAU001.0722.00001.C001	1702542	1722829	MIAU001.0722.00001.C001||0_partial
MIAU001.0722.00001.C001	1590968	1601515	MIAU001.0722.00001.C001||1_partial
MIAU002.0722.00001.C001	1065570	1123980	MIAU002.0722.00001.C001||0_partial
MIAU002.0722.00001.C001	368626	428704	MIAU002.0722.00001.C001||1_partial
MIAU002.0722.00001.C001	5470714	5484444	MIAU002.0722.00001.C001||2_partial
MIAU002.0722.00002.C001	4617430	4688796	MIAU002.0722.00002.C001||0_partial
MIAU002.0722.00002.C001	4689340	4707996	MIAU002.0722.00002.C001||1_partial
MIAU002.0722.00002.C001	2424615	2447123	MIAU002.0722.00002.C001||2_partial
MIBI001.0722.00001.C001	657072	688954	MIBI001.0722.00001.C001||0_partial
MICA002.0722.00001.C001	1898896	1914122	MICA002.0722.00001.C001||0_partial
MICA002.0722.00001.C001	760600	775981	MICA002.0722.00001.C001||1_partial
MICA002.0722.00001.C001	7105665	7119484	MICA002.0722.00001.C001||2_partial
MICH001.0722.00001.C001	1344978	1416298	MICH001.0722.00001.C001||0_partial
MICH001.0722.00001.C001	2551532	2576021	MICH001.0722.00001.C001||1_partial
MICH001.0722.00001.C001	1159917	1172593	MICH001.0722.00001.C001||2_partial
MICR001.0722.00001.C001	3703342	3765303	MICR001.0722.00001.C001||0_partial
MICR001.0722.00001.C001	5786806	5799180	MICR001.0722.00001.C001||1_partial
MICR002.0722.00001.C001	444441	467204	MICR002.0722.00001.C001||0_partial
MIEN002.0722.00001.C001	5164471	5224586	MIEN002.0722.00001.C001||0_partial
MIEN002.0722.00001.C001	309530	345103	MIEN002.0722.00001.C001||1_partial
MIEN002.0722.00001.C001	629897	646832	MIEN002.0722.00001.C001||2_partial
MIEN002.0722.00001.C001	5135728	5155701	MIEN002.0722.00001.C001||3_partial
MIEN002.0722.00001.C001	5121849	5134199	MIEN002.0722.00001.C001||4_partial
MIFL001.0722.00001.C001	2480035	2493652	MIFL001.0722.00001.C001||0_partial
MIFO001.0722.00001.C001	1324790	1350361	MIFO001.0722.00001.C001||0_partial
MIFO001.0722.00001.C001	2807014	2815983	MIFO001.0722.00001.C001||1_partial
MIHO001.0722.00001.C001	879897	983432	MIHO001.0722.00001.C001||0_partial
MIHO001.0722.00001.C001	1828292	1867920	MIHO001.0722.00001.C001||1_partial
MIHO001.0722.00001.C001	2781303	2798092	MIHO001.0722.00001.C001||2_partial
MIHO001.0722.00003.C001	2230007	2320532	MIHO001.0722.00003.C001||0_partial
MIHO001.0722.00003.C001	204457	281146	MIHO001.0722.00003.C001||1_partial
MIHO001.0722.00003.C001	1782847	1810036	MIHO001.0722.00003.C001||2_partial
MIHO001.0722.00004.C001	1398837	1469020	MIHO001.0722.00004.C001||0_partial
MIHO001.0722.00004.C001	3426002	3475816	MIHO001.0722.00004.C001||1_partial
MIHO001.0722.00004.C001	2979852	3008626	MIHO001.0722.00004.C001||2_partial
MIHO001.0722.00005.C001	122847	181609	MIHO001.0722.00005.C001||0_partial
MIHY001.0722.00001.C001	1178842	1212175	MIHY001.0722.00001.C001||0_partial
MILE001.0722.00001.C001	3000542	3010547	MILE001.0722.00001.C001||0_partial
MILU001.0722.00001.C001	11645	30930	MILU001.0722.00001.C001||0_partial
MILU001.0722.00002.C001	2350842	2411035	MILU001.0722.00002.C001||0_partial
MILU001.0722.00003.C001	2079777	2128726	MILU001.0722.00003.C001||0_partial
MILU001.0722.00003.C001	1981661	2008279	MILU001.0722.00003.C001||1_partial
MILU001.0722.00004.C001	1230757	1249123	MILU001.0722.00004.C001||0_partial
MILU001.0722.00008.C001	757716	777073	MILU001.0722.00008.C001||0_partial
MILU001.0722.00008.C001	723776	745707	MILU001.0722.00008.C001||1_partial
MILU001.0722.00011.C001	681239	709049	MILU001.0722.00011.C001||0_partial
MILU001.0722.00012.C001	1590704	1605485	MILU001.0722.00012.C001||0_partial
MILU003.0722.00001.C001	1561911	1636328	MILU003.0722.00001.C001||0_partial
MILU003.0722.00001.C001	1726407	1791241	MILU003.0722.00001.C001||1_partial
MILU003.0722.00001.C001	1155785	1175490	MILU003.0722.00001.C001||2_partial
MILU003.0722.00001.C001	2418574	2432059	MILU003.0722.00001.C001||3_partial
MIMA001.0722.00001.C001	2441080	2466407	MIMA001.0722.00001.C001||0_partial
MIMA001.0722.00001.C001	4299342	4313131	MIMA001.0722.00001.C001||1_partial
MIMA001.0722.00001.P002	28091	52592	MIMA001.0722.00001.P002||0_partial
MIOC001.0722.00001.C001	1281060	1322804	MIOC001.0722.00001.C001||0_partial
MIOC001.0722.00001.C001	570026	576521	MIOC001.0722.00001.C001||1_partial
MIOC001.0722.00001.P002	230324	243493	MIOC001.0722.00001.P002||0_partial
MIOC001.0722.00001.P002	166967	182355	MIOC001.0722.00001.P002||1_partial
MIOC001.0722.00001.P002	184135	198271	MIOC001.0722.00001.P002||2_partial
MIOL001.0722.00001.C001	1982639	1997099	MIOL001.0722.00001.C001||0_partial
MIOL001.0722.00002.C001	669241	727592	MIOL001.0722.00002.C001||0_partial
MIOL001.0722.00002.C001	1045894	1062265	MIOL001.0722.00002.C001||1_partial
MIOX001.0722.00001.C001	1393395	1423523	MIOX001.0722.00001.C001||0_partial
MIOX001.0722.00001.C001	1433254	1456275	MIOX001.0722.00001.C001||1_partial
MIOX001.0722.00001.C001	1329427	1343085	MIOX001.0722.00001.C001||2_partial
MIOX001.0722.00002.C001	1335692	1391702	MIOX001.0722.00002.C001||0_partial
MIOX001.0722.00002.C001	662537	668917	MIOX001.0722.00002.C001||1_partial
MIPA001.0722.00001.C001	2267713	2325778	MIPA001.0722.00001.C001||0_partial
MIPA001.0722.00001.C001	1876964	1904760	MIPA001.0722.00001.C001||1_partial
MIPA001.0722.00001.C001	2851162	2863069	MIPA001.0722.00001.C001||2_partial
MIPA001.0722.00001.P002	143172	168745	MIPA001.0722.00001.P002||0_partial
MIPA001.0722.00001.P002	62595	81820	MIPA001.0722.00001.P002||1_partial
MIPA001.0722.00001.P002	15172	34891	MIPA001.0722.00001.P002||2_partial
MIPA002.0722.00001.C001	733664	761738	MIPA002.0722.00001.C001||0_partial
MIPH001.0722.00001.C001	2430515	2459568	MIPH001.0722.00001.C001||0_partial
MIPH001.0722.00001.C001	4059660	4070810	MIPH001.0722.00001.C001||1_partial
MIPR001.0722.00001.C001	3534698	3546108	MIPR001.0722.00001.C001||0_partial
MIRE001.0722.00001.C001	3627900	3690529	MIRE001.0722.00001.C001||0_partial
MIRE001.0722.00001.C001	1057246	1112240	MIRE001.0722.00001.C001||1_partial
MIRE001.0722.00001.C001	3927549	3950552	MIRE001.0722.00001.C001||2_partial
MIRE001.0722.00001.C001	2003578	2042703	MIRE001.0722.00001.C001||3_partial
MIRE001.0722.00001.C001	1628487	1650032	MIRE001.0722.00001.C001||4_partial
MISC001.0722.00001.C001	2660579	2736110	MISC001.0722.00001.C001||0_partial
MISC001.0722.00001.C001	899392	953987	MISC001.0722.00001.C001||1_partial
MISC001.0722.00001.C001	1667810	1691004	MISC001.0722.00001.C001||2_partial
MISC001.0722.00001.C001	1148596	1164712	MISC001.0722.00001.C001||3_partial
MISE001.0722.00001.C001	452906	464368	MISE001.0722.00001.C001||0_partial
MISE001.0722.00001.P002	28741	46438	MISE001.0722.00001.P002||0_partial
MISP004.0722.00001.C001	302741	335943	MISP004.0722.00001.C001||0_partial
MISP005.0722.00001.C001	1354174	1471401	MISP005.0722.00001.C001||0_partial
MISP005.0722.00001.C001	4254276	4352439	MISP005.0722.00001.C001||1_partial
MISP005.0722.00001.C001	2305250	2367267	MISP005.0722.00001.C001||2_partial
MISP005.0722.00001.C001	2243559	2265650	MISP005.0722.00001.C001||3_partial
MISP005.0722.00001.C001	2584199	2605751	MISP005.0722.00001.C001||4_partial
MISP005.0722.00001.C001	2608194	2628891	MISP005.0722.00001.C001||5_partial
MISP005.0722.00001.C001	2899895	2918720	MISP005.0722.00001.C001||6_partial
MISP005.0722.00001.C001	3527037	3537452	MISP005.0722.00001.C001||7_partial
MISP005.0722.00001.C001	1929075	1937761	MISP005.0722.00001.C001||8_partial
MISP005.0722.00001.P002	60193	76777	MISP005.0722.00001.P002||0_partial
MISP005.0722.00001.P003	44365	65770	MISP005.0722.00001.P003||0_partial
MISP006.0722.00001.C001	1109820	1123285	MISP006.0722.00001.C001||0_partial
MISP009.0722.00001.C001	1663017	1689679	MISP009.0722.00001.C001||0_partial
MISP009.0722.00001.C001	1281461	1310210	MISP009.0722.00001.C001||1_partial
MISP010.0722.00001.C001	767857	790288	MISP010.0722.00001.C001||0_partial
MISP010.0722.00001.C001	1367900	1383748	MISP010.0722.00001.C001||1_partial
MISP010.0722.00001.P002	1984	33448	MISP010.0722.00001.P002||full
MISP012.0722.00001.C001	2803242	2836528	MISP012.0722.00001.C001||0_partial
MISP012.0722.00001.C001	2350220	2378404	MISP012.0722.00001.C001||1_partial
MISP013.0722.00001.C001	1589734	1622912	MISP013.0722.00001.C001||0_partial
MISP013.0722.00001.C001	859822	873922	MISP013.0722.00001.C001||1_partial
MISP013.0722.00001.C001	2530886	2543915	MISP013.0722.00001.C001||2_partial
MISP015.0722.00001.C001	1530911	1569435	MISP015.0722.00001.C001||0_partial
MISP019.0722.00001.C001	563133	595384	MISP019.0722.00001.C001||0_partial
MISP019.0722.00001.C001	1774314	1795071	MISP019.0722.00001.C001||1_partial
MISP019.0722.00001.C001	3246440	3261327	MISP019.0722.00001.C001||2_partial
MISP019.0722.00001.C001	2985501	2992562	MISP019.0722.00001.C001||3_partial
MISP020.0722.00001.C001	2020967	2044609	MISP020.0722.00001.C001||0_partial
MISP020.0722.00001.C001	256508	274098	MISP020.0722.00001.C001||1_partial
MISP022.0722.00001.C001	451127	496632	MISP022.0722.00001.C001||0_partial
MISP022.0722.00001.C001	4330050	4362445	MISP022.0722.00001.C001||1_partial
MISP022.0722.00001.C001	3779236	3795913	MISP022.0722.00001.C001||2_partial
MISP022.0722.00001.C001	7002718	7020025	MISP022.0722.00001.C001||3_partial
MISP025.0722.00001.C001	26746	31896	MISP025.0722.00001.C001||0_partial
MISP028.0722.00001.C001	2952443	3024214	MISP028.0722.00001.C001||0_partial
MISP028.0722.00001.C001	2559580	2589186	MISP028.0722.00001.C001||1_partial
MISP028.0722.00001.C001	2117893	2134545	MISP028.0722.00001.C001||2_partial
MISP029.0722.00001.C001	2095200	2162034	MISP029.0722.00001.C001||0_partial
MISP029.0722.00001.C001	1287255	1318888	MISP029.0722.00001.C001||1_partial
MISP029.0722.00001.C001	426853	437750	MISP029.0722.00001.C001||2_partial
MISP029.0722.00001.P002	18402	35326	MISP029.0722.00001.P002||0_partial
MISP031.0722.00001.C001	1739448	1804151	MISP031.0722.00001.C001||0_partial
MISP031.0722.00001.C001	418894	430474	MISP031.0722.00001.C001||1_partial
MISP031.0722.00001.P002	81889	106701	MISP031.0722.00001.P002||0_partial
MISP032.0722.00001.C001	2771174	2786977	MISP032.0722.00001.C001||0_partial
MISP032.0722.00001.P002	2379	26067	MISP032.0722.00001.P002||0_partial
MISP033.0722.00001.C001	562233	575711	MISP033.0722.00001.C001||0_partial
MISP033.0722.00001.C001	2549416	2573634	MISP033.0722.00001.C001||1_partial
MISP036.0722.00001.C001	845018	917488	MISP036.0722.00001.C001||0_partial
MISP036.0722.00001.C001	1384268	1440781	MISP036.0722.00001.C001||1_partial
MISP036.0722.00001.C001	1830079	1858992	MISP036.0722.00001.C001||2_partial
MISP036.0722.00001.C001	476361	496144	MISP036.0722.00001.C001||3_partial
MISP036.0722.00001.C001	699974	713791	MISP036.0722.00001.C001||4_partial
MISP036.0722.00001.C001	1275127	1303682	MISP036.0722.00001.C001||5_partial
MISP037.0722.00001.C001	2887663	2914403	MISP037.0722.00001.C001||0_partial
MISP038.0722.00001.C001	2954764	3020504	MISP038.0722.00001.C001||0_partial
MISP038.0722.00001.C001	2559891	2589494	MISP038.0722.00001.C001||1_partial
MISP038.0722.00001.C001	2118152	2133660	MISP038.0722.00001.C001||2_partial
MISP040.0722.00001.C001	2009507	2081173	MISP040.0722.00001.C001||0_partial
MISP040.0722.00001.C001	579129	600419	MISP040.0722.00001.C001||1_partial
MISP040.0722.00001.C001	247623	257347	MISP040.0722.00001.C001||2_partial
MISP046.0722.00001.C001	3177166	3255874	MISP046.0722.00001.C001||0_partial
MISP046.0722.00001.C001	2344430	2403551	MISP046.0722.00001.C001||1_partial
MISP046.0722.00001.C001	2819443	2847380	MISP046.0722.00001.C001||2_partial
MISP046.0722.00001.C001	1476822	1495686	MISP046.0722.00001.C001||3_partial
MISP046.0722.00001.C001	3	21597	MISP046.0722.00001.C001||4_partial
MISP047.0722.00001.C001	6686177	6714163	MISP047.0722.00001.C001||0_partial
MISP047.0722.00001.C001	1405230	1421716	MISP047.0722.00001.C001||1_partial
MISP047.0722.00001.C001	2370908	2383454	MISP047.0722.00001.C001||2_partial
MITE002.0722.00001.C001	569165	602387	MITE002.0722.00001.C001||0_partial
MITE002.0722.00001.C001	964078	984359	MITE002.0722.00001.C001||1_partial
MITE002.0722.00001.C001	1136140	1148435	MITE002.0722.00001.C001||2_partial
MITU001.0722.00001.C001	3916706	3980519	MITU001.0722.00001.C001||0_partial
MITU001.0722.00001.C001	7080486	7136844	MITU001.0722.00001.C001||1_partial
MITU001.0722.00001.C001	5348755	5404376	MITU001.0722.00001.C001||2_partial
MITU001.0722.00001.C001	5858019	5916394	MITU001.0722.00001.C001||3_partial
MITU001.0722.00001.C001	6955627	6979237	MITU001.0722.00001.C001||4_partial
MIVI001.0722.00001.C001	999901	1030443	MIVI001.0722.00001.C001||0_partial
MIWA001.0722.00001.C001	2302496	2320884	MIWA001.0722.00001.C001||0_partial
MIWA001.0722.00001.C001	3299709	3309855	MIWA001.0722.00001.C001||1_partial
MOCU001.0722.00001.C001	1210218	1287017	MOCU001.0722.00001.C001||0_partial
MOCU001.0722.00001.C001	1701373	1774707	MOCU001.0722.00001.C001||1_partial
MOCU001.0722.00001.C001	1807738	1829161	MOCU001.0722.00001.C001||2_partial
MOCU001.0722.00002.C001	100221	191036	MOCU001.0722.00002.C001||0_partial
MOCU001.0722.00002.C001	2115179	2164235	MOCU001.0722.00002.C001||1_partial
MOCU001.0722.00002.C001	1762	16520	MOCU001.0722.00002.C001||2_partial
MYAB001.0722.00001.C001	2928970	2961166	MYAB001.0722.00001.C001||0_partial
MYAB001.0722.00001.P002	49631	90826	MYAB001.0722.00001.P002||0_partial
MYAB001.0722.00001.P003	1751	74506	MYAB001.0722.00001.P003||0_partial
MYAB001.0722.00002.C001	1586201	1599983	MYAB001.0722.00002.C001||0_partial
MYAB001.0722.00002.P002	1	21395	MYAB001.0722.00002.P002||0_partial
MYAB001.0722.00003.C001	1586203	1599985	MYAB001.0722.00003.C001||0_partial
MYAB001.0722.00004.C001	237163	374393	MYAB001.0722.00004.C001||0_partial
MYAB001.0722.00004.C001	4226465	4312983	MYAB001.0722.00004.C001||1_partial
MYAB001.0722.00004.C001	1757239	1840568	MYAB001.0722.00004.C001||2_partial
MYAB001.0722.00004.C001	2965057	2989658	MYAB001.0722.00004.C001||3_partial
MYAB001.0722.00005.C001	1746930	1857328	MYAB001.0722.00005.C001||0_partial
MYAB001.0722.00006.C001	1677792	1760852	MYAB001.0722.00006.C001||0_partial
MYAB001.0722.00006.C001	2885376	2909977	MYAB001.0722.00006.C001||1_partial
MYAB001.0722.00006.C001	238796	257297	MYAB001.0722.00006.C001||2_partial
MYAB001.0722.00006.C001	4548677	4569921	MYAB001.0722.00006.C001||3_partial
MYAB001.0722.00007.C001	1788368	1898006	MYAB001.0722.00007.C001||0_partial
MYAB001.0722.00007.C001	1080921	1181637	MYAB001.0722.00007.C001||1_partial
MYAB001.0722.00008.C001	1762731	1873129	MYAB001.0722.00008.C001||0_partial
MYAB001.0722.00008.C001	3883662	3966546	MYAB001.0722.00008.C001||1_partial
MYAB001.0722.00008.C001	1589236	1613998	MYAB001.0722.00008.C001||2_partial
MYAB001.0722.00009.C001	1762731	1873129	MYAB001.0722.00009.C001||0_partial
MYAB001.0722.00009.C001	3883662	3966546	MYAB001.0722.00009.C001||1_partial
MYAB001.0722.00009.C001	1589236	1613998	MYAB001.0722.00009.C001||2_partial
MYAB001.0722.00010.C001	237332	393785	MYAB001.0722.00010.C001||0_partial
MYAB001.0722.00010.C001	4701873	4786585	MYAB001.0722.00010.C001||1_partial
MYAB001.0722.00010.C001	1752268	1835597	MYAB001.0722.00010.C001||2_partial
MYAB001.0722.00010.C001	2938777	2963378	MYAB001.0722.00010.C001||3_partial
MYAB001.0722.00010.C001	4601535	4622779	MYAB001.0722.00010.C001||4_partial
MYAB001.0722.00011.C001	1130191	1256016	MYAB001.0722.00011.C001||0_partial
MYAB001.0722.00012.C001	3314103	3430104	MYAB001.0722.00012.C001||0_partial
MYAB001.0722.00012.C001	4728525	4739752	MYAB001.0722.00012.C001||1_partial
MYAB001.0722.00013.C001	865965	1042250	MYAB001.0722.00013.C001||0_partial
MYAB001.0722.00013.C001	229706	365221	MYAB001.0722.00013.C001||1_partial
MYAB001.0722.00013.C001	4304581	4389179	MYAB001.0722.00013.C001||2_partial
MYAB001.0722.00013.C001	500854	583564	MYAB001.0722.00013.C001||3_partial
MYAB001.0722.00013.C001	3048873	3074228	MYAB001.0722.00013.C001||4_partial
MYAB001.0722.00013.C001	3832869	3844293	MYAB001.0722.00013.C001||5_partial
MYAB001.0722.00014.C001	1015886	1102872	MYAB001.0722.00014.C001||0_partial
MYAB001.0722.00014.C001	1541688	1566575	MYAB001.0722.00014.C001||1_partial
MYAB001.0722.00014.C001	233144	243403	MYAB001.0722.00014.C001||2_partial
MYAB001.0722.00014.C001	3443595	3455016	MYAB001.0722.00014.C001||3_partial
MYAB001.0722.00014.P002	1	21395	MYAB001.0722.00014.P002||0_partial
MYAB001.0722.00015.C001	3517742	3612490	MYAB001.0722.00015.C001||0_partial
MYAB001.0722.00015.C001	3929757	4008993	MYAB001.0722.00015.C001||1_partial
MYAB001.0722.00015.C001	453233	468322	MYAB001.0722.00015.C001||2_partial
MYAB001.0722.00015.C001	4073071	4085346	MYAB001.0722.00015.C001||3_partial
MYAB001.0722.00017.C001	4052832	4125189	MYAB001.0722.00017.C001||0_partial
MYAB001.0722.00018.C001	866154	1042439	MYAB001.0722.00018.C001||0_partial
MYAB001.0722.00018.C001	229706	365221	MYAB001.0722.00018.C001||1_partial
MYAB001.0722.00018.C001	4304770	4389368	MYAB001.0722.00018.C001||2_partial
MYAB001.0722.00018.C001	500854	583564	MYAB001.0722.00018.C001||3_partial
MYAB001.0722.00018.C001	3049062	3074417	MYAB001.0722.00018.C001||4_partial
MYAB001.0722.00018.C001	3833058	3844482	MYAB001.0722.00018.C001||5_partial
MYAB001.0722.00019.C001	1685675	1822775	MYAB001.0722.00019.C001||0_partial
MYAB001.0722.00019.C001	1032902	1046781	MYAB001.0722.00019.C001||1_partial
MYAB001.0722.00019.C001	4208991	4225826	MYAB001.0722.00019.C001||2_partial
MYAB001.0722.00020.C001	3098277	3224291	MYAB001.0722.00020.C001||0_partial
MYAB001.0722.00020.C001	366989	453871	MYAB001.0722.00020.C001||1_partial
MYAB001.0722.00021.C001	3128869	3255244	MYAB001.0722.00021.C001||0_partial
MYAB001.0722.00022.C001	1756976	1866629	MYAB001.0722.00022.C001||0_partial
MYAB001.0722.00022.C001	232162	256433	MYAB001.0722.00022.C001||1_partial
MYAB001.0722.00023.C001	4506778	4581963	MYAB001.0722.00023.C001||0_partial
MYAB001.0722.00024.C001	3959491	4069144	MYAB001.0722.00024.C001||0_partial
MYAB001.0722.00024.C001	2434677	2458948	MYAB001.0722.00024.C001||1_partial
MYAB001.0722.00025.C001	1674166	1792181	MYAB001.0722.00025.C001||0_partial
MYAB001.0722.00025.C001	4919232	5016563	MYAB001.0722.00025.C001||1_partial
MYAB001.0722.00025.C001	2557800	2629456	MYAB001.0722.00025.C001||2_partial
MYAB001.0722.00025.C001	4011762	4027575	MYAB001.0722.00025.C001||3_partial
MYAB001.0722.00025.C001	2968315	2983651	MYAB001.0722.00025.C001||4_partial
MYAB001.0722.00025.P002	1	119296	MYAB001.0722.00025.P002||full
MYAB001.0722.00026.C001	3900180	3968803	MYAB001.0722.00026.C001||0_partial
MYAB001.0722.00027.C001	3283615	3378741	MYAB001.0722.00027.C001||0_partial
MYAB001.0722.00027.C001	3805172	3825569	MYAB001.0722.00027.C001||1_partial
MYAB001.0722.00028.C001	3436783	3459501	MYAB001.0722.00028.C001||0_partial
MYAB001.0722.00028.C001	4316354	4335626	MYAB001.0722.00028.C001||1_partial
MYAB001.0722.00029.C001	1127333	1256203	MYAB001.0722.00029.C001||0_partial
MYAB001.0722.00029.C001	3456245	3499393	MYAB001.0722.00029.C001||1_partial
MYAB001.0722.00030.C001	2919429	2934831	MYAB001.0722.00030.C001||0_partial
MYAB001.0722.00031.C001	2919420	2934822	MYAB001.0722.00031.C001||0_partial
MYAB001.0722.00032.C001	2339067	2355176	MYAB001.0722.00032.C001||0_partial
MYAI001.0722.00001.C001	4404823	4514560	MYAI001.0722.00001.C001||0_partial
MYAI001.0722.00001.C001	4064361	4133085	MYAI001.0722.00001.C001||1_partial
MYAL001.0722.00001.C001	4610230	4628344	MYAL001.0722.00001.C001||0_partial
MYAR001.0722.00001.C001	808489	828790	MYAR001.0722.00001.C001||0_partial
MYAR001.0722.00001.C001	1464178	1477519	MYAR001.0722.00001.C001||1_partial
MYAU001.0722.00001.C001	3283216	3298982	MYAU001.0722.00001.C001||0_partial
MYAV001.0722.00001.C001	689384	705061	MYAV001.0722.00001.C001||0_partial
MYAV001.0722.00002.C001	3913281	3934274	MYAV001.0722.00002.C001||0_partial
MYAV001.0722.00003.C001	527470	547765	MYAV001.0722.00003.C001||0_partial
MYAV001.0722.00003.C001	475446	487601	MYAV001.0722.00003.C001||1_partial
MYAV001.0722.00004.C001	786708	806733	MYAV001.0722.00004.C001||0_partial
MYAV001.0722.00005.C001	542520	568650	MYAV001.0722.00005.C001||0_partial
MYAV001.0722.00006.C001	3108465	3127292	MYAV001.0722.00006.C001||0_partial
MYAV001.0722.00006.P003	1615	15756	MYAV001.0722.00006.P003||full
MYAV001.0722.00007.C001	3635170	3662275	MYAV001.0722.00007.C001||0_partial
MYAV001.0722.00008.C001	311344	333507	MYAV001.0722.00008.C001||0_partial
MYAV001.0722.00010.C001	2727806	2757247	MYAV001.0722.00010.C001||0_partial
MYAV001.0722.00012.P002	148923	167555	MYAV001.0722.00012.P002||0_partial
MYAV001.0722.00013.C001	313511	335667	MYAV001.0722.00013.C001||0_partial
MYBA001.0722.00001.C001	5578738	5588825	MYBA001.0722.00001.C001||0_partial
MYBA002.0722.00001.C001	13288	25600	MYBA002.0722.00001.C001||0_partial
MYBO001.0722.00001.C001	4538986	4556995	MYBO001.0722.00001.C001||0_partial
MYBO001.0722.00001.C001	3120994	3137587	MYBO001.0722.00001.C001||1_partial
MYBO001.0722.00001.C001	4959385	4974456	MYBO001.0722.00001.C001||2_partial
MYBO001.0722.00001.C001	710339	722677	MYBO001.0722.00001.C001||3_partial
MYBO001.0722.00002.C001	4426488	4534373	MYBO001.0722.00002.C001||0_partial
MYBO001.0722.00002.C001	3287822	3403374	MYBO001.0722.00002.C001||1_partial
MYBR001.0722.00001.C001	515	99908	MYBR001.0722.00001.C001||0_partial
MYBR001.0722.00001.C001	5098653	5115077	MYBR001.0722.00001.C001||1_partial
MYCA004.0722.00001.C001	4127192	4147058	MYCA004.0722.00001.C001||0_partial
MYCA004.0722.00001.C001	1178154	1192705	MYCA004.0722.00001.C001||1_partial
MYCA004.0722.00001.C001	123478	143709	MYCA004.0722.00001.C001||2_partial
MYCE001.0722.00001.C001	1554912	1585258	MYCE001.0722.00001.C001||0_partial
MYCE001.0722.00001.C001	1899719	1921118	MYCE001.0722.00001.C001||1_partial
MYCE001.0722.00001.C001	95149	109263	MYCE001.0722.00001.C001||2_partial
MYCH001.0722.00001.C001	1610598	1638411	MYCH001.0722.00001.C001||0_partial
MYCH001.0722.00001.C001	1183742	1205350	MYCH001.0722.00001.C001||1_partial
MYCH001.0722.00001.C001	1858298	1877155	MYCH001.0722.00001.C001||2_partial
MYCH001.0722.00003.C001	3513725	3573688	MYCH001.0722.00003.C001||0_partial
MYCH002.0722.00001.C001	4524918	4546399	MYCH002.0722.00001.C001||0_partial
MYCH002.0722.00002.C001	2958428	2975650	MYCH002.0722.00002.C001||0_partial
MYCH003.0722.00001.C001	2259924	2277727	MYCH003.0722.00001.C001||0_partial
MYCH003.0722.00001.C001	2751218	2769004	MYCH003.0722.00001.C001||1_partial
MYCH003.0722.00001.P003	121468	138404	MYCH003.0722.00001.P003||0_partial
MYCO006.0722.00001.C001	568625	580962	MYCO006.0722.00001.C001||0_partial
MYCO007.0722.00001.C001	1679790	1692961	MYCO007.0722.00001.C001||0_partial
MYCO007.0722.00001.C001	4363100	4385477	MYCO007.0722.00001.C001||1_partial
MYCO007.0722.00001.C001	2346291	2363146	MYCO007.0722.00001.C001||2_partial
MYCO007.0722.00001.C001	2368748	2394304	MYCO007.0722.00001.C001||3_partial
MYCR001.0722.00001.C001	1477724	1497890	MYCR001.0722.00001.C001||0_partial
MYCR001.0722.00001.P002	126984	141255	MYCR001.0722.00001.P002||0_partial
MYDI002.0722.00001.C001	1193864	1326149	MYDI002.0722.00001.C001||0_partial
MYDI002.0722.00001.C001	2335091	2455896	MYDI002.0722.00001.C001||1_partial
MYDI002.0722.00001.C001	4405941	4434006	MYDI002.0722.00001.C001||2_partial
MYDI002.0722.00001.C001	6243316	6263090	MYDI002.0722.00001.C001||3_partial
MYDI002.0722.00001.C001	4077177	4101253	MYDI002.0722.00001.C001||4_partial
MYDI002.0722.00001.C001	3386756	3403862	MYDI002.0722.00001.C001||5_partial
MYDI002.0722.00001.C001	4209835	4222984	MYDI002.0722.00001.C001||6_partial
MYDI002.0722.00001.P002	77848	117724	MYDI002.0722.00001.P002||0_partial
MYDI002.0722.00001.P003	39125	56005	MYDI002.0722.00001.P003||0_partial
MYDO001.0722.00001.C001	2469159	2484122	MYDO001.0722.00001.C001||0_partial
MYDO001.0722.00001.C001	170699	184205	MYDO001.0722.00001.C001||1_partial
MYDO001.0722.00001.C001	2975977	2992030	MYDO001.0722.00001.C001||2_partial
MYDU001.0722.00001.C001	62726	85311	MYDU001.0722.00001.C001||0_partial
MYDU001.0722.00001.C001	1946953	1969762	MYDU001.0722.00001.C001||1_partial
MYFA002.0722.00001.C001	950639	965827	MYFA002.0722.00001.C001||0_partial
MYFA002.0722.00001.C001	3981587	4008776	MYFA002.0722.00001.C001||1_partial
MYFA002.0722.00001.P002	72328	98938	MYFA002.0722.00001.P002||0_partial
MYFA002.0722.00001.P003	1205	86885	MYFA002.0722.00001.P003||full
MYFA002.0722.00002.C001	4522703	4568278	MYFA002.0722.00002.C001||0_partial
MYFA002.0722.00002.C001	258382	273490	MYFA002.0722.00002.C001||1_partial
MYFO001.0722.00001.C001	3129108	3190601	MYFO001.0722.00001.C001||0_partial
MYFO001.0722.00001.C001	4692929	4712710	MYFO001.0722.00001.C001||1_partial
MYFO001.0722.00001.C001	2738073	2758315	MYFO001.0722.00001.C001||2_partial
MYGA001.0722.00001.C001	1422846	1439079	MYGA001.0722.00001.C001||0_partial
MYGI001.0722.00001.C001	4329533	4346739	MYGI001.0722.00001.C001||0_partial
MYGI001.0722.00001.C001	3366490	3377901	MYGI001.0722.00001.C001||1_partial
MYGO001.0722.00001.C001	195142	206502	MYGO001.0722.00001.C001||0_partial
MYGO002.0722.00001.C001	2675423	2693214	MYGO002.0722.00001.C001||0_partial
MYGO002.0722.00001.P002	27624	37967	MYGO002.0722.00001.P002||0_partial
MYGR001.0722.00001.C001	3359814	3378202	MYGR001.0722.00001.C001||0_partial
MYGR001.0722.00001.C001	4676247	4691636	MYGR001.0722.00001.C001||1_partial
MYGR001.0722.00001.C001	4054874	4073154	MYGR001.0722.00001.C001||2_partial
MYHA003.0722.00001.C001	1670648	1686477	MYHA003.0722.00001.C001||0_partial
MYHA003.0722.00001.C001	138302	151288	MYHA003.0722.00001.C001||1_partial
MYHA005.0722.00001.C001	1207162	1324900	MYHA005.0722.00001.C001||0_partial
MYHE002.0722.00001.C001	6135125	6152654	MYHE002.0722.00001.C001||0_partial
MYHE002.0722.00001.C001	6345222	6363198	MYHE002.0722.00001.C001||1_partial
MYHE002.0722.00001.C001	764285	782631	MYHE002.0722.00001.C001||2_partial
MYHE002.0722.00001.C001	1473544	1484476	MYHE002.0722.00001.C001||3_partial
MYHI001.0722.00001.C001	1416782	1442312	MYHI001.0722.00001.C001||0_partial
MYHI001.0722.00001.C001	570978	587044	MYHI001.0722.00001.C001||1_partial
MYHI001.0722.00001.C001	1321926	1338417	MYHI001.0722.00001.C001||2_partial
MYHO001.0722.00001.C001	2100895	2119344	MYHO001.0722.00001.C001||0_partial
MYHO001.0722.00001.C001	4687400	4702963	MYHO001.0722.00001.C001||1_partial
MYIM001.0722.00001.C001	3706620	3980260	MYIM001.0722.00001.C001||0_partial
MYIM001.0722.00001.C001	1872379	2010451	MYIM001.0722.00001.C001||1_partial
MYIM001.0722.00001.C001	1245633	1297225	MYIM001.0722.00001.C001||2_partial
MYIM001.0722.00002.C001	3739952	4027654	MYIM001.0722.00002.C001||0_partial
MYIM001.0722.00002.C001	1879192	2016238	MYIM001.0722.00002.C001||1_partial
MYIM001.0722.00002.C001	1252367	1303959	MYIM001.0722.00002.C001||2_partial
MYIN001.0722.00001.C001	1739058	1872629	MYIN001.0722.00001.C001||0_partial
MYIN001.0722.00004.C001	2682425	2702409	MYIN001.0722.00004.C001||0_partial
MYIN001.0722.00005.C001	2536398	2559952	MYIN001.0722.00005.C001||0_partial
MYIN001.0722.00007.C001	2622144	2641726	MYIN001.0722.00007.C001||0_partial
MYIN001.0722.00008.C001	2684331	2704315	MYIN001.0722.00008.C001||0_partial
MYIN001.0722.00010.C001	2537961	2557945	MYIN001.0722.00010.C001||0_partial
MYIN001.0722.00011.C001	2585457	2605441	MYIN001.0722.00011.C001||0_partial
MYIN001.0722.00012.C001	548410	631976	MYIN001.0722.00012.C001||0_partial
MYIN001.0722.00013.C001	767122	781189	MYIN001.0722.00013.C001||0_partial
MYIN001.0722.00016.C001	2770464	2786342	MYIN001.0722.00016.C001||0_partial
MYIN001.0722.00020.C001	3169876	3185754	MYIN001.0722.00020.C001||0_partial
MYIN001.0722.00021.C001	3602992	3622549	MYIN001.0722.00021.C001||0_partial
MYIN002.0722.00001.C001	1268163	1350004	MYIN002.0722.00001.C001||0_partial
MYIN002.0722.00001.C001	3595996	3623706	MYIN002.0722.00001.C001||1_partial
MYIN002.0722.00001.C001	3293601	3317900	MYIN002.0722.00001.C001||2_partial
MYIN002.0722.00001.C001	387920	403212	MYIN002.0722.00001.C001||3_partial
MYKA001.0722.00001.C001	528458	543259	MYKA001.0722.00001.C001||0_partial
MYKA001.0722.00002.C001	5504413	5519214	MYKA001.0722.00002.C001||0_partial
MYKO001.0722.00001.C001	205501	227731	MYKO001.0722.00001.C001||0_partial
MYKO001.0722.00001.C001	1445428	1465862	MYKO001.0722.00001.C001||1_partial
MYKU001.0722.00001.C001	3380689	3400191	MYKU001.0722.00001.C001||0_partial
MYKU001.0722.00001.C001	454057	471029	MYKU001.0722.00001.C001||1_partial
MYKU001.0722.00001.C001	3182254	3195933	MYKU001.0722.00001.C001||2_partial
MYKU001.0722.00001.C001	2268053	2281258	MYKU001.0722.00001.C001||3_partial
MYLE001.0722.00001.C001	2119696	2134627	MYLE001.0722.00001.C001||0_partial
MYLE002.0722.00001.C001	3193376	3221412	MYLE002.0722.00001.C001||0_partial
MYLE002.0722.00001.C001	3072603	3081248	MYLE002.0722.00001.C001||1_partial
MYLI002.0722.00001.C001	4812466	4827391	MYLI002.0722.00001.C001||0_partial
MYLI002.0722.00002.C001	4379025	4501459	MYLI002.0722.00002.C001||0_partial
MYLI002.0722.00002.C001	5110013	5131257	MYLI002.0722.00002.C001||1_partial
MYMA002.0722.00001.C001	4058862	4069001	MYMA002.0722.00001.C001||0_partial
MYMA003.0722.00001.C001	4261842	4375491	MYMA003.0722.00001.C001||0_partial
MYMA003.0722.00001.C001	4624038	4709283	MYMA003.0722.00001.C001||1_partial
MYMA003.0722.00002.C001	1708429	1814635	MYMA003.0722.00002.C001||0_partial
MYMA003.0722.00002.C001	4306312	4328032	MYMA003.0722.00002.C001||1_partial
MYMA003.0722.00003.C001	4262099	4369163	MYMA003.0722.00003.C001||0_partial
MYMA003.0722.00003.C001	4625304	4714900	MYMA003.0722.00003.C001||1_partial
MYMA004.0722.00001.P002	199091	212069	MYMA004.0722.00001.P002||0_partial
MYMA005.0722.00001.C001	5586083	5633726	MYMA005.0722.00001.C001||0_partial
MYMA005.0722.00001.C001	5138268	5157744	MYMA005.0722.00001.C001||1_partial
MYMA005.0722.00001.C001	5886218	5900396	MYMA005.0722.00001.C001||2_partial
MYMA006.0722.00001.C001	2865198	2883103	MYMA006.0722.00001.C001||0_partial
MYMA007.0722.00001.C001	3544381	3561813	MYMA007.0722.00001.C001||0_partial
MYME001.0722.00001.C001	5345396	5360606	MYME001.0722.00001.C001||0_partial
MYME001.0722.00001.C001	1654572	1668071	MYME001.0722.00001.C001||1_partial
MYME001.0722.00001.C001	3720120	3732559	MYME001.0722.00001.C001||2_partial
MYMI001.0722.00001.C001	3170116	3219284	MYMI001.0722.00001.C001||0_partial
MYMI001.0722.00001.C001	1462949	1478493	MYMI001.0722.00001.C001||1_partial
MYMI001.0722.00001.C001	3898606	3909895	MYMI001.0722.00001.C001||2_partial
MYMO002.0722.00001.C001	1846303	1879021	MYMO002.0722.00001.C001||0_partial
MYMO002.0722.00001.C001	2824764	2856995	MYMO002.0722.00001.C001||1_partial
MYMO002.0722.00001.C001	1729742	1759573	MYMO002.0722.00001.C001||2_partial
MYMO002.0722.00001.C001	5324662	5339090	MYMO002.0722.00001.C001||3_partial
MYMO003.0722.00001.C001	4940738	4962930	MYMO003.0722.00001.C001||0_partial
MYMO003.0722.00001.C001	4199174	4210163	MYMO003.0722.00001.C001||1_partial
MYMU001.0722.00001.C001	595860	711946	MYMU001.0722.00001.C001||0_partial
MYMU001.0722.00001.C001	5362596	5485200	MYMU001.0722.00001.C001||1_partial
MYMU001.0722.00001.C001	5639214	5717969	MYMU001.0722.00001.C001||2_partial
MYNE001.0722.00001.C001	1226943	1251845	MYNE001.0722.00001.C001||0_partial
MYNE001.0722.00002.C001	2483403	2511485	MYNE001.0722.00002.C001||0_partial
MYNO001.0722.00001.C001	194385	215121	MYNO001.0722.00001.C001||0_partial
MYPA001.0722.00001.C001	2392015	2418468	MYPA001.0722.00001.C001||0_partial
MYPA002.0722.00003.C001	1813323	1833817	MYPA002.0722.00003.C001||0_partial
MYPA002.0722.00005.C001	2188203	2203605	MYPA002.0722.00005.C001||0_partial
MYPA002.0722.00005.C001	3621222	3633359	MYPA002.0722.00005.C001||1_partial
MYPA002.0722.00006.C001	2568888	2587861	MYPA002.0722.00006.C001||0_partial
MYPA002.0722.00006.C001	1750446	1767411	MYPA002.0722.00006.C001||1_partial
MYPA002.0722.00006.C001	3602314	3623240	MYPA002.0722.00006.C001||2_partial
MYPA002.0722.00008.C001	3383851	3395730	MYPA002.0722.00008.C001||0_partial
MYPA002.0722.00008.C001	4204061	4220259	MYPA002.0722.00008.C001||1_partial
MYPA002.0722.00008.C001	2678831	2697261	MYPA002.0722.00008.C001||2_partial
MYPA004.0722.00001.C001	1909646	1957911	MYPA004.0722.00001.C001||0_partial
MYPA005.0722.00001.C001	3523973	3544376	MYPA005.0722.00001.C001||0_partial
MYPA005.0722.00001.C001	2452290	2469265	MYPA005.0722.00001.C001||1_partial
MYPA007.0722.00001.C001	4580201	4623052	MYPA007.0722.00001.C001||0_partial
MYPH005.0722.00001.C001	5202562	5219923	MYPH005.0722.00001.C001||0_partial
MYPH005.0722.00001.C001	2283773	2293969	MYPH005.0722.00001.C001||1_partial
MYPH005.0722.00002.C001	3694074	3801805	MYPH005.0722.00002.C001||0_partial
MYPS001.0722.00001.C001	3463002	3489062	MYPS001.0722.00001.C001||0_partial
MYPS001.0722.00001.C001	3111228	3125773	MYPS001.0722.00001.C001||1_partial
MYPS001.0722.00001.C001	3095	20526	MYPS001.0722.00001.C001||2_partial
MYPU003.0722.00001.C001	133	103199	MYPU003.0722.00001.C001||0_partial
MYPU003.0722.00001.C001	3507403	3546520	MYPU003.0722.00001.C001||1_partial
MYPU003.0722.00001.C001	3316803	3335987	MYPU003.0722.00001.C001||2_partial
MYPU003.0722.00001.C001	1793581	1837872	MYPU003.0722.00001.C001||3_partial
MYPU003.0722.00001.C001	3238487	3252197	MYPU003.0722.00001.C001||4_partial
MYPU003.0722.00001.C001	3468325	3475424	MYPU003.0722.00001.C001||5_partial
MYRU001.0722.00001.C001	1219827	1256038	MYRU001.0722.00001.C001||0_partial
MYSA001.0722.00001.C001	3288275	3309014	MYSA001.0722.00001.C001||0_partial
MYSA001.0722.00001.C001	4187150	4201076	MYSA001.0722.00001.C001||1_partial
MYSA002.0722.00001.C001	6248	18796	MYSA002.0722.00001.C001||0_partial
MYSE002.0722.00001.C001	2294198	2328019	MYSE002.0722.00001.C001||0_partial
MYSH002.0722.00001.C001	2040744	2055401	MYSH002.0722.00001.C001||0_partial
MYSH002.0722.00001.C001	124024	140775	MYSH002.0722.00001.C001||1_partial
MYSH002.0722.00001.C001	201343	215461	MYSH002.0722.00001.C001||2_partial
MYSH003.0722.00001.C001	1960497	1981479	MYSH003.0722.00001.C001||0_partial
MYSI001.0722.00001.C001	754127	773752	MYSI001.0722.00001.C001||0_partial
MYSM001.0722.00001.C001	2254276	2283586	MYSM001.0722.00001.C001||0_partial
MYSM001.0722.00001.C001	1723334	1741448	MYSM001.0722.00001.C001||1_partial
MYSM001.0722.00001.C001	5145813	5163536	MYSM001.0722.00001.C001||2_partial
MYSM001.0722.00002.C001	2210968	2233343	MYSM001.0722.00002.C001||0_partial
MYSM001.0722.00003.C001	2209396	2231771	MYSM001.0722.00003.C001||0_partial
MYSM001.0722.00004.C001	4677305	4730708	MYSM001.0722.00004.C001||0_partial
MYSM001.0722.00004.C001	5750155	5767816	MYSM001.0722.00004.C001||1_partial
MYSM001.0722.00005.C001	1784699	1807004	MYSM001.0722.00005.C001||0_partial
MYSM001.0722.00006.C001	2252949	2340848	MYSM001.0722.00006.C001||0_partial
MYSM001.0722.00007.C001	4834926	4863329	MYSM001.0722.00007.C001||0_partial
MYSM001.0722.00007.C001	1983721	2004903	MYSM001.0722.00007.C001||1_partial
MYSM001.0722.00007.C001	3561622	3576865	MYSM001.0722.00007.C001||2_partial
MYSM001.0722.00008.C001	2143163	2164801	MYSM001.0722.00008.C001||0_partial
MYSP001.0722.00001.C001	2729700	2745397	MYSP001.0722.00001.C001||0_partial
MYSP005.0722.00001.C001	2953781	2983482	MYSP005.0722.00001.C001||0_partial
MYSP005.0722.00001.C001	2783671	2800013	MYSP005.0722.00001.C001||1_partial
MYSP005.0722.00001.P002	97560	123805	MYSP005.0722.00001.P002||0_partial
MYSP007.0722.00001.C001	367044	402176	MYSP007.0722.00001.C001||0_partial
MYSP007.0722.00001.C001	2869997	2898888	MYSP007.0722.00001.C001||1_partial
MYSP007.0722.00001.C001	5395542	5414410	MYSP007.0722.00001.C001||2_partial
MYSP007.0722.00001.C001	4829391	4855080	MYSP007.0722.00001.C001||3_partial
MYSP007.0722.00001.C001	299243	311037	MYSP007.0722.00001.C001||4_partial
MYSP008.0722.00001.C001	3507282	3525725	MYSP008.0722.00001.C001||0_partial
MYSP008.0722.00001.C001	2434544	2450199	MYSP008.0722.00001.C001||1_partial
MYSP009.0722.00001.C001	54255	103009	MYSP009.0722.00001.C001||0_partial
MYSP009.0722.00001.C001	389239	420461	MYSP009.0722.00001.C001||1_partial
MYSP009.0722.00001.C001	1336710	1350802	MYSP009.0722.00001.C001||2_partial
MYSP009.0722.00001.C001	1447225	1455811	MYSP009.0722.00001.C001||3_partial
MYSP010.0722.00001.C001	4210969	4240639	MYSP010.0722.00001.C001||0_partial
MYSP010.0722.00001.C001	2609049	2624645	MYSP010.0722.00001.C001||1_partial
MYSP010.0722.00001.P002	40003	93617	MYSP010.0722.00001.P002||0_partial
MYSP010.0722.00001.P004	51096	78677	MYSP010.0722.00001.P004||0_partial
MYSP015.0722.00001.C001	6119772	6140532	MYSP015.0722.00001.C001||0_partial
MYSP015.0722.00001.C001	5239763	5259087	MYSP015.0722.00001.C001||1_partial
MYSP015.0722.00001.C001	5881938	5902096	MYSP015.0722.00001.C001||2_partial
MYSP015.0722.00001.C001	5349685	5362976	MYSP015.0722.00001.C001||3_partial
MYSP015.0722.00001.C001	679	18961	MYSP015.0722.00001.C001||4_partial
MYSP016.0722.00001.C001	5483790	5524955	MYSP016.0722.00001.C001||0_partial
MYSP016.0722.00001.C001	240922	260800	MYSP016.0722.00001.C001||1_partial
MYSP016.0722.00001.C001	5736800	5757497	MYSP016.0722.00001.C001||2_partial
MYSP016.0722.00001.C001	135965	149777	MYSP016.0722.00001.C001||3_partial
MYSP019.0722.00001.C001	77425	168490	MYSP019.0722.00001.C001||0_partial
MYSP019.0722.00001.C001	2213273	2224091	MYSP019.0722.00001.C001||1_partial
MYSP020.0722.00001.C001	4138113	4159924	MYSP020.0722.00001.C001||0_partial
MYSP021.0722.00001.C001	3836947	3865227	MYSP021.0722.00001.C001||0_partial
MYSP021.0722.00001.C001	5080378	5096905	MYSP021.0722.00001.C001||1_partial
MYSP021.0722.00001.C001	3336601	3350496	MYSP021.0722.00001.C001||2_partial
MYSP021.0722.00001.C001	6033575	6053587	MYSP021.0722.00001.C001||3_partial
MYSP022.0722.00001.C001	5321315	5337134	MYSP022.0722.00001.C001||0_partial
MYSP022.0722.00001.C001	2988458	3000377	MYSP022.0722.00001.C001||1_partial
MYSP022.0722.00001.C001	2513499	2530683	MYSP022.0722.00001.C001||2_partial
MYSP022.0722.00001.C001	5201	24493	MYSP022.0722.00001.C001||3_partial
MYSP022.0722.00001.P002	133136	150423	MYSP022.0722.00001.P002||0_partial
MYSP022.0722.00001.P002	176697	186486	MYSP022.0722.00001.P002||1_partial
MYSP023.0722.00001.C001	3531330	3564358	MYSP023.0722.00001.C001||0_partial
MYSP024.0722.00001.C001	2830081	2840430	MYSP024.0722.00001.C001||0_partial
MYSP024.0722.00001.C001	358130	364434	MYSP024.0722.00001.C001||1_partial
MYST001.0722.00001.C001	3525253	3621692	MYST001.0722.00001.C001||0_partial
MYST001.0722.00001.C001	1949584	1977102	MYST001.0722.00001.C001||1_partial
MYST001.0722.00001.C001	3489480	3509529	MYST001.0722.00001.C001||2_partial
MYTH001.0722.00001.C001	4378722	4474411	MYTH001.0722.00001.C001||0_partial
MYTH001.0722.00001.C001	2677462	2694850	MYTH001.0722.00001.C001||1_partial
MYTO001.0722.00001.C001	509958	527666	MYTO001.0722.00001.C001||0_partial
MYTO001.0722.00001.C001	5081800	5116115	MYTO001.0722.00001.C001||1_partial
MYTO001.0722.00001.C001	2364293	2374960	MYTO001.0722.00001.C001||2_partial
MYTU002.0722.00001.C001	2960489	2979983	MYTU002.0722.00001.C001||0_partial
MYTU002.0722.00002.C001	2978190	2998917	MYTU002.0722.00002.C001||0_partial
MYTU002.0722.00002.C001	1773211	1793807	MYTU002.0722.00002.C001||1_partial
MYTU002.0722.00004.C001	2969269	2988760	MYTU002.0722.00004.C001||0_partial
MYTU002.0722.00007.C001	1761804	1782400	MYTU002.0722.00007.C001||0_partial
MYTU002.0722.00008.C001	2964559	2983928	MYTU002.0722.00008.C001||0_partial
MYTU002.0722.00009.C001	2970516	2990011	MYTU002.0722.00009.C001||0_partial
MYTU002.0722.00009.C001	1770649	1791245	MYTU002.0722.00009.C001||1_partial
MYTU002.0722.00010.C001	2961148	2980984	MYTU002.0722.00010.C001||0_partial
MYTU002.0722.00011.C001	2963478	2983756	MYTU002.0722.00011.C001||0_partial
MYTU002.0722.00012.C001	388989	403642	MYTU002.0722.00012.C001||0_partial
MYTU002.0722.00013.C001	2948094	2967463	MYTU002.0722.00013.C001||0_partial
MYTU002.0722.00014.C001	396286	410940	MYTU002.0722.00014.C001||0_partial
MYTU002.0722.00015.C001	2949004	2968495	MYTU002.0722.00015.C001||0_partial
MYTU002.0722.00015.C001	124292	140065	MYTU002.0722.00015.C001||1_partial
MYTU002.0722.00016.C001	2950382	2969751	MYTU002.0722.00016.C001||0_partial
MYTU002.0722.00017.C001	2946903	2969396	MYTU002.0722.00017.C001||0_partial
MYTU002.0722.00018.C001	3851949	3865446	MYTU002.0722.00018.C001||0_partial
MYTU002.0722.00019.C001	2949925	2969416	MYTU002.0722.00019.C001||0_partial
MYTU002.0722.00020.C001	2953287	2972778	MYTU002.0722.00020.C001||0_partial
MYTU002.0722.00020.C001	124292	140065	MYTU002.0722.00020.C001||1_partial
MYTU002.0722.00021.C001	2965481	2985756	MYTU002.0722.00021.C001||0_partial
MYTU002.0722.00021.C001	1771645	1788493	MYTU002.0722.00021.C001||1_partial
MYTU002.0722.00022.C001	2965309	2984800	MYTU002.0722.00022.C001||0_partial
MYTU002.0722.00022.C001	1776800	1794996	MYTU002.0722.00022.C001||1_partial
MYTU002.0722.00023.C001	2973679	2993048	MYTU002.0722.00023.C001||0_partial
MYTU002.0722.00024.C001	2987512	3006881	MYTU002.0722.00024.C001||0_partial
MYTU002.0722.00025.C001	2976811	2996180	MYTU002.0722.00025.C001||0_partial
MYTU002.0722.00026.C001	2959575	2978944	MYTU002.0722.00026.C001||0_partial
MYTU002.0722.00027.C001	2991313	3010682	MYTU002.0722.00027.C001||0_partial
MYTU002.0722.00028.C001	2964049	2983418	MYTU002.0722.00028.C001||0_partial
MYTU002.0722.00029.C001	2969653	2989022	MYTU002.0722.00029.C001||0_partial
MYTU002.0722.00030.C001	2948692	2971185	MYTU002.0722.00030.C001||0_partial
MYTU002.0722.00032.C001	2953394	2972763	MYTU002.0722.00032.C001||0_partial
MYTU002.0722.00033.C001	2966931	2986300	MYTU002.0722.00033.C001||0_partial
MYTU002.0722.00034.C001	2955184	2974553	MYTU002.0722.00034.C001||0_partial
MYTU002.0722.00035.C001	2964795	2985522	MYTU002.0722.00035.C001||0_partial
MYTU002.0722.00035.C001	1771471	1792051	MYTU002.0722.00035.C001||1_partial
MYTU002.0722.00036.C001	2964834	2985561	MYTU002.0722.00036.C001||0_partial
MYTU002.0722.00036.C001	1771516	1792111	MYTU002.0722.00036.C001||1_partial
MYTU002.0722.00036.C001	124375	140148	MYTU002.0722.00036.C001||2_partial
MYTU002.0722.00037.C001	2964869	2985596	MYTU002.0722.00037.C001||0_partial
MYTU002.0722.00037.C001	1767001	1792087	MYTU002.0722.00037.C001||1_partial
MYTU002.0722.00038.C001	2964756	2985483	MYTU002.0722.00038.C001||0_partial
MYTU002.0722.00038.C001	1766923	1792024	MYTU002.0722.00038.C001||1_partial
MYTU002.0722.00039.C001	2965401	2985677	MYTU002.0722.00039.C001||0_partial
MYTU002.0722.00039.C001	1771587	1792183	MYTU002.0722.00039.C001||1_partial
MYTU002.0722.00040.C001	2964728	2984954	MYTU002.0722.00040.C001||0_partial
MYTU002.0722.00040.C001	1766914	1792014	MYTU002.0722.00040.C001||1_partial
MYTU002.0722.00041.C001	2964745	2984971	MYTU002.0722.00041.C001||0_partial
MYTU002.0722.00041.C001	1766931	1792031	MYTU002.0722.00041.C001||1_partial
MYTU002.0722.00042.C001	2965406	2985682	MYTU002.0722.00042.C001||0_partial
MYTU002.0722.00042.C001	1771592	1792188	MYTU002.0722.00042.C001||1_partial
MYTU002.0722.00043.C001	2964907	2985634	MYTU002.0722.00043.C001||0_partial
MYTU002.0722.00043.C001	1771518	1792113	MYTU002.0722.00043.C001||1_partial
MYTU002.0722.00044.C001	2964877	2985604	MYTU002.0722.00044.C001||0_partial
MYTU002.0722.00044.C001	1771512	1792108	MYTU002.0722.00044.C001||1_partial
MYTU002.0722.00045.C001	2964842	2985569	MYTU002.0722.00045.C001||0_partial
MYTU002.0722.00045.C001	1771476	1792072	MYTU002.0722.00045.C001||1_partial
MYTU002.0722.00046.C001	2965242	2985515	MYTU002.0722.00046.C001||0_partial
MYTU002.0722.00046.C001	1766981	1792081	MYTU002.0722.00046.C001||1_partial
MYTU002.0722.00047.C001	2964720	2985447	MYTU002.0722.00047.C001||0_partial
MYTU002.0722.00047.C001	1771410	1792005	MYTU002.0722.00047.C001||1_partial
MYTU002.0722.00048.C001	2964707	2985434	MYTU002.0722.00048.C001||0_partial
MYTU002.0722.00048.C001	1771353	1791948	MYTU002.0722.00048.C001||1_partial
MYTU002.0722.00049.C001	2964768	2984994	MYTU002.0722.00049.C001||0_partial
MYTU002.0722.00049.C001	1766947	1792047	MYTU002.0722.00049.C001||1_partial
MYTU002.0722.00050.C001	2964691	2985418	MYTU002.0722.00050.C001||0_partial
MYTU002.0722.00050.C001	1771380	1791975	MYTU002.0722.00050.C001||1_partial
MYTU002.0722.00051.C001	2964818	2985545	MYTU002.0722.00051.C001||0_partial
MYTU002.0722.00051.C001	1771496	1792091	MYTU002.0722.00051.C001||1_partial
MYTU002.0722.00052.C001	2964845	2985572	MYTU002.0722.00052.C001||0_partial
MYTU002.0722.00052.C001	1771529	1792124	MYTU002.0722.00052.C001||1_partial
MYTU002.0722.00053.C001	2965373	2985649	MYTU002.0722.00053.C001||0_partial
MYTU002.0722.00053.C001	1771583	1791277	MYTU002.0722.00053.C001||1_partial
MYTU002.0722.00054.C001	2964842	2985569	MYTU002.0722.00054.C001||0_partial
MYTU002.0722.00054.C001	1771515	1792095	MYTU002.0722.00054.C001||1_partial
MYTU002.0722.00055.C001	2965412	2985688	MYTU002.0722.00055.C001||0_partial
MYTU002.0722.00055.C001	1771590	1792186	MYTU002.0722.00055.C001||1_partial
MYTU002.0722.00056.C001	2962671	2985164	MYTU002.0722.00056.C001||0_partial
MYTU002.0722.00056.C001	1771563	1792158	MYTU002.0722.00056.C001||1_partial
MYTU002.0722.00057.C001	2964733	2985460	MYTU002.0722.00057.C001||0_partial
MYTU002.0722.00057.C001	1771377	1791972	MYTU002.0722.00057.C001||1_partial
MYTU002.0722.00058.C001	2965383	2985659	MYTU002.0722.00058.C001||0_partial
MYTU002.0722.00058.C001	1771559	1792155	MYTU002.0722.00058.C001||1_partial
MYTU002.0722.00059.C001	2965412	2985688	MYTU002.0722.00059.C001||0_partial
MYTU002.0722.00059.C001	1771589	1792185	MYTU002.0722.00059.C001||1_partial
MYTU002.0722.00060.C001	2965412	2985688	MYTU002.0722.00060.C001||0_partial
MYTU002.0722.00060.C001	1771589	1792185	MYTU002.0722.00060.C001||1_partial
MYTU002.0722.00061.C001	2964717	2985444	MYTU002.0722.00061.C001||0_partial
MYTU002.0722.00061.C001	1771408	1792003	MYTU002.0722.00061.C001||1_partial
MYTU002.0722.00062.C001	2965380	2985657	MYTU002.0722.00062.C001||0_partial
MYTU002.0722.00062.C001	1771564	1792159	MYTU002.0722.00062.C001||1_partial
MYTU002.0722.00063.C001	2962596	2985089	MYTU002.0722.00063.C001||0_partial
MYTU002.0722.00063.C001	1771541	1792136	MYTU002.0722.00063.C001||1_partial
MYTU002.0722.00064.C001	2965378	2985654	MYTU002.0722.00064.C001||0_partial
MYTU002.0722.00064.C001	1771614	1792210	MYTU002.0722.00064.C001||1_partial
MYTU002.0722.00065.C001	2964948	2985675	MYTU002.0722.00065.C001||0_partial
MYTU002.0722.00065.C001	1767080	1792166	MYTU002.0722.00065.C001||1_partial
MYTU002.0722.00066.C001	2964768	2985495	MYTU002.0722.00066.C001||0_partial
MYTU002.0722.00066.C001	1771494	1792089	MYTU002.0722.00066.C001||1_partial
MYTU002.0722.00067.C001	2965430	2985706	MYTU002.0722.00067.C001||0_partial
MYTU002.0722.00067.C001	1771614	1789135	MYTU002.0722.00067.C001||1_partial
MYTU002.0722.00068.C001	2962605	2985098	MYTU002.0722.00068.C001||0_partial
MYTU002.0722.00068.C001	1771497	1792092	MYTU002.0722.00068.C001||1_partial
MYTU002.0722.00069.C001	2962510	2985003	MYTU002.0722.00069.C001||0_partial
MYTU002.0722.00069.C001	1771415	1792010	MYTU002.0722.00069.C001||1_partial
MYTU002.0722.00070.C001	2964935	2985162	MYTU002.0722.00070.C001||0_partial
MYTU002.0722.00070.C001	1771553	1792149	MYTU002.0722.00070.C001||1_partial
MYTU002.0722.00071.C001	2964786	2985513	MYTU002.0722.00071.C001||0_partial
MYTU002.0722.00071.C001	1771467	1792062	MYTU002.0722.00071.C001||1_partial
MYTU002.0722.00072.C001	2964896	2985623	MYTU002.0722.00072.C001||0_partial
MYTU002.0722.00072.C001	1767018	1792119	MYTU002.0722.00072.C001||1_partial
MYTU002.0722.00073.C001	2964826	2985553	MYTU002.0722.00073.C001||0_partial
MYTU002.0722.00073.C001	1771506	1792101	MYTU002.0722.00073.C001||1_partial
MYTU002.0722.00074.C001	2964911	2985638	MYTU002.0722.00074.C001||0_partial
MYTU002.0722.00074.C001	1767043	1792128	MYTU002.0722.00074.C001||1_partial
MYTU002.0722.00075.C001	2962642	2985135	MYTU002.0722.00075.C001||0_partial
MYTU002.0722.00075.C001	1771553	1792148	MYTU002.0722.00075.C001||1_partial
MYTU002.0722.00076.C001	2964889	2985616	MYTU002.0722.00076.C001||0_partial
MYTU002.0722.00076.C001	1771563	1792158	MYTU002.0722.00076.C001||1_partial
MYTU002.0722.00077.C001	2965355	2985631	MYTU002.0722.00077.C001||0_partial
MYTU002.0722.00077.C001	1771611	1792207	MYTU002.0722.00077.C001||1_partial
MYTU002.0722.00078.C001	2965004	2985731	MYTU002.0722.00078.C001||0_partial
MYTU002.0722.00078.C001	1771603	1792199	MYTU002.0722.00078.C001||1_partial
MYTU002.0722.00079.C001	2962713	2985206	MYTU002.0722.00079.C001||0_partial
MYTU002.0722.00079.C001	1771607	1792202	MYTU002.0722.00079.C001||1_partial
MYTU002.0722.00080.C001	2965406	2985682	MYTU002.0722.00080.C001||0_partial
MYTU002.0722.00080.C001	1771592	1792188	MYTU002.0722.00080.C001||1_partial
MYTU002.0722.00081.C001	2965415	2985691	MYTU002.0722.00081.C001||0_partial
MYTU002.0722.00081.C001	1771593	1792189	MYTU002.0722.00081.C001||1_partial
MYTU002.0722.00082.C001	2964814	2985541	MYTU002.0722.00082.C001||0_partial
MYTU002.0722.00082.C001	1771493	1792088	MYTU002.0722.00082.C001||1_partial
MYTU002.0722.00083.C001	2964825	2985552	MYTU002.0722.00083.C001||0_partial
MYTU002.0722.00083.C001	1771510	1792105	MYTU002.0722.00083.C001||1_partial
MYTU002.0722.00084.C001	2964815	2985542	MYTU002.0722.00084.C001||0_partial
MYTU002.0722.00084.C001	1771498	1792093	MYTU002.0722.00084.C001||1_partial
MYTU002.0722.00085.C001	2964918	2985645	MYTU002.0722.00085.C001||0_partial
MYTU002.0722.00085.C001	1771564	1792160	MYTU002.0722.00085.C001||1_partial
MYTU002.0722.00086.C001	2964838	2985565	MYTU002.0722.00086.C001||0_partial
MYTU002.0722.00086.C001	1771510	1792090	MYTU002.0722.00086.C001||1_partial
MYTU002.0722.00087.C001	2965419	2985695	MYTU002.0722.00087.C001||0_partial
MYTU002.0722.00087.C001	1771595	1792191	MYTU002.0722.00087.C001||1_partial
MYTU002.0722.00088.C001	2964749	2985476	MYTU002.0722.00088.C001||0_partial
MYTU002.0722.00088.C001	1771392	1791987	MYTU002.0722.00088.C001||1_partial
MYTU002.0722.00089.C001	2964755	2984981	MYTU002.0722.00089.C001||0_partial
MYTU002.0722.00089.C001	1766938	1792038	MYTU002.0722.00089.C001||1_partial
MYTU002.0722.00090.C001	2965445	2985721	MYTU002.0722.00090.C001||0_partial
MYTU002.0722.00090.C001	1771626	1792222	MYTU002.0722.00090.C001||1_partial
MYTU002.0722.00091.C001	2964859	2985586	MYTU002.0722.00091.C001||0_partial
MYTU002.0722.00091.C001	1771519	1792114	MYTU002.0722.00091.C001||1_partial
MYTU002.0722.00091.C001	123982	140149	MYTU002.0722.00091.C001||2_partial
MYTU002.0722.00092.C001	2964942	2985669	MYTU002.0722.00092.C001||0_partial
MYTU002.0722.00092.C001	1771577	1792172	MYTU002.0722.00092.C001||1_partial
MYTU002.0722.00093.C001	2964810	2985537	MYTU002.0722.00093.C001||0_partial
MYTU002.0722.00093.C001	1766997	1792098	MYTU002.0722.00093.C001||1_partial
MYTU002.0722.00094.C001	2964860	2985587	MYTU002.0722.00094.C001||0_partial
MYTU002.0722.00094.C001	1766994	1792080	MYTU002.0722.00094.C001||1_partial
MYTU002.0722.00095.C001	2964817	2985544	MYTU002.0722.00095.C001||0_partial
MYTU002.0722.00095.C001	1771493	1792088	MYTU002.0722.00095.C001||1_partial
MYTU002.0722.00096.C001	2964891	2985618	MYTU002.0722.00096.C001||0_partial
MYTU002.0722.00096.C001	1771490	1792086	MYTU002.0722.00096.C001||1_partial
MYTU002.0722.00097.C001	2964866	2985593	MYTU002.0722.00097.C001||0_partial
MYTU002.0722.00097.C001	1771549	1792144	MYTU002.0722.00097.C001||1_partial
MYTU002.0722.00098.C001	2965441	2985717	MYTU002.0722.00098.C001||0_partial
MYTU002.0722.00098.C001	1771626	1792222	MYTU002.0722.00098.C001||1_partial
MYTU002.0722.00099.C001	2965427	2985703	MYTU002.0722.00099.C001||0_partial
MYTU002.0722.00099.C001	1771612	1792208	MYTU002.0722.00099.C001||1_partial
MYTU002.0722.00100.C001	2964811	2985538	MYTU002.0722.00100.C001||0_partial
MYTU002.0722.00100.C001	1771488	1792083	MYTU002.0722.00100.C001||1_partial
MYTU002.0722.00101.C001	2964749	2985476	MYTU002.0722.00101.C001||0_partial
MYTU002.0722.00101.C001	1771403	1791998	MYTU002.0722.00101.C001||1_partial
MYTU002.0722.00102.C001	2965411	2985687	MYTU002.0722.00102.C001||0_partial
MYTU002.0722.00102.C001	1771589	1788437	MYTU002.0722.00102.C001||1_partial
MYTU002.0722.00103.C001	2965481	2985757	MYTU002.0722.00103.C001||0_partial
MYTU002.0722.00103.C001	1771612	1792208	MYTU002.0722.00103.C001||1_partial
MYTU002.0722.00104.C001	2964977	2985704	MYTU002.0722.00104.C001||0_partial
MYTU002.0722.00104.C001	1771575	1792171	MYTU002.0722.00104.C001||1_partial
MYTU002.0722.00105.C001	2965013	2985740	MYTU002.0722.00105.C001||0_partial
MYTU002.0722.00105.C001	1771615	1792210	MYTU002.0722.00105.C001||1_partial
MYTU002.0722.00106.C001	2962741	2985234	MYTU002.0722.00106.C001||0_partial
MYTU002.0722.00106.C001	1771582	1792177	MYTU002.0722.00106.C001||1_partial
MYTU002.0722.00107.C001	2965050	2985785	MYTU002.0722.00107.C001||0_partial
MYTU002.0722.00107.C001	1771633	1792228	MYTU002.0722.00107.C001||1_partial
MYTU002.0722.00108.C001	2964924	2985651	MYTU002.0722.00108.C001||0_partial
MYTU002.0722.00108.C001	1767020	1792120	MYTU002.0722.00108.C001||1_partial
MYTU002.0722.00109.C001	2962707	2985200	MYTU002.0722.00109.C001||0_partial
MYTU002.0722.00109.C001	1771573	1792168	MYTU002.0722.00109.C001||1_partial
MYTU002.0722.00110.C001	2965004	2985734	MYTU002.0722.00110.C001||0_partial
MYTU002.0722.00110.C001	1771603	1792199	MYTU002.0722.00110.C001||1_partial
MYTU002.0722.00111.C001	2965023	2985758	MYTU002.0722.00111.C001||0_partial
MYTU002.0722.00111.C001	1771624	1792220	MYTU002.0722.00111.C001||1_partial
MYTU002.0722.00112.C001	2962736	2985229	MYTU002.0722.00112.C001||0_partial
MYTU002.0722.00112.C001	1771605	1792200	MYTU002.0722.00112.C001||1_partial
MYTU002.0722.00113.C001	2965017	2985744	MYTU002.0722.00113.C001||0_partial
MYTU002.0722.00113.C001	1771616	1792211	MYTU002.0722.00113.C001||1_partial
MYTU002.0722.00114.C001	2964931	2985658	MYTU002.0722.00114.C001||0_partial
MYTU002.0722.00114.C001	1767040	1792140	MYTU002.0722.00114.C001||1_partial
MYTU002.0722.00115.C001	2964996	2985723	MYTU002.0722.00115.C001||0_partial
MYTU002.0722.00115.C001	1771596	1792192	MYTU002.0722.00115.C001||1_partial
MYTU002.0722.00116.C001	2964997	2985724	MYTU002.0722.00116.C001||0_partial
MYTU002.0722.00116.C001	1771589	1792185	MYTU002.0722.00116.C001||1_partial
MYTU002.0722.00117.C001	2962700	2985193	MYTU002.0722.00117.C001||0_partial
MYTU002.0722.00117.C001	1771549	1792145	MYTU002.0722.00117.C001||1_partial
MYTU002.0722.00118.C001	2962732	2985225	MYTU002.0722.00118.C001||0_partial
MYTU002.0722.00118.C001	1771593	1792189	MYTU002.0722.00118.C001||1_partial
MYTU002.0722.00119.C001	568456	587347	MYTU002.0722.00119.C001||0_partial
MYTU002.0722.00120.C001	715234	729694	MYTU002.0722.00120.C001||0_partial
MYTU002.0722.00121.C001	2737219	2760211	MYTU002.0722.00121.C001||0_partial
MYTU002.0722.00122.C001	3984459	3999112	MYTU002.0722.00122.C001||0_partial
MYTU002.0722.00123.C001	3745313	3765770	MYTU002.0722.00123.C001||0_partial
MYTU002.0722.00123.C001	244369	260596	MYTU002.0722.00123.C001||1_partial
MYTU002.0722.00124.C001	2831749	2851118	MYTU002.0722.00124.C001||0_partial
MYTU002.0722.00124.C001	4380345	4397139	MYTU002.0722.00124.C001||1_partial
MYTU002.0722.00124.C001	1	14661	MYTU002.0722.00124.C001||2_partial
MYTU002.0722.00125.C001	441819	461310	MYTU002.0722.00125.C001||0_partial
MYTU002.0722.00126.C001	2939995	2958687	MYTU002.0722.00126.C001||0_partial
MYTU002.0722.00126.C001	1751355	1770664	MYTU002.0722.00126.C001||1_partial
MYTU002.0722.00127.C001	2974989	2993858	MYTU002.0722.00127.C001||0_partial
MYTU002.0722.00127.C001	3886558	3902786	MYTU002.0722.00127.C001||1_partial
MYTU002.0722.00128.C001	2223342	2241353	MYTU002.0722.00128.C001||0_partial
MYTU002.0722.00130.C001	1639659	1659150	MYTU002.0722.00130.C001||0_partial
MYTU002.0722.00130.C001	423126	445926	MYTU002.0722.00130.C001||1_partial
MYTU002.0722.00131.C001	1053537	1073028	MYTU002.0722.00131.C001||0_partial
MYTU002.0722.00131.C001	4290663	4308859	MYTU002.0722.00131.C001||1_partial
MYTU002.0722.00132.C001	2961057	2980426	MYTU002.0722.00132.C001||0_partial
MYTU002.0722.00133.C001	2961737	2981105	MYTU002.0722.00133.C001||0_partial
MYTU002.0722.00133.C001	123787	139022	MYTU002.0722.00133.C001||1_partial
MYTU002.0722.00134.C001	2951959	2971450	MYTU002.0722.00134.C001||0_partial
MYTU002.0722.00134.C001	124009	140175	MYTU002.0722.00134.C001||1_partial
MYTU002.0722.00135.C001	3809193	3829920	MYTU002.0722.00135.C001||0_partial
MYTU002.0722.00135.C001	2612381	2632977	MYTU002.0722.00135.C001||1_partial
MYTU002.0722.00136.C001	255615	268471	MYTU002.0722.00136.C001||0_partial
MYTU002.0722.00137.C001	1432979	1448229	MYTU002.0722.00137.C001||0_partial
MYTU002.0722.00138.C001	2965674	2985043	MYTU002.0722.00138.C001||0_partial
MYTU002.0722.00139.C001	2959848	2979217	MYTU002.0722.00139.C001||0_partial
MYTU002.0722.00141.C001	2962372	2981741	MYTU002.0722.00141.C001||0_partial
MYTU002.0722.00142.C001	1774575	1796601	MYTU002.0722.00142.C001||0_partial
MYTU002.0722.00143.C001	1773125	1790646	MYTU002.0722.00143.C001||0_partial
MYTU002.0722.00144.C001	1774582	1796608	MYTU002.0722.00144.C001||0_partial
MYTU002.0722.00145.C001	1777191	1794712	MYTU002.0722.00145.C001||0_partial
MYTU002.0722.00145.C001	4398166	4406567	MYTU002.0722.00145.C001||1_partial
MYTU002.0722.00148.C001	2975001	2994369	MYTU002.0722.00148.C001||0_partial
MYTU002.0722.00149.C001	2951187	2970556	MYTU002.0722.00149.C001||0_partial
MYTU002.0722.00151.C001	2737225	2760217	MYTU002.0722.00151.C001||0_partial
MYTU002.0722.00152.C001	2987364	3006529	MYTU002.0722.00152.C001||0_partial
MYTU002.0722.00152.C001	1779499	1800095	MYTU002.0722.00152.C001||1_partial
MYTU002.0722.00153.C001	2990751	3009918	MYTU002.0722.00153.C001||0_partial
MYTU002.0722.00153.C001	1776495	1801596	MYTU002.0722.00153.C001||1_partial
MYTU002.0722.00154.C001	124419	140191	MYTU002.0722.00154.C001||0_partial
MYTU002.0722.00156.C001	2965815	2985306	MYTU002.0722.00156.C001||0_partial
MYTU002.0722.00156.C001	1772099	1792694	MYTU002.0722.00156.C001||1_partial
MYTU002.0722.00157.C001	2962804	2983260	MYTU002.0722.00157.C001||0_partial
MYTU002.0722.00157.C001	3862729	3878957	MYTU002.0722.00157.C001||1_partial
MYTU002.0722.00158.C001	2951864	2971233	MYTU002.0722.00158.C001||0_partial
MYTU002.0722.00158.C001	3865530	3879027	MYTU002.0722.00158.C001||1_partial
MYTU002.0722.00159.C001	1775034	1795630	MYTU002.0722.00159.C001||0_partial
MYTU002.0722.00160.C001	2951067	2970436	MYTU002.0722.00160.C001||0_partial
MYTU002.0722.00161.C001	2953235	2972604	MYTU002.0722.00161.C001||0_partial
MYTU002.0722.00162.C001	2962465	2981834	MYTU002.0722.00162.C001||0_partial
MYTU002.0722.00163.C001	2969091	2988496	MYTU002.0722.00163.C001||0_partial
MYTU002.0722.00164.C001	2966070	2985561	MYTU002.0722.00164.C001||0_partial
MYTU002.0722.00165.C001	2988286	3007654	MYTU002.0722.00165.C001||0_partial
MYTU002.0722.00165.C001	1780353	1798549	MYTU002.0722.00165.C001||1_partial
MYTU002.0722.00166.C001	2968966	2989423	MYTU002.0722.00166.C001||0_partial
MYTU002.0722.00167.C001	2737231	2760223	MYTU002.0722.00167.C001||0_partial
MYTU002.0722.00168.C001	2972389	2991758	MYTU002.0722.00168.C001||0_partial
MYTU002.0722.00168.C001	3886312	3901432	MYTU002.0722.00168.C001||1_partial
MYTU002.0722.00169.C001	2959575	2978944	MYTU002.0722.00169.C001||0_partial
MYTU002.0722.00170.C001	2971804	2992261	MYTU002.0722.00170.C001||0_partial
MYTU002.0722.00170.C001	3888633	3904861	MYTU002.0722.00170.C001||1_partial
MYTU002.0722.00171.C001	2954414	2973785	MYTU002.0722.00171.C001||0_partial
MYTU002.0722.00172.C001	2975427	2994795	MYTU002.0722.00172.C001||0_partial
MYTU002.0722.00173.C001	2952804	2972175	MYTU002.0722.00173.C001||0_partial
MYTU002.0722.00174.C001	1432929	1448179	MYTU002.0722.00174.C001||0_partial
MYTU002.0722.00175.C001	1432985	1448235	MYTU002.0722.00175.C001||0_partial
MYTU002.0722.00177.C001	1432985	1448235	MYTU002.0722.00177.C001||0_partial
MYTU002.0722.00178.C001	2997905	3017396	MYTU002.0722.00178.C001||0_partial
MYTU002.0722.00178.C001	1779675	1800271	MYTU002.0722.00178.C001||1_partial
MYTU002.0722.00179.C001	2990990	3010481	MYTU002.0722.00179.C001||0_partial
MYTU002.0722.00179.C001	1778991	1799587	MYTU002.0722.00179.C001||1_partial
MYTU002.0722.00180.C001	2979673	2999164	MYTU002.0722.00180.C001||0_partial
MYTU002.0722.00180.C001	1779640	1800236	MYTU002.0722.00180.C001||1_partial
MYTU002.0722.00181.C001	2955762	2975131	MYTU002.0722.00181.C001||0_partial
MYTU002.0722.00183.C001	2977281	2997736	MYTU002.0722.00183.C001||0_partial
MYTU002.0722.00184.C001	2955481	2974850	MYTU002.0722.00184.C001||0_partial
MYTU002.0722.00185.C001	2978380	2997749	MYTU002.0722.00185.C001||0_partial
MYTU002.0722.00185.C001	3903821	3918063	MYTU002.0722.00185.C001||1_partial
MYTU002.0722.00186.C001	2962724	2983181	MYTU002.0722.00186.C001||0_partial
MYTU002.0722.00186.C001	3878268	3894496	MYTU002.0722.00186.C001||1_partial
MYTU002.0722.00187.C001	2955603	2974973	MYTU002.0722.00187.C001||0_partial
MYTU002.0722.00188.C001	2737207	2760198	MYTU002.0722.00188.C001||0_partial
MYTU002.0722.00189.C001	2978508	2997877	MYTU002.0722.00189.C001||0_partial
MYTU002.0722.00189.C001	3903955	3918197	MYTU002.0722.00189.C001||1_partial
MYTU002.0722.00190.C001	2978423	2997792	MYTU002.0722.00190.C001||0_partial
MYTU002.0722.00190.C001	3903873	3918115	MYTU002.0722.00190.C001||1_partial
MYTU002.0722.00191.C001	2978510	2997879	MYTU002.0722.00191.C001||0_partial
MYTU002.0722.00191.C001	3903959	3918201	MYTU002.0722.00191.C001||1_partial
MYTU002.0722.00192.C001	2978494	2997863	MYTU002.0722.00192.C001||0_partial
MYTU002.0722.00192.C001	3903937	3918179	MYTU002.0722.00192.C001||1_partial
MYTU002.0722.00193.C001	2978431	2997800	MYTU002.0722.00193.C001||0_partial
MYTU002.0722.00193.C001	3903882	3918124	MYTU002.0722.00193.C001||1_partial
MYTU002.0722.00194.C001	2961926	2981294	MYTU002.0722.00194.C001||0_partial
MYTU002.0722.00195.C001	2963593	2982962	MYTU002.0722.00195.C001||0_partial
MYTU002.0722.00195.C001	124008	140174	MYTU002.0722.00195.C001||1_partial
MYTU002.0722.00196.C001	2981240	3001228	MYTU002.0722.00196.C001||0_partial
MYTU002.0722.00196.C001	1778577	1799171	MYTU002.0722.00196.C001||1_partial
MYTU002.0722.00197.C001	2974341	2993832	MYTU002.0722.00197.C001||0_partial
MYTU002.0722.00197.C001	1776242	1796838	MYTU002.0722.00197.C001||1_partial
MYTU002.0722.00198.C001	2960971	2980340	MYTU002.0722.00198.C001||0_partial
MYTU002.0722.00200.C001	2961206	2980575	MYTU002.0722.00200.C001||0_partial
MYTU002.0722.00201.C001	2965441	2984810	MYTU002.0722.00201.C001||0_partial
MYTU002.0722.00202.C001	2959663	2979032	MYTU002.0722.00202.C001||0_partial
MYTU002.0722.00203.C001	2964239	2983606	MYTU002.0722.00203.C001||0_partial
MYTU002.0722.00204.C001	2963094	2982461	MYTU002.0722.00204.C001||0_partial
MYTU002.0722.00205.C001	2992577	3012068	MYTU002.0722.00205.C001||0_partial
MYTU002.0722.00205.C001	1781046	1799242	MYTU002.0722.00205.C001||1_partial
MYTU002.0722.00208.C001	2959305	2978674	MYTU002.0722.00208.C001||0_partial
MYTU002.0722.00209.C001	2959301	2978670	MYTU002.0722.00209.C001||0_partial
MYTU002.0722.00210.C001	2962036	2981406	MYTU002.0722.00210.C001||0_partial
MYTU002.0722.00211.C001	1773878	1791399	MYTU002.0722.00211.C001||0_partial
MYTU002.0722.00212.C001	2964430	2983799	MYTU002.0722.00212.C001||0_partial
MYTU002.0722.00214.C001	2981852	3001343	MYTU002.0722.00214.C001||0_partial
MYTU002.0722.00214.C001	1769245	1791946	MYTU002.0722.00214.C001||1_partial
MYTU002.0722.00215.C001	2959841	2979210	MYTU002.0722.00215.C001||0_partial
MYTU002.0722.00217.C001	2965603	2984970	MYTU002.0722.00217.C001||0_partial
MYTU002.0722.00218.C001	2963609	2982978	MYTU002.0722.00218.C001||0_partial
MYTU002.0722.00220.C001	98535	113729	MYTU002.0722.00220.C001||0_partial
MYTU002.0722.00221.C001	2959849	2979218	MYTU002.0722.00221.C001||0_partial
MYTU002.0722.00222.C001	2965239	2984608	MYTU002.0722.00222.C001||0_partial
MYTU002.0722.00223.C001	2975979	2995469	MYTU002.0722.00223.C001||0_partial
MYTU002.0722.00223.C001	1775844	1794040	MYTU002.0722.00223.C001||1_partial
MYTU002.0722.00225.C001	2969889	2989380	MYTU002.0722.00225.C001||0_partial
MYTU002.0722.00225.C001	1780269	1798465	MYTU002.0722.00225.C001||1_partial
MYTU002.0722.00227.C001	1780082	1798278	MYTU002.0722.00227.C001||0_partial
[truncated: 1,428 more rows]
